# Supplementary material for: Risk of dengue, Zika, and chikungunya transmission in the metropolitan area of Cucuta, Colombia: cross-sectional analysis, baseline for a cluster-randomised controlled trial of a novel vector tool for water containers
Source: BMC Public Health. 2023 May 30;23:1000. doi: 10.1186/s12889-023-15893-4 (PMC10227988; doi:10.1186/s12889-023-15893-4)
Supplement: Supplementary file 3 — Additional file 3. [file 12889_2023_15893_MOESM3_ESM.xlsx]

## Sheet: Description per cluster
Table title: Description per cluster
Legend: Socio demographic and entomological information of 24 study clusters
Clusters	Surveyed persons	Visited houses	# containers	positive houses	Positive containers	Pupae count	HI (%)	CI (%)	BI (%)	PPI	PHI	Men	Women	No data sex	< 1 year.	1 - 4 years.	5 - 9 years.	10 - 19 years.	20 - 34 years.	35 - 64 years.	>65 years.	No data Age	No education.	Primary education.	Secondary Education.	Higher education.	No data education	Persons < 5 años	Dengue DENV	Zika ZIKV	Chikun CHIKV	All arboviruses	Suspected case	No arboviruses	No data arboviruses	Health unit dengue	Health unit Zika	health unit Chikungunya	People without disease	Accepted paint	Rejected paint	No decision about paint	Inside work	Outside work	No data work
Cucuta	15645	3997	8541	1048	1240	13800.4	0.262197	0.145182	31.0233	0.882097	3.45269	7276	8347	22	101	848	1129	2623	3741	5497	1665	41	504	4567	6926	2224	475	949	63	108	91	262	61	15008	314	57	47	50	15331	3606	187	204	7945	6300	1400
1	1130	280	600	94	102	1383.7	0.335714	0.17	36.4286	1.22451	4.94179	520	607	3	1	51	56	191	248	421	138	24	7	170	548	308	45	52	10	2	23	35	0	1093	2	9	1	14	1128	202	41	37	100	851	179
2	905	212	426	41	47	601.2	0.193396	0.110329	22.1698	0.664309	2.83585	443	462	0	1	45	66	159	202	315	117	0	32	278	445	100	4	46	0	0	2	2	3	794	106	0	0	0	799	205	0	7	440	375	90
3	1050	265	557	72	82	504.5	0.271698	0.147217	30.9434	0.480476	1.90377	485	564	1	8	39	59	149	212	414	168	1	0	393	431	175	4	47	10	29	14	53	0	996	1	9	15	7	1049	232	1	32	259	421	370
4	894	235	358	45	49	192.9	0.191489	0.136872	20.8511	0.215772	0.820851	400	489	5	0	43	61	136	220	304	124	6	7	288	432	98	26	43	2	12	4	18	0	833	43	1	3	1	851	213	11	11	288	479	127
5	844	230	554	81	94	985.9	0.352174	0.169675	40.8696	1.16813	4.28652	378	466	0	12	38	50	135	221	308	80	0	4	290	358	136	6	50	2	6	4	12	0	832	0	2	5	1	844	218	8	4	418	390	36
6	861	250	743	72	76	582.1	0.288	0.102288	30.4	0.676074	2.3284	404	457	0	1	38	43	127	227	336	89	0	10	233	391	180	8	39	2	7	0	9	0	830	22	2	3	0	839	220	21	9	414	293	154
7	965	272	607	42	43	960.5	0.154412	0.0708402	15.8088	0.995337	3.53125	421	544	0	1	50	58	150	230	391	85	0	0	221	499	194	0	51	9	5	19	33	0	932	0	7	2	10	965	248	15	9	350	601	14
8	663	247	563	88	105	1150.2	0.356275	0.186501	42.5101	1.73484	4.65668	291	372	0	2	21	31	56	104	313	136	0	6	238	264	132	0	23	1	1	1	3	0	644	16	1	1	1	647	206	14	27	308	341	14
9	1066	265	342	87	95	1074.5	0.328302	0.277778	35.8491	1.00797	4.05472	475	587	4	9	63	81	155	278	358	118	4	34	170	460	232	98	72	0	0	0	0	20	1045	1	0	0	0	1065	221	39	5	607	378	81
10	1064	267	358	50	57	1446.7	0.187266	0.159218	21.3483	1.35968	5.41835	514	546	4	7	82	80	209	286	326	71	3	59	326	495	64	31	89	8	9	8	25	5	1034	0	8	1	6	1064	259	4	4	813	225	26
11	930	234	308	63	83	281.2	0.269231	0.269481	35.4701	0.302366	1.20171	430	495	5	1	68	74	166	226	325	70	0	20	174	412	194	61	69	5	0	0	5	8	917	0	5	0	0	930	218	12	4	618	273	39
12	1179	252	703	82	118	290.8	0.325397	0.167852	46.8254	0.24665	1.15397	561	618	0	19	77	117	232	294	343	96	1	85	410	477	65	46	96	3	0	0	3	8	1146	22	3	0	0	1157	224	7	21	713	368	98
13	962	223	737	60	92	1238.3	0.269058	0.12483	41.2556	1.28721	5.55291	464	498	0	12	56	88	160	249	310	87	0	51	331	406	66	40	68	3	0	0	3	0	946	13	3	0	0	949	197	7	19	454	416	92
14	1000	235	313	80	89	696.7	0.340426	0.284345	37.8723	0.6967	2.96468	467	533	0	14	62	103	235	224	306	54	2	77	347	406	48	46	76	0	0	0	0	14	978	8	0	0	0	992	223	3	9	654	326	20
15	968	250	735	37	49	724.5	0.148	0.0666667	19.6	0.74845	2.898	477	491	0	7	49	77	152	246	330	107	0	54	320	404	99	35	56	4	14	9	27	0	941	0	4	6	4	968	244	3	3	680	263	25
16	1164	280	637	54	59	1686.7	0.192857	0.0926217	21.0714	1.44905	6.02393	546	618	0	6	66	85	211	274	397	125	0	58	378	498	133	25	72	4	23	7	34	3	1047	80	3	10	6	1084	276	1	3	829	300	35
Los Patios	3815	1000	2525	133	142	2327.8	0.133	0.0562376	14.2	0.61017	2.3278	1752	2052	11	5	154	237	621	942	1387	467	2	53	1042	1789	709	63	159	75	15	26	116	3	3695	1	53	6	14	3814	792	143	65	2464	1338	13
17	973	250	783	38	40	549.8	0.152	0.0510856	16	0.565057	2.1992	455	517	1	3	38	71	169	249	339	104	0	10	277	455	170	20	41	10	8	7	25	3	945	0	8	5	3	973	206	23	21	660	313	0
18	906	250	754	15	17	580	0.06	0.0225464	6.8	0.640177	2.32	400	499	7	0	15	54	144	251	330	110	2	1	337	532	2	19	15	26	2	6	34	0	871	1	17	0	2	905	166	55	29	858	39	9
19	975	250	591	53	55	774.5	0.212	0.0930626	22	0.794359	3.098	445	530	0	0	53	54	136	229	359	144	0	27	195	401	286	13	53	26	4	5	35	0	940	0	20	0	5	975	214	35	1	498	477	0
20	961	250	397	27	30	423.5	0.108	0.0755668	12	0.440687	1.694	452	506	3	2	48	58	172	213	359	109	0	15	233	401	251	11	50	13	1	8	22	0	939	0	8	1	4	961	206	30	14	448	509	4
Villa del Rosario	3948	1000	3320	323	394	4272.4	0.323	0.118675	39.4	1.08217	4.2724	1881	2049	18	16	170	242	605	994	1491	430	0	188	1606	1536	383	49	186	59	14	17	90	4	3854	0	54	9	13	3948	898	62	40	2694	1204	50
21	1064	250	643	58	64	588.9	0.232	0.0995334	25.6	0.553477	2.3556	516	545	3	2	60	95	189	238	387	93	0	42	418	413	84	45	62	26	0	3	29	0	1035	0	25	0	0	1064	234	9	7	825	213	26
22	827	250	751	77	95	1686.1	0.308	0.126498	38	2.03881	6.7444	384	443	0	2	8	19	87	254	351	106	0	1	399	340	77	0	10	13	12	1	26	2	799	0	13	8	1	827	233	3	14	453	374	0
23	992	250	1088	94	122	1498.9	0.376	0.112132	48.8	1.51099	5.9956	478	514	0	8	50	63	158	227	370	116	0	48	351	374	159	2	58	12	1	0	13	2	977	0	8	1	0	992	192	45	13	711	276	5
24	1065	250	838	94	113	498.5	0.376	0.134845	45.2	0.468075	1.994	503	547	15	4	52	65	171	275	383	115	0	97	438	409	63	2	56	8	1	13	22	0	1043	0	8	0	12	1065	239	5	6	705	341	19
Total general	23408	5997	14386	1504	1776	20400.6	0.250792	0.123453	29.6148	0.871523	3.4018	10909	12448	51	122	1172	1608	3849	5677	8375	2562	43	745	7215	10251	3316	587	1294	197	137	134	468	68	22557	315	164	62	77	23093	5296	392	309	13103	8842	1463
																									N	%
																								Primary	7215	0.33516
																								Secundary	10251	0.476193
																								Higher studios	3316	0.154039
																								No education	745	0.0346077
																								Total	21527	1

## Sheet: Household data
Code	House	ID_house	Setting	Building	Cluster	House pupae	House larvae	Containers larvae	House Pupa	Count pupae	Containers	Laundry tank	Larvae laundry	Pupae laundry	Pupae count	Storage tank	Larvae storage	Pupae storage	Pupae count storage	Plastic tank	Larvae Plastic	Pupae plastic	Pupae count plastic	Metallic tanks	Larvae metallic	Pupae metallic	Pupae count metallic	Elevated tanks	Larvae elevated	Pupae elevated	Pupae count elevated	Buckets	Larvae buckets	Pupae buckets	Pupae count buckets	Bottles	Larvae bottles	Pupae bottles	Pupae count bottles	Natural sites	Larvae natural	Pupae natural	Pupae count natural	Flowerpot	Larvae flowerpot	Pupae flowerpot	Pupae count flowerpot	Fuel bottles	Larvae Fuel
x	1	A1-00001	Cucuta	Casa	1	0	0	0		0	1	0	0	0	0	0	0	0	0	0	0	0	0	0	0	0	0	1	0	0	0	0	0	0	0	0	0	0	0	0	0	0	0	0	0	0	0	0	0
x	1	A1-00002	Cucuta	Casa	1	0	1	1		0	2	1	1	0	0	0	0	0	0	0	0	0	0	0	0	0	0	1	0	0	0	0	0	0	0	0	0	0	0	0	0	0	0	0	0	0	0	0	0
x	1	A1-00003	Cucuta	Casa	1	0	1	1		0	2	0	0	0	0	1	1	0	0	0	0	0	0	0	0	0	0	1	0	0	0	0	0	0	0	0	0	0	0	0	0	0	0	0	0	0	0	0	0
x	1	A1-00004	Cucuta	Casa	1	0	0	0		0	2	1	0	0	0	0	0	0	0	0	0	0	0	0	0	0	0	1	0	0	0	0	0	0	0	0	0	0	0	0	0	0	0	0	0	0	0	0	0
x	1	A1-00005	Cucuta	Casa	1	0	0	0		0	2	1	0	0	0	0	0	0	0	0	0	0	0	0	0	0	0	1	0	0	0	0	0	0	0	0	0	0	0	0	0	0	0	0	0	0	0	0	0
x	1	A1-00006	Cucuta	Casa	1	0	0	0		0	2	1	0	0	0	0	0	0	0	0	0	0	0	0	0	0	0	1	0	0	0	0	0	0	0	0	0	0	0	0	0	0	0	0	0	0	0	0	0
x	1	A1-00007	Cucuta	Casa	1	1	1	1	1	15	3	1	1	1	15	0	0	0	0	0	0	0	0	0	0	0	0	2	0	0	0	0	0	0	0	0	0	0	0	0	0	0	0	0	0	0	0	0	0
x	1	A1-00008	Cucuta	Casa	1	0	0	0		0	2	1	0	0	0	0	0	0	0	0	0	0	0	0	0	0	0	1	0	0	0	0	0	0	0	0	0	0	0	0	0	0	0	0	0	0	0	0	0
x	1	A1-00009	Cucuta	Casa	1	0	0	0		0	3	1	0	0	0	0	0	0	0	0	0	0	0	0	0	0	0	2	0	0	0	0	0	0	0	0	0	0	0	0	0	0	0	0	0	0	0	0	0
x	1	A1-00010	Cucuta	Casa	1	0	0	0		0	2	1	0	0	0	0	0	0	0	0	0	0	0	0	0	0	0	1	0	0	0	0	0	0	0	0	0	0	0	0	0	0	0	0	0	0	0	0	0
x	1	A1-00011	Cucuta	Casa	1	0	0	0		0	1	0	0	0	0	0	0	0	0	0	0	0	0	0	0	0	0	1	0	0	0	0	0	0	0	0	0	0	0	0	0	0	0	0	0	0	0	0	0
x	1	A1-00012	Cucuta	Casa	1	0	1	1		0	2	1	1	0	0	0	0	0	0	0	0	0	0	0	0	0	0	1	0	0	0	0	0	0	0	0	0	0	0	0	0	0	0	0	0	0	0	0	0
x	1	A1-00013	Cucuta	Casa	1	0	0	0		0	2	1	0	0	0	0	0	0	0	0	0	0	0	0	0	0	0	1	0	0	0	0	0	0	0	0	0	0	0	0	0	0	0	0	0	0	0	0	0
x	1	A1-00014	Cucuta	Casa	1	0	0	0		0	3	1	0	0	0	0	0	0	0	0	0	0	0	0	0	0	0	2	0	0	0	0	0	0	0	0	0	0	0	0	0	0	0	0	0	0	0	0	0
x	1	A1-00015	Cucuta	Casa	1	0	0	0		0	2	1	0	0	0	0	0	0	0	0	0	0	0	0	0	0	0	1	0	0	0	0	0	0	0	0	0	0	0	0	0	0	0	0	0	0	0	0	0
x	1	A1-00016	Cucuta	Casa	1	0	0	0		0	1	1	0	0	0	0	0	0	0	0	0	0	0	0	0	0	0	0	0	0	0	0	0	0	0	0	0	0	0	0	0	0	0	0	0	0	0	0	0
x	1	A1-00017	Cucuta	Casa	1	0	0	0		0	4	1	0	0	0	0	0	0	0	0	0	0	0	0	0	0	0	3	0	0	0	0	0	0	0	0	0	0	0	0	0	0	0	0	0	0	0	0	0
x	1	A1-00018	Cucuta	Casa	1	0	1	1		0	2	1	1	0	0	0	0	0	0	0	0	0	0	0	0	0	0	1	0	0	0	0	0	0	0	0	0	0	0	0	0	0	0	0	0	0	0	0	0
x	1	A1-00019	Cucuta	Casa	1	0	1	1		0	2	1	1	0	0	0	0	0	0	0	0	0	0	0	0	0	0	1	0	0	0	0	0	0	0	0	0	0	0	0	0	0	0	0	0	0	0	0	0
x	1	A1-00020	Cucuta	Casa	1	0	0	0		0	3	1	0	0	0	0	0	0	0	0	0	0	0	0	0	0	0	2	0	0	0	0	0	0	0	0	0	0	0	0	0	0	0	0	0	0	0	0	0
x	1	A1-00021	Cucuta	Casa	1	0	0	0		0	2	1	0	0	0	0	0	0	0	0	0	0	0	0	0	0	0	1	0	0	0	0	0	0	0	0	0	0	0	0	0	0	0	0	0	0	0	0	0
x	1	A1-00022	Cucuta	Casa	1	0	0	0		0	2	1	0	0	0	0	0	0	0	0	0	0	0	0	0	0	0	1	0	0	0	0	0	0	0	0	0	0	0	0	0	0	0	0	0	0	0	0	0
x	1	A1-00023	Cucuta	Casa	1	0	1	1		0	2	1	1	0	0	0	0	0	0	0	0	0	0	1	0	0	0	0	0	0	0	0	0	0	0	0	0	0	0	0	0	0	0	0	0	0	0	0	0
x	1	A1-00024	Cucuta	Casa	1	0	0	0		0	2	1	0	0	0	0	0	0	0	0	0	0	0	0	0	0	0	1	0	0	0	0	0	0	0	0	0	0	0	0	0	0	0	0	0	0	0	0	0
x	1	A1-00025	Cucuta	Casa	1	0	0	0		0	1	0	0	0	0	0	0	0	0	0	0	0	0	0	0	0	0	1	0	0	0	0	0	0	0	0	0	0	0	0	0	0	0	0	0	0	0	0	0
x	1	A1-00026	Cucuta	Casa	1	0	0	0		0	3	1	0	0	0	0	0	0	0	0	0	0	0	0	0	0	0	2	0	0	0	0	0	0	0	0	0	0	0	0	0	0	0	0	0	0	0	0	0
x	1	A1-00027	Cucuta	Casa	1	0	0	0		0	2	1	0	0	0	0	0	0	0	0	0	0	0	1	0	0	0	0	0	0	0	0	0	0	0	0	0	0	0	0	0	0	0	0	0	0	0	0	0
x	1	A1-00028	Cucuta	Casa	1	0	0	0		0	2	0	0	0	0	0	0	0	0	0	0	0	0	0	0	0	0	1	0	0	0	1	0	0	0	0	0	0	0	0	0	0	0	0	0	0	0	0	0
x	1	A1-00029	Cucuta	Casa	1	0	0	0		0	2	1	0	0	0	0	0	0	0	0	0	0	0	0	0	0	0	1	0	0	0	0	0	0	0	0	0	0	0	0	0	0	0	0	0	0	0	0	0
x	1	A1-00030	Cucuta	Casa	1	0	0	0		0	2	1	0	0	0	0	0	0	0	0	0	0	0	0	0	0	0	1	0	0	0	0	0	0	0	0	0	0	0	0	0	0	0	0	0	0	0	0	0
x	1	A1-00031	Cucuta	Casa	1	0	1	1		0	3	1	1	0	0	0	0	0	0	0	0	0	0	0	0	0	0	2	0	0	0	0	0	0	0	0	0	0	0	0	0	0	0	0	0	0	0	0	0
x	1	A1-00032	Cucuta	Casa	1	0	0	0	1	10.5	3	1	0	0	0	0	0	0	0	1	0	1	10.5	0	0	0	0	1	0	0	0	0	0	0	0	0	0	0	0	0	0	0	0	0	0	0	0	0	0
x	1	A1-00033	Cucuta	Casa	1	0	0	0		0	2	1	0	0	0	0	0	0	0	0	0	0	0	0	0	0	0	1	0	0	0	0	0	0	0	0	0	0	0	0	0	0	0	0	0	0	0	0	0
x	1	A1-00034	Cucuta	Casa	1	0	1	1		0	2	1	1	0	0	0	0	0	0	0	0	0	0	0	0	0	0	1	0	0	0	0	0	0	0	0	0	0	0	0	0	0	0	0	0	0	0	0	0
x	1	A1-00035	Cucuta	Casa	1	0	0	0		0	2	1	0	0	0	0	0	0	0	0	0	0	0	0	0	0	0	1	0	0	0	0	0	0	0	0	0	0	0	0	0	0	0	0	0	0	0	0	0
x	1	A1-00036	Cucuta	Casa	1	0	0	0		0	2	1	0	0	0	0	0	0	0	0	0	0	0	0	0	0	0	1	0	0	0	0	0	0	0	0	0	0	0	0	0	0	0	0	0	0	0	0	0
x	1	A1-00037	Cucuta	Casa	1	0	0	0		0	4	1	0	0	0	0	0	0	0	0	0	0	0	0	0	0	0	3	0	0	0	0	0	0	0	0	0	0	0	0	0	0	0	0	0	0	0	0	0
x	1	A1-00038	Cucuta	Casa	1	0	1	1		0	2	1	1	0	0	0	0	0	0	0	0	0	0	0	0	0	0	1	0	0	0	0	0	0	0	0	0	0	0	0	0	0	0	0	0	0	0	0	0
x	1	A1-00039	Cucuta	Casa	1	0	0	0		0	4	1	0	0	0	0	0	0	0	0	0	0	0	0	0	0	0	3	0	0	0	0	0	0	0	0	0	0	0	0	0	0	0	0	0	0	0	0	0
x	1	A1-00040	Cucuta	Casa	1	0	0	0		0	4	0	0	0	0	0	0	0	0	0	0	0	0	0	0	0	0	3	0	0	0	1	0	0	0	0	0	0	0	0	0	0	0	0	0	0	0	0	0
x	1	A1-00041	Cucuta	Casa	1	0	0	0		0	3	1	0	0	0	0	0	0	0	0	0	0	0	0	0	0	0	2	0	0	0	0	0	0	0	0	0	0	0	0	0	0	0	0	0	0	0	0	0
x	1	A1-00042	Cucuta	Casa	1	0	0	0		0	2	1	0	0	0	0	0	0	0	0	0	0	0	0	0	0	0	1	0	0	0	0	0	0	0	0	0	0	0	0	0	0	0	0	0	0	0	0	0
x	1	A1-00043	Cucuta	Casa	1	0	0	0		0	3	1	0	0	0	0	0	0	0	0	0	0	0	0	0	0	0	2	0	0	0	0	0	0	0	0	0	0	0	0	0	0	0	0	0	0	0	0	0
x	1	A1-00044	Cucuta	Casa	1	0	0	0		0	3	1	0	0	0	1	0	0	0	0	0	0	0	0	0	0	0	1	0	0	0	0	0	0	0	0	0	0	0	0	0	0	0	0	0	0	0	0	0
x	1	A1-00045	Cucuta	Casa	1	0	0	0		0	2	1	0	0	0	0	0	0	0	0	0	0	0	0	0	0	0	1	0	0	0	0	0	0	0	0	0	0	0	0	0	0	0	0	0	0	0	0	0
x	1	A1-00046	Cucuta	Casa	1	0	1	1		0	2	1	1	0	0	0	0	0	0	0	0	0	0	0	0	0	0	1	0	0	0	0	0	0	0	0	0	0	0	0	0	0	0	0	0	0	0	0	0
x	1	A1-00047	Cucuta	Casa	1	0	1	1		0	2	1	1	0	0	0	0	0	0	0	0	0	0	0	0	0	0	1	0	0	0	0	0	0	0	0	0	0	0	0	0	0	0	0	0	0	0	0	0
x	1	A1-00048	Cucuta	Casa	1	0	1	1		0	3	1	1	0	0	0	0	0	0	0	0	0	0	0	0	0	0	2	0	0	0	0	0	0	0	0	0	0	0	0	0	0	0	0	0	0	0	0	0
x	1	A1-00049	Cucuta	Casa	1	0	0	0		0	2	1	0	0	0	0	0	0	0	0	0	0	0	0	0	0	0	1	0	0	0	0	0	0	0	0	0	0	0	0	0	0	0	0	0	0	0	0	0
x	1	A1-00050	Cucuta	Casa	1	0	0	0		0	3	1	0	0	0	0	0	0	0	0	0	0	0	0	0	0	0	2	0	0	0	0	0	0	0	0	0	0	0	0	0	0	0	0	0	0	0	0	0
x	1	A1-00051	Cucuta	Casa	1	0	0	0		0	2	1	0	0	0	0	0	0	0	0	0	0	0	0	0	0	0	1	0	0	0	0	0	0	0	0	0	0	0	0	0	0	0	0	0	0	0	0	0
x	1	A1-00052	Cucuta	Casa	1	0	1	1		0	2	1	1	0	0	0	0	0	0	0	0	0	0	1	0	0	0	0	0	0	0	0	0	0	0	0	0	0	0	0	0	0	0	0	0	0	0	0	0
x	1	A1-00053	Cucuta	Casa	1	1	1	1	1	12	3	1	1	1	12	0	0	0	0	0	0	0	0	0	0	0	0	2	0	0	0	0	0	0	0	0	0	0	0	0	0	0	0	0	0	0	0	0	0
x	1	A1-00054	Cucuta	Casa	1	0	0	0		0	2	1	0	0	0	0	0	0	0	0	0	0	0	0	0	0	0	1	0	0	0	0	0	0	0	0	0	0	0	0	0	0	0	0	0	0	0	0	0
x	1	A1-00055	Cucuta	Casa	1	0	0	0		0	2	0	0	0	0	0	0	0	0	0	0	0	0	0	0	0	0	1	0	0	0	1	0	0	0	0	0	0	0	0	0	0	0	0	0	0	0	0	0
x	1	A1-00056	Cucuta	Casa	1	0	0	0		0	2	1	0	0	0	0	0	0	0	0	0	0	0	0	0	0	0	1	0	0	0	0	0	0	0	0	0	0	0	0	0	0	0	0	0	0	0	0	0
x	1	A1-00057	Cucuta	Casa	1	0	0	0		0	4	1	0	0	0	0	0	0	0	0	0	0	0	0	0	0	0	3	0	0	0	0	0	0	0	0	0	0	0	0	0	0	0	0	0	0	0	0	0
x	1	A1-00058	Cucuta	Casa	1	0	0	0		0	2	1	0	0	0	0	0	0	0	0	0	0	0	0	0	0	0	1	0	0	0	0	0	0	0	0	0	0	0	0	0	0	0	0	0	0	0	0	0
x	1	A1-00059	Cucuta	Casa	1	0	0	0		0	1	0	0	0	0	0	0	0	0	0	0	0	0	0	0	0	0	1	0	0	0	0	0	0	0	0	0	0	0	0	0	0	0	0	0	0	0	0	0
x	1	A1-00060	Cucuta	Casa	1	0	0	0		0	2	1	0	0	0	0	0	0	0	0	0	0	0	0	0	0	0	1	0	0	0	0	0	0	0	0	0	0	0	0	0	0	0	0	0	0	0	0	0
x	1	A1-00061	Cucuta	Casa	1	1	1	1	1	105	2	1	1	1	105	0	0	0	0	0	0	0	0	0	0	0	0	1	0	0	0	0	0	0	0	0	0	0	0	0	0	0	0	0	0	0	0	0	0
x	1	A1-00062	Cucuta	Casa	1	0	0	0		0	2	1	0	0	0	0	0	0	0	0	0	0	0	0	0	0	0	1	0	0	0	0	0	0	0	0	0	0	0	0	0	0	0	0	0	0	0	0	0
x	1	A1-00063	Cucuta	Casa	1	0	0	0		0	2	1	0	0	0	0	0	0	0	0	0	0	0	0	0	0	0	1	0	0	0	0	0	0	0	0	0	0	0	0	0	0	0	0	0	0	0	0	0
x	1	A1-00064	Cucuta	Casa	1	0	0	0		0	7	1	0	0	0	0	0	0	0	1	0	0	0	2	0	0	0	0	0	0	0	3	0	0	0	0	0	0	0	0	0	0	0	0	0	0	0	0	0
x	1	A1-00065	Cucuta	Casa	1	0	0	0		0	2	1	0	0	0	0	0	0	0	0	0	0	0	0	0	0	0	1	0	0	0	0	0	0	0	0	0	0	0	0	0	0	0	0	0	0	0	0	0
x	1	A1-00066	Cucuta	Casa	1	0	1	1		0	2	1	1	0	0	0	0	0	0	0	0	0	0	0	0	0	0	1	0	0	0	0	0	0	0	0	0	0	0	0	0	0	0	0	0	0	0	0	0
x	1	A1-00067	Cucuta	Casa	1	0	1	1		0	2	1	1	0	0	0	0	0	0	0	0	0	0	0	0	0	0	1	0	0	0	0	0	0	0	0	0	0	0	0	0	0	0	0	0	0	0	0	0
x	1	A1-00068	Cucuta	Casa	1	0	0	0		0	2	0	0	0	0	0	0	0	0	0	0	0	0	0	0	0	0	2	0	0	0	0	0	0	0	0	0	0	0	0	0	0	0	0	0	0	0	0	0
x	1	A1-00069	Cucuta	Casa	1	0	0	0		0	2	1	0	0	0	0	0	0	0	0	0	0	0	0	0	0	0	1	0	0	0	0	0	0	0	0	0	0	0	0	0	0	0	0	0	0	0	0	0
x	1	A1-00070	Cucuta	Casa	1	0	0	0		0	2	1	0	0	0	0	0	0	0	0	0	0	0	0	0	0	0	1	0	0	0	0	0	0	0	0	0	0	0	0	0	0	0	0	0	0	0	0	0
x	1	A1-00071	Cucuta	Casa	1	0	0	0		0	1	0	0	0	0	1	0	0	0	0	0	0	0	0	0	0	0	0	0	0	0	0	0	0	0	0	0	0	0	0	0	0	0	0	0	0	0	0	0
x	1	A1-00072	Cucuta	Casa	1	0	0	0		0	3	1	0	0	0	0	0	0	0	0	0	0	0	0	0	0	0	2	0	0	0	0	0	0	0	0	0	0	0	0	0	0	0	0	0	0	0	0	0
x	1	A1-00073	Cucuta	Casa	1	0	1	1		0	2	1	1	0	0	0	0	0	0	0	0	0	0	0	0	0	0	1	0	0	0	0	0	0	0	0	0	0	0	0	0	0	0	0	0	0	0	0	0
x	1	A1-00074	Cucuta	Casa	1	0	0	0		0	2	1	0	0	0	0	0	0	0	0	0	0	0	0	0	0	0	1	0	0	0	0	0	0	0	0	0	0	0	0	0	0	0	0	0	0	0	0	0
x	1	A1-00075	Cucuta	Casa	1	0	1	1		0	2	1	1	0	0	0	0	0	0	0	0	0	0	0	0	0	0	1	0	0	0	0	0	0	0	0	0	0	0	0	0	0	0	0	0	0	0	0	0
x	1	A1-00076	Cucuta	Casa	1	0	0	0		0	2	1	0	0	0	0	0	0	0	0	0	0	0	0	0	0	0	1	0	0	0	0	0	0	0	0	0	0	0	0	0	0	0	0	0	0	0	0	0
x	1	A1-00077	Cucuta	Casa	1	0	0	0		0	3	1	0	0	0	0	0	0	0	0	0	0	0	0	0	0	0	2	0	0	0	0	0	0	0	0	0	0	0	0	0	0	0	0	0	0	0	0	0
x	1	A1-00078	Cucuta	Casa	1	0	1	1		0	2	1	1	0	0	0	0	0	0	0	0	0	0	0	0	0	0	1	0	0	0	0	0	0	0	0	0	0	0	0	0	0	0	0	0	0	0	0	0
x	1	A1-00079	Cucuta	Casa	1	0	1	1		0	2	1	1	0	0	0	0	0	0	0	0	0	0	0	0	0	0	1	0	0	0	0	0	0	0	0	0	0	0	0	0	0	0	0	0	0	0	0	0
x	1	A1-00080	Cucuta	Casa	1	0	0	0		0	2	1	0	0	0	0	0	0	0	0	0	0	0	0	0	0	0	1	0	0	0	0	0	0	0	0	0	0	0	0	0	0	0	0	0	0	0	0	0
x	1	A1-00081	Cucuta	Casa	1	0	1	1		0	3	2	1	0	0	0	0	0	0	0	0	0	0	0	0	0	0	1	0	0	0	0	0	0	0	0	0	0	0	0	0	0	0	0	0	0	0	0	0
x	1	A1-00082	Cucuta	Casa	1	0	1	1		0	2	1	1	0	0	0	0	0	0	0	0	0	0	0	0	0	0	1	0	0	0	0	0	0	0	0	0	0	0	0	0	0	0	0	0	0	0	0	0
x	1	A1-00083	Cucuta	Casa	1	1	1	1	1	45	2	1	1	1	45	0	0	0	0	0	0	0	0	0	0	0	0	1	0	0	0	0	0	0	0	0	0	0	0	0	0	0	0	0	0	0	0	0	0
x	1	A1-00084	Cucuta	Casa	1	0	0	0		0	2	1	0	0	0	0	0	0	0	0	0	0	0	0	0	0	0	1	0	0	0	0	0	0	0	0	0	0	0	0	0	0	0	0	0	0	0	0	0
x	1	A1-00085	Cucuta	Casa	1	0	0	0		0	2	1	0	0	0	0	0	0	0	0	0	0	0	0	0	0	0	1	0	0	0	0	0	0	0	0	0	0	0	0	0	0	0	0	0	0	0	0	0
x	1	A1-00086	Cucuta	Casa	1	0	1	1		0	4	1	0	0	0	1	0	0	0	0	0	0	0	0	0	0	0	1	0	0	0	1	1	0	0	0	0	0	0	0	0	0	0	0	0	0	0	0	0
x	1	A1-00087	Cucuta	Casa	1	0	1	1		0	2	1	1	0	0	0	0	0	0	0	0	0	0	0	0	0	0	1	0	0	0	0	0	0	0	0	0	0	0	0	0	0	0	0	0	0	0	0	0
x	1	A1-00088	Cucuta	Casa	1	0	0	0		0	2	1	0	0	0	0	0	0	0	0	0	0	0	0	0	0	0	1	0	0	0	0	0	0	0	0	0	0	0	0	0	0	0	0	0	0	0	0	0
x	1	A1-00089	Cucuta	Casa	1	0	0	0		0	2	1	0	0	0	0	0	0	0	0	0	0	0	0	0	0	0	1	0	0	0	0	0	0	0	0	0	0	0	0	0	0	0	0	0	0	0	0	0
x	1	A1-00090	Cucuta	Casa	1	0	0	0		0	2	1	0	0	0	0	0	0	0	0	0	0	0	0	0	0	0	1	0	0	0	0	0	0	0	0	0	0	0	0	0	0	0	0	0	0	0	0	0
x	1	A1-00091	Cucuta	Casa	1	0	0	0		0	2	1	0	0	0	0	0	0	0	0	0	0	0	0	0	0	0	1	0	0	0	0	0	0	0	0	0	0	0	0	0	0	0	0	0	0	0	0	0
x	1	A1-00092	Cucuta	Casa	1	0	0	0		0	2	1	0	0	0	0	0	0	0	0	0	0	0	0	0	0	0	1	0	0	0	0	0	0	0	0	0	0	0	0	0	0	0	0	0	0	0	0	0
x	1	A1-00093	Cucuta	Casa	1	0	0	0		0	2	1	0	0	0	0	0	0	0	0	0	0	0	0	0	0	0	1	0	0	0	0	0	0	0	0	0	0	0	0	0	0	0	0	0	0	0	0	0
x	1	A1-00094	Cucuta	Casa	1	0	0	0		0	2	1	0	0	0	0	0	0	0	0	0	0	0	0	0	0	0	1	0	0	0	0	0	0	0	0	0	0	0	0	0	0	0	0	0	0	0	0	0
x	1	A1-00095	Cucuta	Casa	1	0	0	0		0	2	0	0	0	0	0	0	0	0	0	0	0	0	0	0	0	0	1	0	0	0	1	0	0	0	0	0	0	0	0	0	0	0	0	0	0	0	0	0
x	1	A1-00096	Cucuta	Casa	1	0	0	0		0	2	1	0	0	0	0	0	0	0	0	0	0	0	0	0	0	0	1	0	0	0	0	0	0	0	0	0	0	0	0	0	0	0	0	0	0	0	0	0
x	1	A1-00097	Cucuta	Casa	1	0	0	0		0	4	1	0	0	0	0	0	0	0	0	0	0	0	2	0	0	0	1	0	0	0	0	0	0	0	0	0	0	0	0	0	0	0	0	0	0	0	0	0
x	1	A1-00098	Cucuta	Casa	1	0	1	1		0	2	1	1	0	0	0	0	0	0	0	0	0	0	0	0	0	0	1	0	0	0	0	0	0	0	0	0	0	0	0	0	0	0	0	0	0	0	0	0
x	1	A1-00099	Cucuta	Casa	1	0	0	0		0	2	1	0	0	0	0	0	0	0	0	0	0	0	0	0	0	0	1	0	0	0	0	0	0	0	0	0	0	0	0	0	0	0	0	0	0	0	0	0
x	1	A1-00100	Cucuta	Casa	1	0	0	0		0	2	1	0	0	0	0	0	0	0	0	0	0	0	0	0	0	0	1	0	0	0	0	0	0	0	0	0	0	0	0	0	0	0	0	0	0	0	0	0
x	1	A1-00101	Cucuta	Casa	1	0	0	0		0	2	0	0	0	0	0	0	0	0	0	0	0	0	0	0	0	0	1	0	0	0	1	0	0	0	0	0	0	0	0	0	0	0	0	0	0	0	0	0
x	1	A1-00102	Cucuta	Casa	1	0	0	0		0	2	1	0	0	0	0	0	0	0	0	0	0	0	0	0	0	0	1	0	0	0	0	0	0	0	0	0	0	0	0	0	0	0	0	0	0	0	0	0
x	1	A1-00103	Cucuta	Casa	1	0	0	0		0	2	1	0	0	0	0	0	0	0	0	0	0	0	0	0	0	0	1	0	0	0	0	0	0	0	0	0	0	0	0	0	0	0	0	0	0	0	0	0
x	1	A1-00104	Cucuta	Casa	1	0	0	0		0	3	1	0	0	0	1	0	0	0	0	0	0	0	0	0	0	0	1	0	0	0	0	0	0	0	0	0	0	0	0	0	0	0	0	0	0	0	0	0
x	1	A1-00105	Cucuta	Casa	1	0	0	0		0	2	0	0	0	0	0	0	0	0	0	0	0	0	0	0	0	0	1	0	0	0	1	0	0	0	0	0	0	0	0	0	0	0	0	0	0	0	0	0
x	1	A1-00106	Cucuta	Casa	1	0	0	0		0	1	0	0	0	0	0	0	0	0	0	0	0	0	0	0	0	0	1	0	0	0	0	0	0	0	0	0	0	0	0	0	0	0	0	0	0	0	0	0
x	1	A1-00107	Cucuta	Casa	1	0	0	0		0	2	1	0	0	0	0	0	0	0	0	0	0	0	0	0	0	0	1	0	0	0	0	0	0	0	0	0	0	0	0	0	0	0	0	0	0	0	0	0
x	1	A1-00108	Cucuta	Casa	1	0	1	1		0	3	1	1	0	0	0	0	0	0	0	0	0	0	0	0	0	0	2	0	0	0	0	0	0	0	0	0	0	0	0	0	0	0	0	0	0	0	0	0
x	1	A1-00109	Cucuta	Casa	1	0	0	0		0	2	1	0	0	0	0	0	0	0	0	0	0	0	0	0	0	0	1	0	0	0	0	0	0	0	0	0	0	0	0	0	0	0	0	0	0	0	0	0
x	1	A1-00110	Cucuta	Casa	1	0	0	0		0	1	0	0	0	0	0	0	0	0	0	0	0	0	0	0	0	0	1	0	0	0	0	0	0	0	0	0	0	0	0	0	0	0	0	0	0	0	0	0
x	1	A1-00111	Cucuta	Casa	1	0	0	0		0	2	1	0	0	0	0	0	0	0	0	0	0	0	0	0	0	0	1	0	0	0	0	0	0	0	0	0	0	0	0	0	0	0	0	0	0	0	0	0
x	1	A1-00112	Cucuta	Casa	1	0	0	0		0	2	1	0	0	0	0	0	0	0	0	0	0	0	0	0	0	0	1	0	0	0	0	0	0	0	0	0	0	0	0	0	0	0	0	0	0	0	0	0
x	1	A1-00113	Cucuta	Casa	1	1	1	1	1	9	3	1	1	1	9	0	0	0	0	0	0	0	0	0	0	0	0	2	0	0	0	0	0	0	0	0	0	0	0	0	0	0	0	0	0	0	0	0	0
x	1	A1-00114	Cucuta	Casa	1	0	0	0		0	2	1	0	0	0	0	0	0	0	0	0	0	0	0	0	0	0	1	0	0	0	0	0	0	0	0	0	0	0	0	0	0	0	0	0	0	0	0	0
x	1	A1-00115	Cucuta	Casa	1	0	0	0		0	2	1	0	0	0	0	0	0	0	0	0	0	0	0	0	0	0	1	0	0	0	0	0	0	0	0	0	0	0	0	0	0	0	0	0	0	0	0	0
x	1	A1-00116	Cucuta	Casa	1	0	0	0		0	2	1	0	0	0	0	0	0	0	0	0	0	0	0	0	0	0	1	0	0	0	0	0	0	0	0	0	0	0	0	0	0	0	0	0	0	0	0	0
x	1	A1-00117	Cucuta	Casa	1	0	0	0		0	2	0	0	0	0	1	0	0	0	0	0	0	0	0	0	0	0	1	0	0	0	0	0	0	0	0	0	0	0	0	0	0	0	0	0	0	0	0	0
x	1	A1-00118	Cucuta	Casa	1	0	0	0		0	2	1	0	0	0	0	0	0	0	0	0	0	0	0	0	0	0	1	0	0	0	0	0	0	0	0	0	0	0	0	0	0	0	0	0	0	0	0	0
x	1	A1-00119	Cucuta	Casa	1	0	1	1		0	2	1	1	0	0	0	0	0	0	0	0	0	0	0	0	0	0	1	0	0	0	0	0	0	0	0	0	0	0	0	0	0	0	0	0	0	0	0	0
x	1	A1-00120	Cucuta	Casa	1	0	1	1		0	2	1	1	0	0	0	0	0	0	0	0	0	0	0	0	0	0	1	0	0	0	0	0	0	0	0	0	0	0	0	0	0	0	0	0	0	0	0	0
x	1	A1-00121	Cucuta	Casa	1	0	0	0		0	2	1	0	0	0	0	0	0	0	0	0	0	0	0	0	0	0	1	0	0	0	0	0	0	0	0	0	0	0	0	0	0	0	0	0	0	0	0	0
x	1	A1-00122	Cucuta	Casa	1	0	0	0		0	2	1	0	0	0	0	0	0	0	0	0	0	0	0	0	0	0	1	0	0	0	0	0	0	0	0	0	0	0	0	0	0	0	0	0	0	0	0	0
x	1	A1-00123	Cucuta	Casa	1	1	1	1	1	150	2	1	1	1	150	0	0	0	0	0	0	0	0	0	0	0	0	1	0	0	0	0	0	0	0	0	0	0	0	0	0	0	0	0	0	0	0	0	0
x	1	A1-00124	Cucuta	Casa	1	0	0	0		0	2	1	0	0	0	0	0	0	0	0	0	0	0	0	0	0	0	1	0	0	0	0	0	0	0	0	0	0	0	0	0	0	0	0	0	0	0	0	0
x	1	A1-00125	Cucuta	Casa	1	0	1	1		0	2	1	1	0	0	0	0	0	0	0	0	0	0	0	0	0	0	1	0	0	0	0	0	0	0	0	0	0	0	0	0	0	0	0	0	0	0	0	0
x	1	A1-00126	Cucuta	Casa	1	0	0	0		0	2	0	0	0	0	0	0	0	0	0	0	0	0	0	0	0	0	1	0	0	0	1	0	0	0	0	0	0	0	0	0	0	0	0	0	0	0	0	0
x	1	A1-00127	Cucuta	Casa	1	0	0	0		0	4	0	0	0	0	0	0	0	0	0	0	0	0	0	0	0	0	3	0	0	0	1	0	0	0	0	0	0	0	0	0	0	0	0	0	0	0	0	0
x	1	A1-00128	Cucuta	Casa	1	0	0	0		0	2	1	0	0	0	0	0	0	0	0	0	0	0	0	0	0	0	1	0	0	0	0	0	0	0	0	0	0	0	0	0	0	0	0	0	0	0	0	0
x	1	A1-00129	Cucuta	Casa	1	0	0	0		0	2	1	0	0	0	0	0	0	0	0	0	0	0	0	0	0	0	1	0	0	0	0	0	0	0	0	0	0	0	0	0	0	0	0	0	0	0	0	0
x	1	A1-00130	Cucuta	Casa	1	0	0	0		0	2	1	0	0	0	0	0	0	0	0	0	0	0	0	0	0	0	1	0	0	0	0	0	0	0	0	0	0	0	0	0	0	0	0	0	0	0	0	0
x	1	A1-00131	Cucuta	Casa	1	0	0	0		0	2	1	0	0	0	0	0	0	0	0	0	0	0	0	0	0	0	1	0	0	0	0	0	0	0	0	0	0	0	0	0	0	0	0	0	0	0	0	0
x	1	A1-00132	Cucuta	Casa	1	0	0	0		0	2	1	0	0	0	0	0	0	0	0	0	0	0	0	0	0	0	1	0	0	0	0	0	0	0	0	0	0	0	0	0	0	0	0	0	0	0	0	0
x	1	A1-00133	Cucuta	Casa	1	0	0	0		0	1	1	0	0	0	0	0	0	0	0	0	0	0	0	0	0	0	0	0	0	0	0	0	0	0	0	0	0	0	0	0	0	0	0	0	0	0	0	0
x	1	A1-00134	Cucuta	Casa	1	0	0	0		0	2	1	0	0	0	0	0	0	0	0	0	0	0	0	0	0	0	1	0	0	0	0	0	0	0	0	0	0	0	0	0	0	0	0	0	0	0	0	0
x	1	A1-00135	Cucuta	Casa	1	0	0	0		0	2	1	0	0	0	0	0	0	0	0	0	0	0	0	0	0	0	1	0	0	0	0	0	0	0	0	0	0	0	0	0	0	0	0	0	0	0	0	0
x	1	A1-00136	Cucuta	Casa	1	0	0	0		0	2	1	0	0	0	0	0	0	0	0	0	0	0	0	0	0	0	1	0	0	0	0	0	0	0	0	0	0	0	0	0	0	0	0	0	0	0	0	0
x	1	A1-00137	Cucuta	Casa	1	0	0	0		0	3	1	0	0	0	0	0	0	0	0	0	0	0	0	0	0	0	2	0	0	0	0	0	0	0	0	0	0	0	0	0	0	0	0	0	0	0	0	0
x	1	A1-00138	Cucuta	Casa	1	0	0	0		0	1	0	0	0	0	0	0	0	0	0	0	0	0	0	0	0	0	1	0	0	0	0	0	0	0	0	0	0	0	0	0	0	0	0	0	0	0	0	0
x	1	A1-00139	Cucuta	Casa	1	0	1	1		0	1	1	1	0	0	0	0	0	0	0	0	0	0	0	0	0	0	0	0	0	0	0	0	0	0	0	0	0	0	0	0	0	0	0	0	0	0	0	0
x	1	A1-00140	Cucuta	Casa	1	0	0	0		0	2	1	0	0	0	0	0	0	0	0	0	0	0	0	0	0	0	1	0	0	0	0	0	0	0	0	0	0	0	0	0	0	0	0	0	0	0	0	0
x	1	A1-00141	Cucuta	Casa	1	0	0	0		0	2	1	0	0	0	0	0	0	0	0	0	0	0	0	0	0	0	1	0	0	0	0	0	0	0	0	0	0	0	0	0	0	0	0	0	0	0	0	0
x	1	A1-00142	Cucuta	Casa	1	0	1	1		0	3	1	1	0	0	0	0	0	0	0	0	0	0	0	0	0	0	2	0	0	0	0	0	0	0	0	0	0	0	0	0	0	0	0	0	0	0	0	0
x	1	A1-00143	Cucuta	Casa	1	0	0	0		0	2	1	0	0	0	0	0	0	0	0	0	0	0	0	0	0	0	1	0	0	0	0	0	0	0	0	0	0	0	0	0	0	0	0	0	0	0	0	0
x	1	A1-00144	Cucuta	Casa	1	1	1	1	1	75	2	1	1	1	75	0	0	0	0	0	0	0	0	0	0	0	0	1	0	0	0	0	0	0	0	0	0	0	0	0	0	0	0	0	0	0	0	0	0
x	1	A1-00145	Cucuta	Casa	1	0	0	0		0	2	1	0	0	0	0	0	0	0	0	0	0	0	0	0	0	0	1	0	0	0	0	0	0	0	0	0	0	0	0	0	0	0	0	0	0	0	0	0
x	1	A1-00146	Cucuta	Casa	1	0	0	0		0	2	1	0	0	0	0	0	0	0	0	0	0	0	0	0	0	0	1	0	0	0	0	0	0	0	0	0	0	0	0	0	0	0	0	0	0	0	0	0
x	1	A1-00147	Cucuta	Casa	1	0	0	0		0	2	1	0	0	0	0	0	0	0	0	0	0	0	0	0	0	0	1	0	0	0	0	0	0	0	0	0	0	0	0	0	0	0	0	0	0	0	0	0
x	1	A1-00148	Cucuta	Casa	1	0	0	0		0	3	1	0	0	0	0	0	0	0	0	0	0	0	0	0	0	0	2	0	0	0	0	0	0	0	0	0	0	0	0	0	0	0	0	0	0	0	0	0
x	1	A1-00149	Cucuta	Casa	1	0	1	1		0	2	1	1	0	0	0	0	0	0	0	0	0	0	0	0	0	0	1	0	0	0	0	0	0	0	0	0	0	0	0	0	0	0	0	0	0	0	0	0
x	1	A1-00150	Cucuta	Casa	1	1	1	1	1	45	2	1	1	1	45	0	0	0	0	0	0	0	0	0	0	0	0	1	0	0	0	0	0	0	0	0	0	0	0	0	0	0	0	0	0	0	0	0	0
x	1	A1-00151	Cucuta	Casa	1	1	1	1	1	161	3	2	1	1	161	0	0	0	0	0	0	0	0	0	0	0	0	1	0	0	0	0	0	0	0	0	0	0	0	0	0	0	0	0	0	0	0	0	0
x	1	A1-00152	Cucuta	Casa	1	0	0	0		0	2	0	0	0	0	0	0	0	0	0	0	0	0	0	0	0	0	2	0	0	0	0	0	0	0	0	0	0	0	0	0	0	0	0	0	0	0	0	0
x	1	A1-00153	Cucuta	Casa	1	0	0	0		0	2	1	0	0	0	0	0	0	0	0	0	0	0	0	0	0	0	1	0	0	0	0	0	0	0	0	0	0	0	0	0	0	0	0	0	0	0	0	0
x	1	A1-00154	Cucuta	Casa	1	0	1	1		0	3	1	1	0	0	0	0	0	0	0	0	0	0	0	0	0	0	2	0	0	0	0	0	0	0	0	0	0	0	0	0	0	0	0	0	0	0	0	0
x	1	A1-00155	Cucuta	Casa	1	0	0	0		0	1	1	0	0	0	0	0	0	0	0	0	0	0	0	0	0	0	0	0	0	0	0	0	0	0	0	0	0	0	0	0	0	0	0	0	0	0	0	0
x	1	A1-00156	Cucuta	Casa	1	0	0	0		0	2	0	0	0	0	1	0	0	0	0	0	0	0	0	0	0	0	1	0	0	0	0	0	0	0	0	0	0	0	0	0	0	0	0	0	0	0	0	0
x	1	A1-00157	Cucuta	Casa	1	1	1	1	1	56	2	1	1	1	56	0	0	0	0	0	0	0	0	0	0	0	0	1	0	0	0	0	0	0	0	0	0	0	0	0	0	0	0	0	0	0	0	0	0
x	1	A1-00158	Cucuta	Casa	1	1	1	1	1	18	3	1	1	1	18	0	0	0	0	0	0	0	0	0	0	0	0	2	0	0	0	0	0	0	0	0	0	0	0	0	0	0	0	0	0	0	0	0	0
x	1	A1-00159	Cucuta	Casa	1	0	0	0		0	2	1	0	0	0	0	0	0	0	0	0	0	0	0	0	0	0	1	0	0	0	0	0	0	0	0	0	0	0	0	0	0	0	0	0	0	0	0	0
x	1	A1-00160	Cucuta	Casa	1	0	0	0		0	2	1	0	0	0	0	0	0	0	0	0	0	0	0	0	0	0	1	0	0	0	0	0	0	0	0	0	0	0	0	0	0	0	0	0	0	0	0	0
x	1	A1-00161	Cucuta	Casa	1	0	0	0		0	2	1	0	0	0	0	0	0	0	0	0	0	0	0	0	0	0	1	0	0	0	0	0	0	0	0	0	0	0	0	0	0	0	0	0	0	0	0	0
x	1	A1-00162	Cucuta	Casa	1	0	1	1		0	2	1	1	0	0	0	0	0	0	0	0	0	0	0	0	0	0	1	0	0	0	0	0	0	0	0	0	0	0	0	0	0	0	0	0	0	0	0	0
x	1	A1-00163	Cucuta	Casa	1	0	0	0		0	2	1	0	0	0	0	0	0	0	0	0	0	0	0	0	0	0	1	0	0	0	0	0	0	0	0	0	0	0	0	0	0	0	0	0	0	0	0	0
x	1	A1-00164	Cucuta	Casa	1	0	1	1		0	3	1	1	0	0	1	0	0	0	0	0	0	0	0	0	0	0	1	0	0	0	0	0	0	0	0	0	0	0	0	0	0	0	0	0	0	0	0	0
x	1	A1-00165	Cucuta	Casa	1	0	1	1		0	2	1	1	0	0	0	0	0	0	0	0	0	0	0	0	0	0	1	0	0	0	0	0	0	0	0	0	0	0	0	0	0	0	0	0	0	0	0	0
x	1	A1-00166	Cucuta	Casa	1	0	0	0		0	3	2	0	0	0	0	0	0	0	0	0	0	0	0	0	0	0	1	0	0	0	0	0	0	0	0	0	0	0	0	0	0	0	0	0	0	0	0	0
x	1	A1-00167	Cucuta	Casa	1	0	0	0		0	3	0	0	0	0	0	0	0	0	0	0	0	0	0	0	0	0	2	0	0	0	1	0	0	0	0	0	0	0	0	0	0	0	0	0	0	0	0	0
x	1	A1-00168	Cucuta	Casa	1	0	1	1		0	2	1	0	0	0	0	0	0	0	0	0	0	0	1	1	0	0	0	0	0	0	0	0	0	0	0	0	0	0	0	0	0	0	0	0	0	0	0	0
x	1	A1-00169	Cucuta	Casa	1	0	1	1		0	4	2	1	0	0	0	0	0	0	2	0	0	0	0	0	0	0	0	0	0	0	0	0	0	0	0	0	0	0	0	0	0	0	0	0	0	0	0	0
x	1	A1-00170	Cucuta	Casa	1	0	0	0		0	1	1	0	0	0	0	0	0	0	0	0	0	0	0	0	0	0	0	0	0	0	0	0	0	0	0	0	0	0	0	0	0	0	0	0	0	0	0	0
x	1	A1-00171	Cucuta	Casa	1	0	1	1		0	2	1	1	0	0	0	0	0	0	0	0	0	0	0	0	0	0	1	0	0	0	0	0	0	0	0	0	0	0	0	0	0	0	0	0	0	0	0	0
x	1	A1-00172	Cucuta	Casa	1	0	0	0		0	3	1	0	0	0	0	0	0	0	0	0	0	0	0	0	0	0	2	0	0	0	0	0	0	0	0	0	0	0	0	0	0	0	0	0	0	0	0	0
x	1	A1-00173	Cucuta	Casa	1	0	0	0		0	2	1	0	0	0	0	0	0	0	0	0	0	0	0	0	0	0	1	0	0	0	0	0	0	0	0	0	0	0	0	0	0	0	0	0	0	0	0	0
x	1	A1-00174	Cucuta	Casa	1	0	0	0		0	2	1	0	0	0	0	0	0	0	0	0	0	0	0	0	0	0	1	0	0	0	0	0	0	0	0	0	0	0	0	0	0	0	0	0	0	0	0	0
x	1	A1-00175	Cucuta	Casa	1	0	0	0		0	2	1	0	0	0	0	0	0	0	0	0	0	0	0	0	0	0	1	0	0	0	0	0	0	0	0	0	0	0	0	0	0	0	0	0	0	0	0	0
x	1	A1-00176	Cucuta	Casa	1	0	0	0		0	2	1	0	0	0	0	0	0	0	0	0	0	0	1	0	0	0	0	0	0	0	0	0	0	0	0	0	0	0	0	0	0	0	0	0	0	0	0	0
x	1	A1-00177	Cucuta	Casa	1	0	0	0		0	2	0	0	0	0	0	0	0	0	0	0	0	0	0	0	0	0	2	0	0	0	0	0	0	0	0	0	0	0	0	0	0	0	0	0	0	0	0	0
x	1	A1-00178	Cucuta	Casa	1	0	0	0		0	2	1	0	0	0	0	0	0	0	0	0	0	0	0	0	0	0	1	0	0	0	0	0	0	0	0	0	0	0	0	0	0	0	0	0	0	0	0	0
x	1	A1-00179	Cucuta	Casa	1	1	1	1	1	21	3	1	1	1	21	0	0	0	0	0	0	0	0	0	0	0	0	2	0	0	0	0	0	0	0	0	0	0	0	0	0	0	0	0	0	0	0	0	0
x	1	A1-00180	Cucuta	Casa	1	0	0	0		0	3	1	0	0	0	0	0	0	0	0	0	0	0	0	0	0	0	2	0	0	0	0	0	0	0	0	0	0	0	0	0	0	0	0	0	0	0	0	0
x	1	A1-00181	Cucuta	Casa	1	0	0	0		0	2	1	0	0	0	0	0	0	0	0	0	0	0	0	0	0	0	1	0	0	0	0	0	0	0	0	0	0	0	0	0	0	0	0	0	0	0	0	0
x	1	A1-00182	Cucuta	Casa	1	0	0	0		0	2	1	0	0	0	0	0	0	0	0	0	0	0	0	0	0	0	1	0	0	0	0	0	0	0	0	0	0	0	0	0	0	0	0	0	0	0	0	0
x	1	A1-00183	Cucuta	Casa	1	0	0	0		0	2	1	0	0	0	0	0	0	0	0	0	0	0	0	0	0	0	1	0	0	0	0	0	0	0	0	0	0	0	0	0	0	0	0	0	0	0	0	0
x	1	A1-00184	Cucuta	Casa	1	0	1	1		0	2	1	1	0	0	0	0	0	0	0	0	0	0	0	0	0	0	1	0	0	0	0	0	0	0	0	0	0	0	0	0	0	0	0	0	0	0	0	0
x	1	A1-00185	Cucuta	Casa	1	0	1	1		0	2	1	1	0	0	0	0	0	0	0	0	0	0	0	0	0	0	1	0	0	0	0	0	0	0	0	0	0	0	0	0	0	0	0	0	0	0	0	0
x	1	A1-00186	Cucuta	Casa	1	0	0	0		0	2	1	0	0	0	0	0	0	0	0	0	0	0	0	0	0	0	1	0	0	0	0	0	0	0	0	0	0	0	0	0	0	0	0	0	0	0	0	0
x	1	A1-00187	Cucuta	Casa	1	0	0	0		0	2	1	0	0	0	0	0	0	0	0	0	0	0	0	0	0	0	1	0	0	0	0	0	0	0	0	0	0	0	0	0	0	0	0	0	0	0	0	0
x	1	A1-00188	Cucuta	Casa	1	0	0	0		0	2	1	0	0	0	0	0	0	0	0	0	0	0	0	0	0	0	1	0	0	0	0	0	0	0	0	0	0	0	0	0	0	0	0	0	0	0	0	0
x	1	A1-00189	Cucuta	Casa	1	0	1	1		0	2	1	1	0	0	0	0	0	0	0	0	0	0	0	0	0	0	1	0	0	0	0	0	0	0	0	0	0	0	0	0	0	0	0	0	0	0	0	0
x	1	A1-00190	Cucuta	Casa	1	0	0	0		0	2	1	0	0	0	0	0	0	0	0	0	0	0	0	0	0	0	1	0	0	0	0	0	0	0	0	0	0	0	0	0	0	0	0	0	0	0	0	0
x	1	A1-00191	Cucuta	Casa	1	0	1	1		0	2	1	1	0	0	0	0	0	0	0	0	0	0	0	0	0	0	1	0	0	0	0	0	0	0	0	0	0	0	0	0	0	0	0	0	0	0	0	0
x	1	A1-00192	Cucuta	Casa	1	0	1	2		0	3	1	1	0	0	0	0	0	0	0	0	0	0	0	0	0	0	1	1	0	0	1	0	0	0	0	0	0	0	0	0	0	0	0	0	0	0	0	0
x	1	A1-00193	Cucuta	Casa	1	0	0	0		0	2	1	0	0	0	0	0	0	0	0	0	0	0	0	0	0	0	1	0	0	0	0	0	0	0	0	0	0	0	0	0	0	0	0	0	0	0	0	0
x	1	A1-00194	Cucuta	Casa	1	0	0	0		0	2	1	0	0	0	0	0	0	0	0	0	0	0	0	0	0	0	1	0	0	0	0	0	0	0	0	0	0	0	0	0	0	0	0	0	0	0	0	0
x	1	A1-00195	Cucuta	Casa	1	0	0	0		0	2	1	0	0	0	0	0	0	0	0	0	0	0	0	0	0	0	1	0	0	0	0	0	0	0	0	0	0	0	0	0	0	0	0	0	0	0	0	0
x	1	A1-00196	Cucuta	Casa	1	0	1	1		0	3	1	1	0	0	0	0	0	0	0	0	0	0	0	0	0	0	2	0	0	0	0	0	0	0	0	0	0	0	0	0	0	0	0	0	0	0	0	0
x	1	A1-00197	Cucuta	Casa	1	1	1	1	1	45	2	1	1	1	45	0	0	0	0	0	0	0	0	0	0	0	0	1	0	0	0	0	0	0	0	0	0	0	0	0	0	0	0	0	0	0	0	0	0
x	1	A1-00198	Cucuta	Casa	1	0	1	1		0	1	1	1	0	0	0	0	0	0	0	0	0	0	0	0	0	0	0	0	0	0	0	0	0	0	0	0	0	0	0	0	0	0	0	0	0	0	0	0
x	1	A1-00199	Cucuta	Casa	1	0	1	1		0	2	1	1	0	0	0	0	0	0	0	0	0	0	0	0	0	0	1	0	0	0	0	0	0	0	0	0	0	0	0	0	0	0	0	0	0	0	0	0
x	1	A1-00200	Cucuta	Casa	1	1	1	1	1	20.8	2	1	1	1	20.8	0	0	0	0	0	0	0	0	0	0	0	0	1	0	0	0	0	0	0	0	0	0	0	0	0	0	0	0	0	0	0	0	0	0
x	1	A1-00201	Cucuta	Casa	16	0	0	0		0	2	1	0	0	0	0	0	0	0	0	0	0	0	0	0	0	0	1	0	0	0	0	0	0	0	0	0	0	0	0	0	0	0	0	0	0	0	0	0
x	1	A1-00202	Cucuta	Casa	16	0	1	1		0	3	1	0	0	0	0	0	0	0	0	0	0	0	0	0	0	0	1	0	0	0	1	1	0	0	0	0	0	0	0	0	0	0	0	0	0	0	0	0
x	1	A1-00203	Cucuta	Casa	16	0	1	1		0	2	1	1	0	0	0	0	0	0	0	0	0	0	0	0	0	0	1	0	0	0	0	0	0	0	0	0	0	0	0	0	0	0	0	0	0	0	0	0
x	1	A1-00204	Cucuta	Casa	16	0	0	0		0	3	1	0	0	0	0	0	0	0	0	0	0	0	0	0	0	0	2	0	0	0	0	0	0	0	0	0	0	0	0	0	0	0	0	0	0	0	0	0
x	1	A1-00205	Cucuta	Casa	16	0	0	0		0	2	1	0	0	0	0	0	0	0	0	0	0	0	0	0	0	0	1	0	0	0	0	0	0	0	0	0	0	0	0	0	0	0	0	0	0	0	0	0
x	1	A1-00206	Cucuta	Casa	16	0	0	0		0	2	1	0	0	0	0	0	0	0	0	0	0	0	0	0	0	0	1	0	0	0	0	0	0	0	0	0	0	0	0	0	0	0	0	0	0	0	0	0
x	1	A1-00207	Cucuta	Casa	16	0	0	0		0	3	1	0	0	0	0	0	0	0	0	0	0	0	0	0	0	0	2	0	0	0	0	0	0	0	0	0	0	0	0	0	0	0	0	0	0	0	0	0
x	1	A1-00208	Cucuta	Casa	16	0	0	0		0	2	1	0	0	0	0	0	0	0	0	0	0	0	0	0	0	0	1	0	0	0	0	0	0	0	0	0	0	0	0	0	0	0	0	0	0	0	0	0
x	1	A1-00209	Cucuta	Casa	16	0	0	0		0	2	1	0	0	0	0	0	0	0	0	0	0	0	0	0	0	0	1	0	0	0	0	0	0	0	0	0	0	0	0	0	0	0	0	0	0	0	0	0
x	1	A1-00210	Cucuta	Casa	16	1	1	1	1	175	3	1	1	1	175	0	0	0	0	0	0	0	0	0	0	0	0	2	0	0	0	0	0	0	0	0	0	0	0	0	0	0	0	0	0	0	0	0	0
x	1	A1-00211	Cucuta	Casa	16	0	0	0		0	2	1	0	0	0	0	0	0	0	0	0	0	0	0	0	0	0	1	0	0	0	0	0	0	0	0	0	0	0	0	0	0	0	0	0	0	0	0	0
x	1	A1-00212	Cucuta	Casa	16	0	0	0		0	3	1	0	0	0	0	0	0	0	0	0	0	0	0	0	0	0	2	0	0	0	0	0	0	0	0	0	0	0	0	0	0	0	0	0	0	0	0	0
x	1	A1-00213	Cucuta	Casa	16	0	0	0		0	2	1	0	0	0	0	0	0	0	0	0	0	0	0	0	0	0	1	0	0	0	0	0	0	0	0	0	0	0	0	0	0	0	0	0	0	0	0	0
x	1	A1-00214	Cucuta	Casa	16	0	0	0		0	2	1	0	0	0	0	0	0	0	0	0	0	0	0	0	0	0	1	0	0	0	0	0	0	0	0	0	0	0	0	0	0	0	0	0	0	0	0	0
x	1	A1-00215	Cucuta	Casa	16	0	0	0		0	2	1	0	0	0	0	0	0	0	0	0	0	0	0	0	0	0	1	0	0	0	0	0	0	0	0	0	0	0	0	0	0	0	0	0	0	0	0	0
x	1	A1-00216	Cucuta	Casa	16	0	0	0		0	2	1	0	0	0	0	0	0	0	0	0	0	0	0	0	0	0	1	0	0	0	0	0	0	0	0	0	0	0	0	0	0	0	0	0	0	0	0	0
x	1	A1-00217	Cucuta	Casa	16	0	0	0		0	2	1	0	0	0	0	0	0	0	0	0	0	0	0	0	0	0	1	0	0	0	0	0	0	0	0	0	0	0	0	0	0	0	0	0	0	0	0	0
x	1	A1-00218	Cucuta	Casa	16	0	0	0		0	2	1	0	0	0	0	0	0	0	0	0	0	0	0	0	0	0	1	0	0	0	0	0	0	0	0	0	0	0	0	0	0	0	0	0	0	0	0	0
x	1	A1-00219	Cucuta	Casa	16	0	0	0		0	2	0	0	0	0	1	0	0	0	0	0	0	0	0	0	0	0	1	0	0	0	0	0	0	0	0	0	0	0	0	0	0	0	0	0	0	0	0	0
x	1	A1-00220	Cucuta	Casa	16	0	0	0		0	2	1	0	0	0	0	0	0	0	0	0	0	0	0	0	0	0	1	0	0	0	0	0	0	0	0	0	0	0	0	0	0	0	0	0	0	0	0	0
x	1	A1-00221	Cucuta	Casa	16	0	0	0		0	2	1	0	0	0	0	0	0	0	0	0	0	0	0	0	0	0	1	0	0	0	0	0	0	0	0	0	0	0	0	0	0	0	0	0	0	0	0	0
x	1	A1-00222	Cucuta	Casa	16	0	0	0		0	2	1	0	0	0	0	0	0	0	0	0	0	0	0	0	0	0	1	0	0	0	0	0	0	0	0	0	0	0	0	0	0	0	0	0	0	0	0	0
x	1	A1-00223	Cucuta	Casa	16	0	0	0		0	2	1	0	0	0	0	0	0	0	0	0	0	0	0	0	0	0	1	0	0	0	0	0	0	0	0	0	0	0	0	0	0	0	0	0	0	0	0	0
x	1	A1-00224	Cucuta	Casa	16	0	0	0		0	2	1	0	0	0	0	0	0	0	0	0	0	0	0	0	0	0	1	0	0	0	0	0	0	0	0	0	0	0	0	0	0	0	0	0	0	0	0	0
x	1	A1-00225	Cucuta	Casa	16	0	0	0		0	2	1	0	0	0	0	0	0	0	0	0	0	0	0	0	0	0	1	0	0	0	0	0	0	0	0	0	0	0	0	0	0	0	0	0	0	0	0	0
x	1	A1-00226	Cucuta	Casa	16	0	0	0		0	2	1	0	0	0	0	0	0	0	0	0	0	0	0	0	0	0	1	0	0	0	0	0	0	0	0	0	0	0	0	0	0	0	0	0	0	0	0	0
x	1	A1-00227	Cucuta	Casa	16	0	0	0		0	2	1	0	0	0	0	0	0	0	0	0	0	0	0	0	0	0	1	0	0	0	0	0	0	0	0	0	0	0	0	0	0	0	0	0	0	0	0	0
x	1	A1-00228	Cucuta	Casa	16	0	0	0		0	2	1	0	0	0	0	0	0	0	0	0	0	0	0	0	0	0	1	0	0	0	0	0	0	0	0	0	0	0	0	0	0	0	0	0	0	0	0	0
x	1	A1-00229	Cucuta	Casa	16	0	0	0		0	2	1	0	0	0	0	0	0	0	0	0	0	0	0	0	0	0	1	0	0	0	0	0	0	0	0	0	0	0	0	0	0	0	0	0	0	0	0	0
x	1	A1-00230	Cucuta	Casa	16	0	0	0		0	2	1	0	0	0	0	0	0	0	0	0	0	0	0	0	0	0	1	0	0	0	0	0	0	0	0	0	0	0	0	0	0	0	0	0	0	0	0	0
x	1	A1-00231	Cucuta	Casa	16	0	0	0		0	2	1	0	0	0	0	0	0	0	0	0	0	0	0	0	0	0	1	0	0	0	0	0	0	0	0	0	0	0	0	0	0	0	0	0	0	0	0	0
x	1	A1-00232	Cucuta	Casa	16	0	0	0		0	2	1	0	0	0	0	0	0	0	0	0	0	0	0	0	0	0	1	0	0	0	0	0	0	0	0	0	0	0	0	0	0	0	0	0	0	0	0	0
x	1	A1-00233	Cucuta	Casa	16	0	0	0		0	2	1	0	0	0	0	0	0	0	0	0	0	0	0	0	0	0	1	0	0	0	0	0	0	0	0	0	0	0	0	0	0	0	0	0	0	0	0	0
x	1	A1-00234	Cucuta	Casa	16	0	0	0		0	1	1	0	0	0	0	0	0	0	0	0	0	0	0	0	0	0	0	0	0	0	0	0	0	0	0	0	0	0	0	0	0	0	0	0	0	0	0	0
x	1	A1-00235	Cucuta	Casa	16	0	1	1		0	3	1	1	0	0	0	0	0	0	0	0	0	0	0	0	0	0	2	0	0	0	0	0	0	0	0	0	0	0	0	0	0	0	0	0	0	0	0	0
x	1	A1-00236	Cucuta	Casa	16	0	0	0		0	3	1	0	0	0	0	0	0	0	0	0	0	0	0	0	0	0	2	0	0	0	0	0	0	0	0	0	0	0	0	0	0	0	0	0	0	0	0	0
x	1	A1-00237	Cucuta	Casa	16	0	0	0		0	3	1	0	0	0	0	0	0	0	0	0	0	0	0	0	0	0	2	0	0	0	0	0	0	0	0	0	0	0	0	0	0	0	0	0	0	0	0	0
x	1	A1-00238	Cucuta	Casa	16	1	1	1	1	31.2	2	1	1	1	31.2	0	0	0	0	0	0	0	0	0	0	0	0	1	0	0	0	0	0	0	0	0	0	0	0	0	0	0	0	0	0	0	0	0	0
x	1	A1-00239	Cucuta	Casa	16	0	0	0		0	2	0	0	0	0	1	0	0	0	0	0	0	0	0	0	0	0	1	0	0	0	0	0	0	0	0	0	0	0	0	0	0	0	0	0	0	0	0	0
x	1	A1-00240	Cucuta	Casa	16	0	0	0		0	3	1	0	0	0	0	0	0	0	0	0	0	0	0	0	0	0	2	0	0	0	0	0	0	0	0	0	0	0	0	0	0	0	0	0	0	0	0	0
x	1	A1-00241	Cucuta	Casa	16	0	0	0		0	2	1	0	0	0	0	0	0	0	0	0	0	0	0	0	0	0	1	0	0	0	0	0	0	0	0	0	0	0	0	0	0	0	0	0	0	0	0	0
x	1	A1-00242	Cucuta	Casa	16	0	0	0		0	2	1	0	0	0	0	0	0	0	0	0	0	0	0	0	0	0	1	0	0	0	0	0	0	0	0	0	0	0	0	0	0	0	0	0	0	0	0	0
x	1	A1-00243	Cucuta	Casa	16	0	0	0		0	2	1	0	0	0	0	0	0	0	0	0	0	0	0	0	0	0	1	0	0	0	0	0	0	0	0	0	0	0	0	0	0	0	0	0	0	0	0	0
x	1	A1-00244	Cucuta	Casa	16	0	0	0		0	2	1	0	0	0	0	0	0	0	0	0	0	0	0	0	0	0	1	0	0	0	0	0	0	0	0	0	0	0	0	0	0	0	0	0	0	0	0	0
x	1	A1-00245	Cucuta	Casa	16	0	0	0		0	2	1	0	0	0	0	0	0	0	0	0	0	0	0	0	0	0	1	0	0	0	0	0	0	0	0	0	0	0	0	0	0	0	0	0	0	0	0	0
x	1	A1-00246	Cucuta	Casa	16	0	0	0		0	3	1	0	0	0	0	0	0	0	0	0	0	0	0	0	0	0	2	0	0	0	0	0	0	0	0	0	0	0	0	0	0	0	0	0	0	0	0	0
x	1	A1-00247	Cucuta	Casa	16	0	0	0		0	3	2	0	0	0	0	0	0	0	0	0	0	0	0	0	0	0	1	0	0	0	0	0	0	0	0	0	0	0	0	0	0	0	0	0	0	0	0	0
x	1	A1-00248	Cucuta	Casa	16	0	0	0		0	4	1	0	0	0	1	0	0	0	0	0	0	0	0	0	0	0	2	0	0	0	0	0	0	0	0	0	0	0	0	0	0	0	0	0	0	0	0	0
x	1	A1-00249	Cucuta	Casa	16	0	0	0		0	2	1	0	0	0	0	0	0	0	0	0	0	0	0	0	0	0	1	0	0	0	0	0	0	0	0	0	0	0	0	0	0	0	0	0	0	0	0	0
x	1	A1-00250	Cucuta	Casa	16	0	0	0		0	2	1	0	0	0	0	0	0	0	0	0	0	0	0	0	0	0	1	0	0	0	0	0	0	0	0	0	0	0	0	0	0	0	0	0	0	0	0	0
x	1	A1-00251	Cucuta	Casa	16	0	0	0		0	2	1	0	0	0	0	0	0	0	0	0	0	0	0	0	0	0	1	0	0	0	0	0	0	0	0	0	0	0	0	0	0	0	0	0	0	0	0	0
x	1	A1-00252	Cucuta	Casa	16	0	0	0		0	2	0	0	0	0	1	0	0	0	0	0	0	0	0	0	0	0	1	0	0	0	0	0	0	0	0	0	0	0	0	0	0	0	0	0	0	0	0	0
x	1	A1-00253	Cucuta	Casa	16	0	0	0		0	3	1	0	0	0	1	0	0	0	0	0	0	0	0	0	0	0	1	0	0	0	0	0	0	0	0	0	0	0	0	0	0	0	0	0	0	0	0	0
x	1	A1-00254	Cucuta	Casa	16	0	0	0		0	2	1	0	0	0	0	0	0	0	0	0	0	0	0	0	0	0	1	0	0	0	0	0	0	0	0	0	0	0	0	0	0	0	0	0	0	0	0	0
x	1	A1-00255	Cucuta	Casa	16	0	0	0		0	2	1	0	0	0	0	0	0	0	0	0	0	0	0	0	0	0	1	0	0	0	0	0	0	0	0	0	0	0	0	0	0	0	0	0	0	0	0	0
x	1	A1-00256	Cucuta	Casa	16	0	0	0		0	2	1	0	0	0	0	0	0	0	0	0	0	0	0	0	0	0	1	0	0	0	0	0	0	0	0	0	0	0	0	0	0	0	0	0	0	0	0	0
x	1	A1-00257	Cucuta	Casa	16	0	1	1		0	2	1	1	0	0	0	0	0	0	0	0	0	0	0	0	0	0	1	0	0	0	0	0	0	0	0	0	0	0	0	0	0	0	0	0	0	0	0	0
x	1	A1-00258	Cucuta	Casa	16	0	0	0		0	2	1	0	0	0	0	0	0	0	0	0	0	0	0	0	0	0	1	0	0	0	0	0	0	0	0	0	0	0	0	0	0	0	0	0	0	0	0	0
x	1	A1-00259	Cucuta	Casa	16	0	0	0		0	4	1	0	0	0	1	0	0	0	0	0	0	0	0	0	0	0	2	0	0	0	0	0	0	0	0	0	0	0	0	0	0	0	0	0	0	0	0	0
x	1	A1-00260	Cucuta	Casa	16	0	1	1		0	2	1	1	0	0	0	0	0	0	0	0	0	0	0	0	0	0	1	0	0	0	0	0	0	0	0	0	0	0	0	0	0	0	0	0	0	0	0	0
x	1	A1-00261	Cucuta	Casa	2	0	0	0		0	2	1	0	0	0	0	0	0	0	0	0	0	0	0	0	0	0	1	0	0	0	0	0	0	0	0	0	0	0	0	0	0	0	0	0	0	0	0	0
x	1	A1-00262	Cucuta	Casa	2	0	0	0		0	2	1	0	0	0	0	0	0	0	0	0	0	0	0	0	0	0	1	0	0	0	0	0	0	0	0	0	0	0	0	0	0	0	0	0	0	0	0	0
x	1	A1-00263	Cucuta	Casa	2	0	0	0		0	2	1	0	0	0	0	0	0	0	0	0	0	0	0	0	0	0	1	0	0	0	0	0	0	0	0	0	0	0	0	0	0	0	0	0	0	0	0	0
x	1	A1-00264	Cucuta	Casa	2	0	0	0		0	2	1	0	0	0	0	0	0	0	0	0	0	0	0	0	0	0	1	0	0	0	0	0	0	0	0	0	0	0	0	0	0	0	0	0	0	0	0	0
x	1	A1-00265	Cucuta	Casa	2	0	1	1		0	2	1	1	0	0	0	0	0	0	0	0	0	0	0	0	0	0	1	0	0	0	0	0	0	0	0	0	0	0	0	0	0	0	0	0	0	0	0	0
x	1	A1-00266	Cucuta	Casa	2	0	1	1		0	2	1	1	0	0	0	0	0	0	0	0	0	0	0	0	0	0	1	0	0	0	0	0	0	0	0	0	0	0	0	0	0	0	0	0	0	0	0	0
x	1	A1-00267	Cucuta	Casa	2	0	0	0		0	2	1	0	0	0	0	0	0	0	0	0	0	0	0	0	0	0	1	0	0	0	0	0	0	0	0	0	0	0	0	0	0	0	0	0	0	0	0	0
x	1	A1-00268	Cucuta	Casa	2	0	1	1		0	3	1	1	0	0	0	0	0	0	0	0	0	0	0	0	0	0	2	0	0	0	0	0	0	0	0	0	0	0	0	0	0	0	0	0	0	0	0	0
x	1	A1-00269	Cucuta	Casa	2	0	0	0		0	3	2	0	0	0	0	0	0	0	0	0	0	0	0	0	0	0	1	0	0	0	0	0	0	0	0	0	0	0	0	0	0	0	0	0	0	0	0	0
x	1	A1-00270	Cucuta	Casa	2	0	0	0		0	3	0	0	0	0	0	0	0	0	1	0	0	0	0	0	0	0	2	0	0	0	0	0	0	0	0	0	0	0	0	0	0	0	0	0	0	0	0	0
x	1	A1-00271	Cucuta	Casa	2	0	0	0		0	2	1	0	0	0	0	0	0	0	0	0	0	0	0	0	0	0	1	0	0	0	0	0	0	0	0	0	0	0	0	0	0	0	0	0	0	0	0	0
x	1	A1-00272	Cucuta	Casa	2	0	1	1		0	3	1	1	0	0	0	0	0	0	0	0	0	0	0	0	0	0	2	0	0	0	0	0	0	0	0	0	0	0	0	0	0	0	0	0	0	0	0	0
x	1	A1-00273	Cucuta	Casa	2	1	1	1	1	54.6	2	1	1	1	54.6	0	0	0	0	0	0	0	0	0	0	0	0	1	0	0	0	0	0	0	0	0	0	0	0	0	0	0	0	0	0	0	0	0	0
x	1	A1-00274	Cucuta	Casa	2	0	0	0		0	2	1	0	0	0	0	0	0	0	0	0	0	0	0	0	0	0	1	0	0	0	0	0	0	0	0	0	0	0	0	0	0	0	0	0	0	0	0	0
x	1	A1-00275	Cucuta	Casa	2	0	0	0		0	2	1	0	0	0	0	0	0	0	0	0	0	0	0	0	0	0	1	0	0	0	0	0	0	0	0	0	0	0	0	0	0	0	0	0	0	0	0	0
x	1	A1-00276	Cucuta	Casa	2	0	1	1		0	2	1	1	0	0	0	0	0	0	0	0	0	0	0	0	0	0	1	0	0	0	0	0	0	0	0	0	0	0	0	0	0	0	0	0	0	0	0	0
x	1	A1-00277	Cucuta	Casa	2	0	0	0		0	2	1	0	0	0	0	0	0	0	0	0	0	0	0	0	0	0	1	0	0	0	0	0	0	0	0	0	0	0	0	0	0	0	0	0	0	0	0	0
x	1	A1-00278	Cucuta	Casa	2	0	0	0		0	2	1	0	0	0	0	0	0	0	0	0	0	0	0	0	0	0	1	0	0	0	0	0	0	0	0	0	0	0	0	0	0	0	0	0	0	0	0	0
x	1	A1-00279	Cucuta	Casa	2	0	0	0		0	2	1	0	0	0	0	0	0	0	0	0	0	0	0	0	0	0	1	0	0	0	0	0	0	0	0	0	0	0	0	0	0	0	0	0	0	0	0	0
x	1	A1-00280	Cucuta	Casa	2	0	0	0		0	2	1	0	0	0	0	0	0	0	0	0	0	0	0	0	0	0	1	0	0	0	0	0	0	0	0	0	0	0	0	0	0	0	0	0	0	0	0	0
x	1	A1-00281	Cucuta	Casa	2	0	1	1		0	2	1	1	0	0	0	0	0	0	0	0	0	0	0	0	0	0	1	0	0	0	0	0	0	0	0	0	0	0	0	0	0	0	0	0	0	0	0	0
x	1	A1-00282	Cucuta	Casa	2	0	0	0		0	3	1	0	0	0	0	0	0	0	0	0	0	0	0	0	0	0	2	0	0	0	0	0	0	0	0	0	0	0	0	0	0	0	0	0	0	0	0	0
x	1	A1-00283	Cucuta	Casa	2	0	1	1		0	2	1	1	0	0	0	0	0	0	0	0	0	0	0	0	0	0	1	0	0	0	0	0	0	0	0	0	0	0	0	0	0	0	0	0	0	0	0	0
x	1	A1-00284	Cucuta	Casa	2	0	0	0		0	3	1	0	0	0	0	0	0	0	0	0	0	0	0	0	0	0	2	0	0	0	0	0	0	0	0	0	0	0	0	0	0	0	0	0	0	0	0	0
x	1	A1-00285	Cucuta	Casa	2	0	0	0		0	2	1	0	0	0	0	0	0	0	0	0	0	0	0	0	0	0	1	0	0	0	0	0	0	0	0	0	0	0	0	0	0	0	0	0	0	0	0	0
x	1	A1-00286	Cucuta	Casa	2	0	0	0		0	2	1	0	0	0	0	0	0	0	0	0	0	0	0	0	0	0	1	0	0	0	0	0	0	0	0	0	0	0	0	0	0	0	0	0	0	0	0	0
x	1	A1-00287	Cucuta	Casa	2	0	0	0		0	2	1	0	0	0	0	0	0	0	0	0	0	0	0	0	0	0	1	0	0	0	0	0	0	0	0	0	0	0	0	0	0	0	0	0	0	0	0	0
x	1	A1-00288	Cucuta	Casa	2	0	0	0		0	2	1	0	0	0	0	0	0	0	0	0	0	0	0	0	0	0	1	0	0	0	0	0	0	0	0	0	0	0	0	0	0	0	0	0	0	0	0	0
x	1	A1-00289	Cucuta	Casa	2	0	0	0		0	2	1	0	0	0	0	0	0	0	0	0	0	0	0	0	0	0	1	0	0	0	0	0	0	0	0	0	0	0	0	0	0	0	0	0	0	0	0	0
x	1	A1-00290	Cucuta	Casa	2	0	0	0		0	2	1	0	0	0	0	0	0	0	0	0	0	0	0	0	0	0	1	0	0	0	0	0	0	0	0	0	0	0	0	0	0	0	0	0	0	0	0	0
x	1	A1-00291	Cucuta	Casa	2	0	0	0		0	2	1	0	0	0	0	0	0	0	0	0	0	0	0	0	0	0	1	0	0	0	0	0	0	0	0	0	0	0	0	0	0	0	0	0	0	0	0	0
x	1	A1-00292	Cucuta	Casa	2	0	0	0		0	2	1	0	0	0	0	0	0	0	0	0	0	0	0	0	0	0	1	0	0	0	0	0	0	0	0	0	0	0	0	0	0	0	0	0	0	0	0	0
x	1	A1-00293	Cucuta	Casa	2	0	1	1		0	2	1	1	0	0	0	0	0	0	0	0	0	0	0	0	0	0	1	0	0	0	0	0	0	0	0	0	0	0	0	0	0	0	0	0	0	0	0	0
x	1	A1-00294	Cucuta	Casa	2	0	1	1		0	3	1	1	0	0	0	0	0	0	0	0	0	0	0	0	0	0	2	0	0	0	0	0	0	0	0	0	0	0	0	0	0	0	0	0	0	0	0	0
x	1	A1-00295	Cucuta	Casa	2	0	0	0		0	2	1	0	0	0	0	0	0	0	0	0	0	0	0	0	0	0	1	0	0	0	0	0	0	0	0	0	0	0	0	0	0	0	0	0	0	0	0	0
x	1	A1-00296	Cucuta	Casa	2	0	0	0		0	3	1	0	0	0	0	0	0	0	0	0	0	0	0	0	0	0	2	0	0	0	0	0	0	0	0	0	0	0	0	0	0	0	0	0	0	0	0	0
x	1	A1-00297	Cucuta	Casa	2	0	0	0		0	2	1	0	0	0	0	0	0	0	0	0	0	0	0	0	0	0	1	0	0	0	0	0	0	0	0	0	0	0	0	0	0	0	0	0	0	0	0	0
x	1	A1-00298	Cucuta	Casa	2	0	0	0		0	2	0	0	0	0	0	0	0	0	1	0	0	0	0	0	0	0	1	0	0	0	0	0	0	0	0	0	0	0	0	0	0	0	0	0	0	0	0	0
x	1	A1-00299	Cucuta	Casa	2	0	0	0		0	2	1	0	0	0	0	0	0	0	0	0	0	0	0	0	0	0	1	0	0	0	0	0	0	0	0	0	0	0	0	0	0	0	0	0	0	0	0	0
x	1	A1-00300	Cucuta	Casa	2	0	0	0		0	1	0	0	0	0	0	0	0	0	0	0	0	0	0	0	0	0	1	0	0	0	0	0	0	0	0	0	0	0	0	0	0	0	0	0	0	0	0	0
x	1	A1-00301	Cucuta	Casa	2	0	0	0		0	2	1	0	0	0	0	0	0	0	0	0	0	0	0	0	0	0	1	0	0	0	0	0	0	0	0	0	0	0	0	0	0	0	0	0	0	0	0	0
x	1	A1-00302	Cucuta	Casa	2	0	0	0		0	2	1	0	0	0	0	0	0	0	0	0	0	0	0	0	0	0	1	0	0	0	0	0	0	0	0	0	0	0	0	0	0	0	0	0	0	0	0	0
x	1	A1-00303	Cucuta	Casa	2	0	0	0		0	3	1	0	0	0	0	0	0	0	0	0	0	0	0	0	0	0	2	0	0	0	0	0	0	0	0	0	0	0	0	0	0	0	0	0	0	0	0	0
x	1	A1-00304	Cucuta	Casa	2	0	1	1		0	2	1	1	0	0	0	0	0	0	0	0	0	0	0	0	0	0	1	0	0	0	0	0	0	0	0	0	0	0	0	0	0	0	0	0	0	0	0	0
x	1	A1-00305	Cucuta	Casa	2	0	0	0		0	2	1	0	0	0	0	0	0	0	0	0	0	0	0	0	0	0	1	0	0	0	0	0	0	0	0	0	0	0	0	0	0	0	0	0	0	0	0	0
x	1	A1-00306	Cucuta	Casa	2	0	0	0		0	2	1	0	0	0	0	0	0	0	0	0	0	0	0	0	0	0	1	0	0	0	0	0	0	0	0	0	0	0	0	0	0	0	0	0	0	0	0	0
x	1	A1-00307	Cucuta	Casa	2	0	0	0		0	4	2	0	0	0	0	0	0	0	0	0	0	0	0	0	0	0	2	0	0	0	0	0	0	0	0	0	0	0	0	0	0	0	0	0	0	0	0	0
x	1	A1-00308	Cucuta	Casa	2	0	0	0		0	2	1	0	0	0	0	0	0	0	0	0	0	0	0	0	0	0	1	0	0	0	0	0	0	0	0	0	0	0	0	0	0	0	0	0	0	0	0	0
x	1	A1-00309	Cucuta	Casa	2	0	0	0		0	3	1	0	0	0	0	0	0	0	0	0	0	0	0	0	0	0	2	0	0	0	0	0	0	0	0	0	0	0	0	0	0	0	0	0	0	0	0	0
x	1	A1-00310	Cucuta	Casa	2	0	0	0		0	2	1	0	0	0	0	0	0	0	0	0	0	0	0	0	0	0	1	0	0	0	0	0	0	0	0	0	0	0	0	0	0	0	0	0	0	0	0	0
x	1	A1-00311	Cucuta	Casa	2	0	0	0		0	2	1	0	0	0	0	0	0	0	0	0	0	0	0	0	0	0	1	0	0	0	0	0	0	0	0	0	0	0	0	0	0	0	0	0	0	0	0	0
x	1	A1-00312	Cucuta	Casa	2	0	0	0		0	2	0	0	0	0	1	0	0	0	0	0	0	0	0	0	0	0	1	0	0	0	0	0	0	0	0	0	0	0	0	0	0	0	0	0	0	0	0	0
x	1	A1-00313	Cucuta	Casa	2	0	0	0		0	2	1	0	0	0	0	0	0	0	0	0	0	0	0	0	0	0	1	0	0	0	0	0	0	0	0	0	0	0	0	0	0	0	0	0	0	0	0	0
x	1	A1-00314	Cucuta	Casa	2	0	1	1		0	2	0	0	0	0	0	0	0	0	1	1	0	0	0	0	0	0	1	0	0	0	0	0	0	0	0	0	0	0	0	0	0	0	0	0	0	0	0	0
x	1	A1-00315	Cucuta	Casa	2	0	0	0		0	2	1	0	0	0	0	0	0	0	0	0	0	0	0	0	0	0	1	0	0	0	0	0	0	0	0	0	0	0	0	0	0	0	0	0	0	0	0	0
x	1	A1-00316	Cucuta	Casa	2	0	0	0		0	3	1	0	0	0	0	0	0	0	0	0	0	0	0	0	0	0	2	0	0	0	0	0	0	0	0	0	0	0	0	0	0	0	0	0	0	0	0	0
x	1	A1-00317	Cucuta	Casa	2	0	0	0		0	2	1	0	0	0	0	0	0	0	0	0	0	0	0	0	0	0	1	0	0	0	0	0	0	0	0	0	0	0	0	0	0	0	0	0	0	0	0	0
x	1	A1-00318	Cucuta	Casa	2	0	0	0		0	3	1	0	0	0	0	0	0	0	0	0	0	0	0	0	0	0	2	0	0	0	0	0	0	0	0	0	0	0	0	0	0	0	0	0	0	0	0	0
x	1	A1-00319	Cucuta	Casa	2	0	0	0		0	2	1	0	0	0	0	0	0	0	0	0	0	0	0	0	0	0	1	0	0	0	0	0	0	0	0	0	0	0	0	0	0	0	0	0	0	0	0	0
x	1	A1-00320	Cucuta	Casa	2	0	0	0		0	2	1	0	0	0	0	0	0	0	0	0	0	0	0	0	0	0	1	0	0	0	0	0	0	0	0	0	0	0	0	0	0	0	0	0	0	0	0	0
x	1	A1-00321	Cucuta	Casa	2	0	1	1		0	2	1	1	0	0	0	0	0	0	0	0	0	0	0	0	0	0	1	0	0	0	0	0	0	0	0	0	0	0	0	0	0	0	0	0	0	0	0	0
x	1	A1-00322	Cucuta	Casa	2	0	0	0		0	1	0	0	0	0	0	0	0	0	0	0	0	0	0	0	0	0	1	0	0	0	0	0	0	0	0	0	0	0	0	0	0	0	0	0	0	0	0	0
x	1	A1-00323	Cucuta	Casa	2	0	1	1		0	2	1	1	0	0	0	0	0	0	0	0	0	0	0	0	0	0	1	0	0	0	0	0	0	0	0	0	0	0	0	0	0	0	0	0	0	0	0	0
x	1	A1-00324	Cucuta	Casa	2	0	0	0		0	2	1	0	0	0	0	0	0	0	0	0	0	0	0	0	0	0	1	0	0	0	0	0	0	0	0	0	0	0	0	0	0	0	0	0	0	0	0	0
x	1	A1-00325	Cucuta	Casa	2	0	1	1		0	3	2	1	0	0	0	0	0	0	0	0	0	0	0	0	0	0	1	0	0	0	0	0	0	0	0	0	0	0	0	0	0	0	0	0	0	0	0	0
x	1	A1-00326	Cucuta	Casa	2	0	1	1		0	3	1	1	0	0	0	0	0	0	0	0	0	0	0	0	0	0	2	0	0	0	0	0	0	0	0	0	0	0	0	0	0	0	0	0	0	0	0	0
x	1	A1-00327	Cucuta	Casa	2	0	0	0		0	2	1	0	0	0	0	0	0	0	0	0	0	0	0	0	0	0	1	0	0	0	0	0	0	0	0	0	0	0	0	0	0	0	0	0	0	0	0	0
x	1	A1-00328	Cucuta	Casa	2	0	0	0		0	3	0	0	0	0	1	0	0	0	0	0	0	0	0	0	0	0	2	0	0	0	0	0	0	0	0	0	0	0	0	0	0	0	0	0	0	0	0	0
x	1	A1-00329	Cucuta	Casa	2	0	1	1		0	2	1	1	0	0	0	0	0	0	0	0	0	0	0	0	0	0	1	0	0	0	0	0	0	0	0	0	0	0	0	0	0	0	0	0	0	0	0	0
x	1	A1-00330	Cucuta	Casa	2	0	0	0		0	2	1	0	0	0	0	0	0	0	0	0	0	0	0	0	0	0	1	0	0	0	0	0	0	0	0	0	0	0	0	0	0	0	0	0	0	0	0	0
x	1	A1-00331	Cucuta	Casa	2	0	0	0		0	2	1	0	0	0	0	0	0	0	0	0	0	0	0	0	0	0	1	0	0	0	0	0	0	0	0	0	0	0	0	0	0	0	0	0	0	0	0	0
x	1	A1-00332	Cucuta	Casa	2	0	0	0		0	2	1	0	0	0	0	0	0	0	0	0	0	0	0	0	0	0	1	0	0	0	0	0	0	0	0	0	0	0	0	0	0	0	0	0	0	0	0	0
x	1	A1-00333	Cucuta	Casa	2	0	0	0		0	3	1	0	0	0	0	0	0	0	0	0	0	0	0	0	0	0	2	0	0	0	0	0	0	0	0	0	0	0	0	0	0	0	0	0	0	0	0	0
x	1	A1-00334	Cucuta	Casa	2	0	0	0		0	2	1	0	0	0	0	0	0	0	0	0	0	0	0	0	0	0	1	0	0	0	0	0	0	0	0	0	0	0	0	0	0	0	0	0	0	0	0	0
x	1	A1-00335	Cucuta	Casa	2	0	0	0		0	2	1	0	0	0	0	0	0	0	0	0	0	0	0	0	0	0	1	0	0	0	0	0	0	0	0	0	0	0	0	0	0	0	0	0	0	0	0	0
x	1	A1-00336	Cucuta	Casa	2	0	0	0		0	3	1	0	0	0	0	0	0	0	0	0	0	0	0	0	0	0	2	0	0	0	0	0	0	0	0	0	0	0	0	0	0	0	0	0	0	0	0	0
x	1	A1-00337	Cucuta	Casa	2	0	0	0		0	2	1	0	0	0	0	0	0	0	0	0	0	0	0	0	0	0	1	0	0	0	0	0	0	0	0	0	0	0	0	0	0	0	0	0	0	0	0	0
x	1	A1-00338	Cucuta	Casa	2	0	0	0		0	2	1	0	0	0	0	0	0	0	0	0	0	0	0	0	0	0	1	0	0	0	0	0	0	0	0	0	0	0	0	0	0	0	0	0	0	0	0	0
x	1	A1-00339	Cucuta	Casa	2	0	0	0		0	2	1	0	0	0	0	0	0	0	0	0	0	0	0	0	0	0	1	0	0	0	0	0	0	0	0	0	0	0	0	0	0	0	0	0	0	0	0	0
x	1	A1-00340	Cucuta	Casa	2	0	0	0		0	2	1	0	0	0	0	0	0	0	0	0	0	0	0	0	0	0	1	0	0	0	0	0	0	0	0	0	0	0	0	0	0	0	0	0	0	0	0	0
x	1	A1-00341	Cucuta	Casa	2	0	0	0		0	3	1	0	0	0	0	0	0	0	0	0	0	0	0	0	0	0	2	0	0	0	0	0	0	0	0	0	0	0	0	0	0	0	0	0	0	0	0	0
x	1	A1-00342	Cucuta	Casa	2	0	0	0		0	2	1	0	0	0	0	0	0	0	0	0	0	0	0	0	0	0	1	0	0	0	0	0	0	0	0	0	0	0	0	0	0	0	0	0	0	0	0	0
x	1	A1-00343	Cucuta	Casa	2	0	0	0		0	3	0	0	0	0	1	0	0	0	0	0	0	0	0	0	0	0	2	0	0	0	0	0	0	0	0	0	0	0	0	0	0	0	0	0	0	0	0	0
x	1	A1-00344	Cucuta	Casa	2	0	0	0		0	3	1	0	0	0	0	0	0	0	0	0	0	0	0	0	0	0	2	0	0	0	0	0	0	0	0	0	0	0	0	0	0	0	0	0	0	0	0	0
x	1	A1-00345	Cucuta	Casa	2	0	0	0		0	2	1	0	0	0	0	0	0	0	0	0	0	0	0	0	0	0	1	0	0	0	0	0	0	0	0	0	0	0	0	0	0	0	0	0	0	0	0	0
x	1	A1-00346	Cucuta	Casa	2	0	0	0		0	1	0	0	0	0	0	0	0	0	0	0	0	0	0	0	0	0	1	0	0	0	0	0	0	0	0	0	0	0	0	0	0	0	0	0	0	0	0	0
x	1	A1-00347	Cucuta	Casa	2	0	0	0		0	2	1	0	0	0	0	0	0	0	0	0	0	0	0	0	0	0	1	0	0	0	0	0	0	0	0	0	0	0	0	0	0	0	0	0	0	0	0	0
x	1	A1-00348	Cucuta	Casa	2	0	0	0		0	2	1	0	0	0	0	0	0	0	0	0	0	0	0	0	0	0	1	0	0	0	0	0	0	0	0	0	0	0	0	0	0	0	0	0	0	0	0	0
x	1	A1-00349	Cucuta	Casa	2	0	0	0		0	2	1	0	0	0	1	0	0	0	0	0	0	0	0	0	0	0	0	0	0	0	0	0	0	0	0	0	0	0	0	0	0	0	0	0	0	0	0	0
x	1	A1-00350	Cucuta	Casa	2	0	0	0		0	2	0	0	0	0	2	0	0	0	0	0	0	0	0	0	0	0	0	0	0	0	0	0	0	0	0	0	0	0	0	0	0	0	0	0	0	0	0	0
x	1	A1-00351	Cucuta	Casa	2	0	0	0		0	2	1	0	0	0	0	0	0	0	0	0	0	0	0	0	0	0	1	0	0	0	0	0	0	0	0	0	0	0	0	0	0	0	0	0	0	0	0	0
x	1	A1-00352	Cucuta	Casa	2	0	0	0		0	2	1	0	0	0	0	0	0	0	0	0	0	0	0	0	0	0	1	0	0	0	0	0	0	0	0	0	0	0	0	0	0	0	0	0	0	0	0	0
x	1	A1-00353	Cucuta	Casa	2	0	0	0		0	2	1	0	0	0	0	0	0	0	0	0	0	0	0	0	0	0	1	0	0	0	0	0	0	0	0	0	0	0	0	0	0	0	0	0	0	0	0	0
x	1	A1-00354	Cucuta	Casa	2	0	0	0		0	2	1	0	0	0	0	0	0	0	0	0	0	0	0	0	0	0	1	0	0	0	0	0	0	0	0	0	0	0	0	0	0	0	0	0	0	0	0	0
x	1	A1-00355	Cucuta	Casa	2	0	0	0		0	3	2	0	0	0	0	0	0	0	0	0	0	0	0	0	0	0	1	0	0	0	0	0	0	0	0	0	0	0	0	0	0	0	0	0	0	0	0	0
x	1	A1-00356	Cucuta	Casa	2	0	0	0		0	3	2	0	0	0	0	0	0	0	0	0	0	0	0	0	0	0	1	0	0	0	0	0	0	0	0	0	0	0	0	0	0	0	0	0	0	0	0	0
x	1	A1-00357	Cucuta	Casa	2	0	0	0		0	2	1	0	0	0	0	0	0	0	0	0	0	0	0	0	0	0	1	0	0	0	0	0	0	0	0	0	0	0	0	0	0	0	0	0	0	0	0	0
x	1	A1-00358	Cucuta	Casa	2	0	0	0		0	2	1	0	0	0	0	0	0	0	0	0	0	0	0	0	0	0	1	0	0	0	0	0	0	0	0	0	0	0	0	0	0	0	0	0	0	0	0	0
x	1	A1-00359	Cucuta	Casa	2	0	0	0		0	2	1	0	0	0	0	0	0	0	0	0	0	0	0	0	0	0	1	0	0	0	0	0	0	0	0	0	0	0	0	0	0	0	0	0	0	0	0	0
x	1	A1-00360	Cucuta	Casa	2	0	0	0		0	2	1	0	0	0	0	0	0	0	0	0	0	0	0	0	0	0	1	0	0	0	0	0	0	0	0	0	0	0	0	0	0	0	0	0	0	0	0	0
x	1	A1-00361	Cucuta	Casa	2	0	0	0		0	2	1	0	0	0	0	0	0	0	0	0	0	0	0	0	0	0	1	0	0	0	0	0	0	0	0	0	0	0	0	0	0	0	0	0	0	0	0	0
x	1	A1-00362	Cucuta	Casa	2	0	0	0		0	2	1	0	0	0	0	0	0	0	0	0	0	0	0	0	0	0	1	0	0	0	0	0	0	0	0	0	0	0	0	0	0	0	0	0	0	0	0	0
x	1	A1-00363	Cucuta	Casa	2	0	0	0		0	2	1	0	0	0	0	0	0	0	0	0	0	0	0	0	0	0	1	0	0	0	0	0	0	0	0	0	0	0	0	0	0	0	0	0	0	0	0	0
x	1	A1-00364	Cucuta	Casa	2	0	0	0		0	3	1	0	0	0	0	0	0	0	0	0	0	0	0	0	0	0	2	0	0	0	0	0	0	0	0	0	0	0	0	0	0	0	0	0	0	0	0	0
x	1	A1-00365	Cucuta	Casa	2	0	0	0		0	2	1	0	0	0	0	0	0	0	0	0	0	0	0	0	0	0	1	0	0	0	0	0	0	0	0	0	0	0	0	0	0	0	0	0	0	0	0	0
x	1	A1-00366	Cucuta	Casa	2	0	1	2		0	3	1	1	0	0	1	1	0	0	0	0	0	0	0	0	0	0	1	0	0	0	0	0	0	0	0	0	0	0	0	0	0	0	0	0	0	0	0	0
x	1	A1-00367	Cucuta	Casa	2	0	0	0		0	2	1	0	0	0	0	0	0	0	0	0	0	0	0	0	0	0	1	0	0	0	0	0	0	0	0	0	0	0	0	0	0	0	0	0	0	0	0	0
x	1	A1-00368	Cucuta	Casa	2	0	0	0		0	2	1	0	0	0	0	0	0	0	0	0	0	0	0	0	0	0	1	0	0	0	0	0	0	0	0	0	0	0	0	0	0	0	0	0	0	0	0	0
x	1	A1-00369	Cucuta	Casa	2	0	0	0		0	2	1	0	0	0	0	0	0	0	0	0	0	0	0	0	0	0	1	0	0	0	0	0	0	0	0	0	0	0	0	0	0	0	0	0	0	0	0	0
x	1	A1-00370	Cucuta	Casa	2	0	0	0		0	3	0	0	0	0	1	0	0	0	1	0	0	0	0	0	0	0	1	0	0	0	0	0	0	0	0	0	0	0	0	0	0	0	0	0	0	0	0	0
x	1	A1-00371	Cucuta	Casa	2	0	0	0		0	2	1	0	0	0	0	0	0	0	0	0	0	0	0	0	0	0	1	0	0	0	0	0	0	0	0	0	0	0	0	0	0	0	0	0	0	0	0	0
x	1	A1-00372	Cucuta	Casa	2	0	0	0		0	2	1	0	0	0	0	0	0	0	0	0	0	0	0	0	0	0	1	0	0	0	0	0	0	0	0	0	0	0	0	0	0	0	0	0	0	0	0	0
x	1	A1-00373	Cucuta	Casa	2	0	0	0		0	2	1	0	0	0	0	0	0	0	0	0	0	0	0	0	0	0	1	0	0	0	0	0	0	0	0	0	0	0	0	0	0	0	0	0	0	0	0	0
x	1	A1-00374	Cucuta	Casa	2	0	0	0		0	2	1	0	0	0	0	0	0	0	0	0	0	0	0	0	0	0	1	0	0	0	0	0	0	0	0	0	0	0	0	0	0	0	0	0	0	0	0	0
x	1	A1-00375	Cucuta	Casa	2	0	0	0		0	3	0	0	0	0	1	0	0	0	1	0	0	0	0	0	0	0	1	0	0	0	0	0	0	0	0	0	0	0	0	0	0	0	0	0	0	0	0	0
x	1	A1-00376	Cucuta	Casa	2	0	0	0		0	2	1	0	0	0	0	0	0	0	0	0	0	0	0	0	0	0	1	0	0	0	0	0	0	0	0	0	0	0	0	0	0	0	0	0	0	0	0	0
x	1	A1-00377	Cucuta	Casa	2	1	0	0	1	65	2	1	0	1	65	1	0	0	0	0	0	0	0	0	0	0	0	0	0	0	0	0	0	0	0	0	0	0	0	0	0	0	0	0	0	0	0	0	0
x	1	A1-00378	Cucuta	Casa	2	0	0	0		0	2	1	0	0	0	0	0	0	0	0	0	0	0	0	0	0	0	1	0	0	0	0	0	0	0	0	0	0	0	0	0	0	0	0	0	0	0	0	0
x	1	A1-00379	Cucuta	Casa	2	0	0	0		0	2	1	0	0	0	0	0	0	0	0	0	0	0	0	0	0	0	1	0	0	0	0	0	0	0	0	0	0	0	0	0	0	0	0	0	0	0	0	0
x	1	A1-00380	Cucuta	Casa	2	0	0	0		0	2	1	0	0	0	0	0	0	0	0	0	0	0	0	0	0	0	1	0	0	0	0	0	0	0	0	0	0	0	0	0	0	0	0	0	0	0	0	0
x	1	A1-00381	Cucuta	Casa	2	0	0	0		0	3	1	0	0	0	0	0	0	0	0	0	0	0	0	0	0	0	2	0	0	0	0	0	0	0	0	0	0	0	0	0	0	0	0	0	0	0	0	0
x	1	A1-00382	Cucuta	Casa	2	0	0	0		0	2	1	0	0	0	0	0	0	0	0	0	0	0	0	0	0	0	1	0	0	0	0	0	0	0	0	0	0	0	0	0	0	0	0	0	0	0	0	0
x	1	A1-00383	Cucuta	Casa	2	0	0	0		0	2	1	0	0	0	0	0	0	0	0	0	0	0	0	0	0	0	1	0	0	0	0	0	0	0	0	0	0	0	0	0	0	0	0	0	0	0	0	0
x	1	A1-00384	Cucuta	Casa	2	0	0	0		0	2	1	0	0	0	0	0	0	0	0	0	0	0	0	0	0	0	1	0	0	0	0	0	0	0	0	0	0	0	0	0	0	0	0	0	0	0	0	0
x	1	A1-00385	Cucuta	Casa	2	0	0	0		0	3	2	0	0	0	0	0	0	0	0	0	0	0	0	0	0	0	1	0	0	0	0	0	0	0	0	0	0	0	0	0	0	0	0	0	0	0	0	0
x	1	A1-00386	Cucuta	Casa	2	0	0	0		0	2	1	0	0	0	0	0	0	0	0	0	0	0	0	0	0	0	1	0	0	0	0	0	0	0	0	0	0	0	0	0	0	0	0	0	0	0	0	0
x	1	A1-00387	Cucuta	Casa	2	0	1	1		0	2	1	1	0	0	0	0	0	0	0	0	0	0	0	0	0	0	1	0	0	0	0	0	0	0	0	0	0	0	0	0	0	0	0	0	0	0	0	0
x	1	A1-00388	Cucuta	Casa	2	0	0	0		0	2	1	0	0	0	0	0	0	0	0	0	0	0	0	0	0	0	1	0	0	0	0	0	0	0	0	0	0	0	0	0	0	0	0	0	0	0	0	0
x	1	A1-00389	Cucuta	Casa	2	0	0	0		0	2	1	0	0	0	0	0	0	0	0	0	0	0	0	0	0	0	1	0	0	0	0	0	0	0	0	0	0	0	0	0	0	0	0	0	0	0	0	0
x	1	A1-00390	Cucuta	Casa	2	0	0	0		0	3	1	0	0	0	0	0	0	0	0	0	0	0	0	0	0	0	2	0	0	0	0	0	0	0	0	0	0	0	0	0	0	0	0	0	0	0	0	0
x	1	A1-00391	Cucuta	Casa	2	0	0	0		0	3	1	0	0	0	0	0	0	0	0	0	0	0	0	0	0	0	2	0	0	0	0	0	0	0	0	0	0	0	0	0	0	0	0	0	0	0	0	0
x	1	A1-00392	Cucuta	Casa	2	0	0	0		0	3	2	0	0	0	0	0	0	0	0	0	0	0	0	0	0	0	1	0	0	0	0	0	0	0	0	0	0	0	0	0	0	0	0	0	0	0	0	0
x	1	A1-00393	Cucuta	Casa	2	0	0	0		0	2	1	0	0	0	0	0	0	0	0	0	0	0	0	0	0	0	1	0	0	0	0	0	0	0	0	0	0	0	0	0	0	0	0	0	0	0	0	0
x	1	A1-00394	Cucuta	Casa	2	0	0	0		0	2	1	0	0	0	0	0	0	0	0	0	0	0	0	0	0	0	1	0	0	0	0	0	0	0	0	0	0	0	0	0	0	0	0	0	0	0	0	0
x	1	A1-00395	Cucuta	Casa	2	0	0	0		0	2	1	0	0	0	0	0	0	0	0	0	0	0	0	0	0	0	1	0	0	0	0	0	0	0	0	0	0	0	0	0	0	0	0	0	0	0	0	0
x	1	A1-00396	Cucuta	Casa	2	0	0	0		0	2	0	0	0	0	1	0	0	0	0	0	0	0	0	0	0	0	1	0	0	0	0	0	0	0	0	0	0	0	0	0	0	0	0	0	0	0	0	0
x	1	A1-00397	Cucuta	Casa	2	0	0	0		0	2	1	0	0	0	0	0	0	0	0	0	0	0	0	0	0	0	1	0	0	0	0	0	0	0	0	0	0	0	0	0	0	0	0	0	0	0	0	0
x	1	A1-00398	Cucuta	Casa	2	0	0	0		0	2	1	0	0	0	0	0	0	0	0	0	0	0	0	0	0	0	1	0	0	0	0	0	0	0	0	0	0	0	0	0	0	0	0	0	0	0	0	0
x	1	A1-00399	Cucuta	Casa	2	0	0	0		0	3	1	0	0	0	1	0	0	0	0	0	0	0	0	0	0	0	1	0	0	0	0	0	0	0	0	0	0	0	0	0	0	0	0	0	0	0	0	0
x	1	A1-00400	Cucuta	Casa	2	0	0	0		0	1	0	0	0	0	0	0	0	0	0	0	0	0	0	0	0	0	1	0	0	0	0	0	0	0	0	0	0	0	0	0	0	0	0	0	0	0	0	0
x	1	A1-00401	Cucuta	Casa	1	0	0	0		0	3	1	0	0	0	0	0	0	0	0	0	0	0	0	0	0	0	1	0	0	0	1	0	0	0	0	0	0	0	0	0	0	0	0	0	0	0	0	0
x	1	A1-00402	Cucuta	Casa	1	0	0	0		0	1	1	0	0	0	0	0	0	0	0	0	0	0	0	0	0	0	0	0	0	0	0	0	0	0	0	0	0	0	0	0	0	0	0	0	0	0	0	0
x	1	A1-00403	Cucuta	Casa	1	0	1	5	1	1	10	1	1	0	0	0	0	0	0	0	0	0	0	0	0	0	0	0	0	0	0	9	4	1	1	0	0	0	0	0	0	0	0	0	0	0	0	0	0
x	1	A1-00404	Cucuta	Casa	1	0	0	0		0	2	1	0	0	0	0	0	0	0	0	0	0	0	0	0	0	0	0	0	0	0	1	0	0	0	0	0	0	0	0	0	0	0	0	0	0	0	0	0
x	1	A1-00405	Cucuta	Casa	1	0	0	0		0	1	1	0	0	0	0	0	0	0	0	0	0	0	0	0	0	0	0	0	0	0	0	0	0	0	0	0	0	0	0	0	0	0	0	0	0	0	0	0
x	1	A1-00406	Cucuta	Casa	1	1	1	1	1	66	3	1	1	1	66	1	0	0	0	0	0	0	0	0	0	0	0	0	0	0	0	1	0	0	0	0	0	0	0	0	0	0	0	0	0	0	0	0	0
x	1	A1-00407	Cucuta	Casa	1	0	1	2		0	2	2	2	0	0	0	0	0	0	0	0	0	0	0	0	0	0	0	0	0	0	0	0	0	0	0	0	0	0	0	0	0	0	0	0	0	0	0	0
x	1	A1-00408	Cucuta	Casa	1	0	0	0		0	2	1	0	0	0	0	0	0	0	0	0	0	0	0	0	0	0	1	0	0	0	0	0	0	0	0	0	0	0	0	0	0	0	0	0	0	0	0	0
x	1	A1-00409	Cucuta	Casa	1	0	0	0		0	1	1	0	0	0	0	0	0	0	0	0	0	0	0	0	0	0	0	0	0	0	0	0	0	0	0	0	0	0	0	0	0	0	0	0	0	0	0	0
x	1	A1-00410	Cucuta	Casa	1	0	1	1		0	2	1	1	0	0	0	0	0	0	1	0	0	0	0	0	0	0	0	0	0	0	0	0	0	0	0	0	0	0	0	0	0	0	0	0	0	0	0	0
x	1	A1-00411	Cucuta	Casa	1	0	0	0		0	4	1	0	0	0	0	0	0	0	0	0	0	0	0	0	0	0	0	0	0	0	3	0	0	0	0	0	0	0	0	0	0	0	0	0	0	0	0	0
x	1	A1-00412	Cucuta	Casa	1	0	1	2		0	3	1	1	0	0	0	0	0	0	0	0	0	0	0	0	0	0	1	0	0	0	0	0	0	0	0	0	0	0	0	0	0	0	1	1	0	0	0	0
x	1	A1-00413	Cucuta	Casa	1	0	0	0		0	2	1	0	0	0	0	0	0	0	0	0	0	0	0	0	0	0	1	0	0	0	0	0	0	0	0	0	0	0	0	0	0	0	0	0	0	0	0	0
x	1	A1-00414	Cucuta	Casa	1	0	0	0		0	2	1	0	0	0	0	0	0	0	0	0	0	0	0	0	0	0	1	0	0	0	0	0	0	0	0	0	0	0	0	0	0	0	0	0	0	0	0	0
x	1	A1-00415	Cucuta	Casa	1	1	1	1	1	45	1	1	1	1	45	0	0	0	0	0	0	0	0	0	0	0	0	0	0	0	0	0	0	0	0	0	0	0	0	0	0	0	0	0	0	0	0	0	0
x	1	A1-00416	Cucuta	Casa	1	0	0	0		0	1	1	0	0	0	0	0	0	0	0	0	0	0	0	0	0	0	0	0	0	0	0	0	0	0	0	0	0	0	0	0	0	0	0	0	0	0	0	0
x	1	A1-00417	Cucuta	Casa	1	1	1	1	1	14	1	1	1	1	14	0	0	0	0	0	0	0	0	0	0	0	0	0	0	0	0	0	0	0	0	0	0	0	0	0	0	0	0	0	0	0	0	0	0
x	1	A1-00418	Cucuta	Casa	1	0	0	0		0	3	1	0	0	0	1	0	0	0	0	0	0	0	1	0	0	0	0	0	0	0	0	0	0	0	0	0	0	0	0	0	0	0	0	0	0	0	0	0
x	1	A1-00419	Cucuta	Casa	1	0	1	1		0	2	1	1	0	0	0	0	0	0	0	0	0	0	0	0	0	0	1	0	0	0	0	0	0	0	0	0	0	0	0	0	0	0	0	0	0	0	0	0
x	1	A1-00420	Cucuta	Casa	1	0	0	0		0	1	1	0	0	0	0	0	0	0	0	0	0	0	0	0	0	0	0	0	0	0	0	0	0	0	0	0	0	0	0	0	0	0	0	0	0	0	0	0
x	1	A1-00421	Cucuta	Casa	1	0	1	1		0	2	1	1	0	0	0	0	0	0	0	0	0	0	0	0	0	0	1	0	0	0	0	0	0	0	0	0	0	0	0	0	0	0	0	0	0	0	0	0
x	1	A1-00422	Cucuta	Casa	1	0	1	1		0	2	1	1	0	0	1	0	0	0	0	0	0	0	0	0	0	0	0	0	0	0	0	0	0	0	0	0	0	0	0	0	0	0	0	0	0	0	0	0
x	1	A1-00423	Cucuta	Casa	1	0	1	1		0	3	1	1	0	0	0	0	0	0	2	0	0	0	0	0	0	0	0	0	0	0	0	0	0	0	0	0	0	0	0	0	0	0	0	0	0	0	0	0
x	1	A1-00424	Cucuta	Casa	1	0	1	1		0	2	0	0	0	0	1	1	0	0	0	0	0	0	0	0	0	0	1	0	0	0	0	0	0	0	0	0	0	0	0	0	0	0	0	0	0	0	0	0
x	1	A1-00425	Cucuta	Casa	1	1	1	1	1	96	2	1	1	1	96	0	0	0	0	0	0	0	0	0	0	0	0	1	0	0	0	0	0	0	0	0	0	0	0	0	0	0	0	0	0	0	0	0	0
x	1	A1-00426	Cucuta	Casa	1	0	0	0		0	2	1	0	0	0	0	0	0	0	0	0	0	0	0	0	0	0	1	0	0	0	0	0	0	0	0	0	0	0	0	0	0	0	0	0	0	0	0	0
x	1	A1-00427	Cucuta	Casa	1	0	0	0		0	2	1	0	0	0	0	0	0	0	0	0	0	0	0	0	0	0	1	0	0	0	0	0	0	0	0	0	0	0	0	0	0	0	0	0	0	0	0	0
x	1	A1-00428	Cucuta	Casa	1	0	0	0		0	2	1	0	0	0	0	0	0	0	0	0	0	0	0	0	0	0	1	0	0	0	0	0	0	0	0	0	0	0	0	0	0	0	0	0	0	0	0	0
x	1	A1-00429	Cucuta	Casa	1	0	1	1		0	2	1	1	0	0	0	0	0	0	0	0	0	0	0	0	0	0	1	0	0	0	0	0	0	0	0	0	0	0	0	0	0	0	0	0	0	0	0	0
x	1	A1-00430	Cucuta	Casa	1	1	1	1	1	84	1	1	1	1	84	0	0	0	0	0	0	0	0	0	0	0	0	0	0	0	0	0	0	0	0	0	0	0	0	0	0	0	0	0	0	0	0	0	0
x	1	A1-00431	Cucuta	Casa	1	0	0	0		0	2	1	0	0	0	0	0	0	0	1	0	0	0	0	0	0	0	0	0	0	0	0	0	0	0	0	0	0	0	0	0	0	0	0	0	0	0	0	0
x	1	A1-00432	Cucuta	Casa	1	0	1	1		0	1	0	0	0	0	1	1	0	0	0	0	0	0	0	0	0	0	0	0	0	0	0	0	0	0	0	0	0	0	0	0	0	0	0	0	0	0	0	0
x	1	A1-00433	Cucuta	Casa	1	0	1	1		0	1	1	1	0	0	0	0	0	0	0	0	0	0	0	0	0	0	0	0	0	0	0	0	0	0	0	0	0	0	0	0	0	0	0	0	0	0	0	0
x	1	A1-00434	Cucuta	Casa	1	0	1	2		0	2	1	1	0	0	0	0	0	0	0	0	0	0	0	0	0	0	0	0	0	0	0	0	0	0	0	0	0	0	0	0	0	0	1	1	0	0	0	0
x	1	A1-00435	Cucuta	Casa	1	0	1	1		0	1	1	1	0	0	0	0	0	0	0	0	0	0	0	0	0	0	0	0	0	0	0	0	0	0	0	0	0	0	0	0	0	0	0	0	0	0	0	0
x	1	A1-00436	Cucuta	Casa	1	1	1	1	1	117	2	1	1	1	117	0	0	0	0	0	0	0	0	0	0	0	0	1	0	0	0	0	0	0	0	0	0	0	0	0	0	0	0	0	0	0	0	0	0
x	1	A1-00437	Cucuta	Casa	1	0	1	1		0	3	1	1	0	0	0	0	0	0	1	0	0	0	0	0	0	0	1	0	0	0	0	0	0	0	0	0	0	0	0	0	0	0	0	0	0	0	0	0
x	1	A1-00438	Cucuta	Casa	1	0	0	0		0	2	1	0	0	0	0	0	0	0	1	0	0	0	0	0	0	0	0	0	0	0	0	0	0	0	0	0	0	0	0	0	0	0	0	0	0	0	0	0
x	1	A1-00439	Cucuta	Casa	1	0	0	0		0	2	0	0	0	0	1	0	0	0	0	0	0	0	0	0	0	0	1	0	0	0	0	0	0	0	0	0	0	0	0	0	0	0	0	0	0	0	0	0
x	1	A1-00440	Cucuta	Casa	1	0	0	0		0	1	1	0	0	0	0	0	0	0	0	0	0	0	0	0	0	0	0	0	0	0	0	0	0	0	0	0	0	0	0	0	0	0	0	0	0	0	0	0
x	1	A1-00441	Cucuta	Casa	1	0	0	0		0	4	2	0	0	0	0	0	0	0	2	0	0	0	0	0	0	0	0	0	0	0	0	0	0	0	0	0	0	0	0	0	0	0	0	0	0	0	0	0
x	1	A1-00442	Cucuta	Casa	1	0	0	0		0	1	1	0	0	0	0	0	0	0	0	0	0	0	0	0	0	0	0	0	0	0	0	0	0	0	0	0	0	0	0	0	0	0	0	0	0	0	0	0
x	1	A1-00443	Cucuta	Casa	1	0	0	0		0	4	1	0	0	0	0	0	0	0	3	0	0	0	0	0	0	0	0	0	0	0	0	0	0	0	0	0	0	0	0	0	0	0	0	0	0	0	0	0
x	1	A1-00444	Cucuta	Casa	1	0	1	1		0	3	1	1	0	0	0	0	0	0	0	0	0	0	0	0	0	0	2	0	0	0	0	0	0	0	0	0	0	0	0	0	0	0	0	0	0	0	0	0
x	1	A1-00445	Cucuta	Casa	1	0	0	0		0	2	1	0	0	0	0	0	0	0	0	0	0	0	0	0	0	0	1	0	0	0	0	0	0	0	0	0	0	0	0	0	0	0	0	0	0	0	0	0
x	1	A1-00446	Cucuta	Casa	1	0	0	0		0	1	0	0	0	0	0	0	0	0	0	0	0	0	0	0	0	0	1	0	0	0	0	0	0	0	0	0	0	0	0	0	0	0	0	0	0	0	0	0
x	1	A1-00447	Cucuta	Casa	1	1	1	1	1	2.6	2	1	1	1	2.6	0	0	0	0	0	0	0	0	0	0	0	0	1	0	0	0	0	0	0	0	0	0	0	0	0	0	0	0	0	0	0	0	0	0
x	1	A1-00448	Cucuta	Casa	1	1	1	1	1	26	4	1	1	1	26	0	0	0	0	0	0	0	0	0	0	0	0	3	0	0	0	0	0	0	0	0	0	0	0	0	0	0	0	0	0	0	0	0	0
x	1	A1-00449	Cucuta	Casa	1	0	0	0		0	2	1	0	0	0	1	0	0	0	0	0	0	0	0	0	0	0	0	0	0	0	0	0	0	0	0	0	0	0	0	0	0	0	0	0	0	0	0	0
x	1	A1-00450	Cucuta	Casa	1	0	1	1		0	2	1	1	0	0	0	0	0	0	0	0	0	0	0	0	0	0	1	0	0	0	0	0	0	0	0	0	0	0	0	0	0	0	0	0	0	0	0	0
x	1	A1-00451	Cucuta	Casa	1	0	0	0		0	1	1	0	0	0	0	0	0	0	0	0	0	0	0	0	0	0	0	0	0	0	0	0	0	0	0	0	0	0	0	0	0	0	0	0	0	0	0	0
x	1	A1-00452	Cucuta	Casa	1	0	0	0		0	1	1	0	0	0	0	0	0	0	0	0	0	0	0	0	0	0	0	0	0	0	0	0	0	0	0	0	0	0	0	0	0	0	0	0	0	0	0	0
x	1	A1-00453	Cucuta	Casa	1	0	0	0		0	1	1	0	0	0	0	0	0	0	0	0	0	0	0	0	0	0	0	0	0	0	0	0	0	0	0	0	0	0	0	0	0	0	0	0	0	0	0	0
x	1	A1-00454	Cucuta	Casa	1	0	0	0		0	2	1	0	0	0	0	0	0	0	0	0	0	0	0	0	0	0	1	0	0	0	0	0	0	0	0	0	0	0	0	0	0	0	0	0	0	0	0	0
x	1	A1-00455	Cucuta	Casa	1	0	1	1		0	1	0	0	0	0	0	0	0	0	1	1	0	0	0	0	0	0	0	0	0	0	0	0	0	0	0	0	0	0	0	0	0	0	0	0	0	0	0	0
x	1	A1-00456	Cucuta	Casa	1	0	0	0		0	2	1	0	0	0	1	0	0	0	0	0	0	0	0	0	0	0	0	0	0	0	0	0	0	0	0	0	0	0	0	0	0	0	0	0	0	0	0	0
x	1	A1-00457	Cucuta	Casa	1	0	1	1		0	2	1	1	0	0	0	0	0	0	0	0	0	0	0	0	0	0	1	0	0	0	0	0	0	0	0	0	0	0	0	0	0	0	0	0	0	0	0	0
x	1	A1-00458	Cucuta	Casa	1	0	0	0		0	2	0	0	0	0	0	0	0	0	1	0	0	0	0	0	0	0	1	0	0	0	0	0	0	0	0	0	0	0	0	0	0	0	0	0	0	0	0	0
x	1	A1-00459	Cucuta	Casa	1	1	1	1	1	39	1	1	1	1	39	0	0	0	0	0	0	0	0	0	0	0	0	0	0	0	0	0	0	0	0	0	0	0	0	0	0	0	0	0	0	0	0	0	0
x	1	A1-00460	Cucuta	Casa	1	1	1	1	1	18	2	1	1	1	18	0	0	0	0	0	0	0	0	0	0	0	0	1	0	0	0	0	0	0	0	0	0	0	0	0	0	0	0	0	0	0	0	0	0
x	1	A1-00461	Cucuta	Casa	1	0	0	0		0	3	1	0	0	0	0	0	0	0	0	0	0	0	0	0	0	0	2	0	0	0	0	0	0	0	0	0	0	0	0	0	0	0	0	0	0	0	0	0
x	1	A1-00462	Cucuta	Casa	1	0	0	0		0	1	0	0	0	0	1	0	0	0	0	0	0	0	0	0	0	0	0	0	0	0	0	0	0	0	0	0	0	0	0	0	0	0	0	0	0	0	0	0
x	1	A1-00463	Cucuta	Casa	1	0	0	0		0	2	1	0	0	0	0	0	0	0	0	0	0	0	0	0	0	0	1	0	0	0	0	0	0	0	0	0	0	0	0	0	0	0	0	0	0	0	0	0
x	1	A1-00464	Cucuta	Casa	1	0	1	1		0	3	1	1	0	0	0	0	0	0	0	0	0	0	0	0	0	0	1	0	0	0	0	0	0	0	0	0	0	0	0	0	0	0	0	0	0	0	0	0
x	1	A1-00465	Cucuta	Casa	1	0	0	0		0	4	1	0	0	0	0	0	0	0	2	0	0	0	0	0	0	0	1	0	0	0	0	0	0	0	0	0	0	0	0	0	0	0	0	0	0	0	0	0
x	1	A1-00466	Cucuta	Casa	1	0	0	0		0	2	1	0	0	0	1	0	0	0	0	0	0	0	0	0	0	0	0	0	0	0	0	0	0	0	0	0	0	0	0	0	0	0	0	0	0	0	0	0
x	1	A1-00467	Cucuta	Casa	1	0	0	0		0	1	1	0	0	0	0	0	0	0	0	0	0	0	0	0	0	0	0	0	0	0	0	0	0	0	0	0	0	0	0	0	0	0	0	0	0	0	0	0
x	1	A1-00468	Cucuta	Casa	1	0	1	1		0	3	1	0	0	0	0	0	0	0	1	0	0	0	0	0	0	0	1	1	0	0	0	0	0	0	0	0	0	0	0	0	0	0	0	0	0	0	0	0
x	1	A1-00469	Cucuta	Casa	1	1	1	1	1	66	1	1	1	1	66	0	0	0	0	0	0	0	0	0	0	0	0	0	0	0	0	0	0	0	0	0	0	0	0	0	0	0	0	0	0	0	0	0	0
x	1	A1-00470	Cucuta	Casa	1	0	0	0		0	2	1	0	0	0	0	0	0	0	0	0	0	0	0	0	0	0	1	0	0	0	0	0	0	0	0	0	0	0	0	0	0	0	0	0	0	0	0	0
x	1	A1-00471	Cucuta	Casa	1	0	0	0		0	1	1	0	0	0	0	0	0	0	0	0	0	0	0	0	0	0	0	0	0	0	0	0	0	0	0	0	0	0	0	0	0	0	0	0	0	0	0	0
x	1	A1-00472	Cucuta	Casa	1	0	0	0		0	2	1	0	0	0	0	0	0	0	0	0	0	0	0	0	0	0	1	0	0	0	0	0	0	0	0	0	0	0	0	0	0	0	0	0	0	0	0	0
x	1	A1-00473	Cucuta	Casa	1	0	0	0		0	2	1	0	0	0	0	0	0	0	0	0	0	0	0	0	0	0	1	0	0	0	0	0	0	0	0	0	0	0	0	0	0	0	0	0	0	0	0	0
x	1	A1-00474	Cucuta	Casa	1	0	0	0		0	1	1	0	0	0	0	0	0	0	0	0	0	0	0	0	0	0	0	0	0	0	0	0	0	0	0	0	0	0	0	0	0	0	0	0	0	0	0	0
x	1	A1-00475	Cucuta	Casa	1	0	0	0		0	1	1	0	0	0	0	0	0	0	0	0	0	0	0	0	0	0	0	0	0	0	0	0	0	0	0	0	0	0	0	0	0	0	0	0	0	0	0	0
x	1	A1-00476	Cucuta	Casa	1	0	0	0		0	1	1	0	0	0	0	0	0	0	0	0	0	0	0	0	0	0	0	0	0	0	0	0	0	0	0	0	0	0	0	0	0	0	0	0	0	0	0	0
x	1	A1-00477	Cucuta	Casa	1	0	0	0		0	1	1	0	0	0	0	0	0	0	0	0	0	0	0	0	0	0	0	0	0	0	0	0	0	0	0	0	0	0	0	0	0	0	0	0	0	0	0	0
x	1	A1-00478	Cucuta	Casa	1	0	1	1		0	1	1	1	0	0	0	0	0	0	0	0	0	0	0	0	0	0	0	0	0	0	0	0	0	0	0	0	0	0	0	0	0	0	0	0	0	0	0	0
x	1	A1-00479	Cucuta	Casa	1	1	1	1	1	20.8	1	1	1	1	20.8	0	0	0	0	0	0	0	0	0	0	0	0	0	0	0	0	0	0	0	0	0	0	0	0	0	0	0	0	0	0	0	0	0	0
x	1	A1-00480	Cucuta	Casa	1	0	0	0		0	1	1	0	0	0	0	0	0	0	0	0	0	0	0	0	0	0	0	0	0	0	0	0	0	0	0	0	0	0	0	0	0	0	0	0	0	0	0	0
x	1	A1-00481	Cucuta	Casa	2	0	0	0		0	3	1	0	0	0	0	0	0	0	0	0	0	0	0	0	0	0	0	0	0	0	2	0	0	0	0	0	0	0	0	0	0	0	0	0	0	0	0	0
x	1	A1-00482	Cucuta	Casa	2	0	0	0		0	1	1	0	0	0	0	0	0	0	0	0	0	0	0	0	0	0	0	0	0	0	0	0	0	0	0	0	0	0	0	0	0	0	0	0	0	0	0	0
x	1	A1-00483	Cucuta	Casa	2	0	0	0		0	1	1	0	0	0	0	0	0	0	0	0	0	0	0	0	0	0	0	0	0	0	0	0	0	0	0	0	0	0	0	0	0	0	0	0	0	0	0	0
x	1	A1-00484	Cucuta	Casa	2	1	0	0	1	9	1	1	0	1	9	0	0	0	0	0	0	0	0	0	0	0	0	0	0	0	0	0	0	0	0	0	0	0	0	0	0	0	0	0	0	0	0	0	0
x	1	A1-00485	Cucuta	Casa	2	0	0	0		0	1	1	0	0	0	0	0	0	0	0	0	0	0	0	0	0	0	0	0	0	0	0	0	0	0	0	0	0	0	0	0	0	0	0	0	0	0	0	0
x	1	A1-00486	Cucuta	Casa	2	0	0	0		0	2	1	0	0	0	0	0	0	0	0	0	0	0	0	0	0	0	1	0	0	0	0	0	0	0	0	0	0	0	0	0	0	0	0	0	0	0	0	0
x	1	A1-00487	Cucuta	Casa	2	0	1	3		0	3	1	1	0	0	0	0	0	0	0	0	0	0	0	0	0	0	0	0	0	0	2	2	0	0	0	0	0	0	0	0	0	0	0	0	0	0	0	0
x	1	A1-00488	Cucuta	Casa	2	1	1	1	1	52	1	1	1	1	52	0	0	0	0	0	0	0	0	0	0	0	0	0	0	0	0	0	0	0	0	0	0	0	0	0	0	0	0	0	0	0	0	0	0
x	1	A1-00489	Cucuta	Casa	2	0	0	0		0	1	1	0	0	0	0	0	0	0	0	0	0	0	0	0	0	0	0	0	0	0	0	0	0	0	0	0	0	0	0	0	0	0	0	0	0	0	0	0
x	1	A1-00490	Cucuta	Casa	2	0	0	0		0	1	1	0	0	0	0	0	0	0	0	0	0	0	0	0	0	0	0	0	0	0	0	0	0	0	0	0	0	0	0	0	0	0	0	0	0	0	0	0
x	1	A1-00491	Cucuta	Casa	2	0	0	0		0	1	1	0	0	0	0	0	0	0	0	0	0	0	0	0	0	0	0	0	0	0	0	0	0	0	0	0	0	0	0	0	0	0	0	0	0	0	0	0
x	1	A1-00492	Cucuta	Casa	2	0	0	0		0	1	0	0	0	0	1	0	0	0	0	0	0	0	0	0	0	0	0	0	0	0	0	0	0	0	0	0	0	0	0	0	0	0	0	0	0	0	0	0
x	1	A1-00493	Cucuta	Casa	2	0	0	0		0	1	1	0	0	0	0	0	0	0	0	0	0	0	0	0	0	0	0	0	0	0	0	0	0	0	0	0	0	0	0	0	0	0	0	0	0	0	0	0
x	1	A1-00494	Cucuta	Casa	2	0	0	0		0	1	1	0	0	0	0	0	0	0	0	0	0	0	0	0	0	0	0	0	0	0	0	0	0	0	0	0	0	0	0	0	0	0	0	0	0	0	0	0
x	1	A1-00495	Cucuta	Casa	2	0	1	1		0	1	1	1	0	0	0	0	0	0	0	0	0	0	0	0	0	0	0	0	0	0	0	0	0	0	0	0	0	0	0	0	0	0	0	0	0	0	0	0
x	1	A1-00496	Cucuta	Casa	2	0	0	0		0	1	1	0	0	0	0	0	0	0	0	0	0	0	0	0	0	0	0	0	0	0	0	0	0	0	0	0	0	0	0	0	0	0	0	0	0	0	0	0
x	1	A1-00497	Cucuta	Casa	2	0	0	0		0	1	1	0	0	0	0	0	0	0	0	0	0	0	0	0	0	0	0	0	0	0	0	0	0	0	0	0	0	0	0	0	0	0	0	0	0	0	0	0
x	1	A1-00498	Cucuta	Casa	2	0	0	0		0	1	1	0	0	0	0	0	0	0	0	0	0	0	0	0	0	0	0	0	0	0	0	0	0	0	0	0	0	0	0	0	0	0	0	0	0	0	0	0
x	1	A1-00499	Cucuta	Casa	2	1	1	1	1	39	1	1	1	1	39	0	0	0	0	0	0	0	0	0	0	0	0	0	0	0	0	0	0	0	0	0	0	0	0	0	0	0	0	0	0	0	0	0	0
x	1	A1-00500	Cucuta	Casa	2	0	0	0		0	1	0	0	0	0	0	0	0	0	0	0	0	0	0	0	0	0	1	0	0	0	0	0	0	0	0	0	0	0	0	0	0	0	0	0	0	0	0	0
x	1	A2-00001	Cucuta	Casa	3	0	0	0		0	2	1	0	0	0	0	0	0	0	0	0	0	0	0	0	0	0	1	0	0	0	0	0	0	0	0	0	0	0	0	0	0	0	0	0	0	0	0	0
x	1	A2-00002	Cucuta	Casa	3	0	0	0		0	1	1	0	0	0	0	0	0	0	0	0	0	0	0	0	0	0	0	0	0	0	0	0	0	0	0	0	0	0	0	0	0	0	0	0	0	0	0	0
x	1	A2-00003	Cucuta	Casa	3	0	0	0		0	1	1	0	0	0	0	0	0	0	0	0	0	0	0	0	0	0	0	0	0	0	0	0	0	0	0	0	0	0	0	0	0	0	0	0	0	0	0	0
x	1	A2-00004	Cucuta	Casa	3	0	0	0		0	1	1	0	0	0	0	0	0	0	0	0	0	0	0	0	0	0	0	0	0	0	0	0	0	0	0	0	0	0	0	0	0	0	0	0	0	0	0	0
x	1	A2-00005	Cucuta	Casa	3	0	0	0		0	1	1	0	0	0	0	0	0	0	0	0	0	0	0	0	0	0	0	0	0	0	0	0	0	0	0	0	0	0	0	0	0	0	0	0	0	0	0	0
x	1	A2-00006	Cucuta	Casa	3	0	0	0		0	1	1	0	0	0	0	0	0	0	0	0	0	0	0	0	0	0	0	0	0	0	0	0	0	0	0	0	0	0	0	0	0	0	0	0	0	0	0	0
x	1	A2-00007	Cucuta	Casa	3	0	0	0		0	2	0	0	0	0	1	0	0	0	0	0	0	0	0	0	0	0	1	0	0	0	0	0	0	0	0	0	0	0	0	0	0	0	0	0	0	0	0	0
x	1	A2-00008	Cucuta	Casa	3	0	1	1		0	1	1	1	0	0	0	0	0	0	0	0	0	0	0	0	0	0	0	0	0	0	0	0	0	0	0	0	0	0	0	0	0	0	0	0	0	0	0	0
x	1	A2-00009	Cucuta	Casa	3	0	0	0		0	1	1	0	0	0	0	0	0	0	0	0	0	0	0	0	0	0	0	0	0	0	0	0	0	0	0	0	0	0	0	0	0	0	0	0	0	0	0	0
x	1	A2-00010	Cucuta	Casa	3	0	0	0		0	1	1	0	0	0	0	0	0	0	0	0	0	0	0	0	0	0	0	0	0	0	0	0	0	0	0	0	0	0	0	0	0	0	0	0	0	0	0	0
x	1	A2-00011	Cucuta	Casa	3	1	1	1	1	54	2	2	1	1	54	0	0	0	0	0	0	0	0	0	0	0	0	0	0	0	0	0	0	0	0	0	0	0	0	0	0	0	0	0	0	0	0	0	0
x	1	A2-00012	Cucuta	Casa	3	0	0	0		0	1	1	0	0	0	0	0	0	0	0	0	0	0	0	0	0	0	0	0	0	0	0	0	0	0	0	0	0	0	0	0	0	0	0	0	0	0	0	0
x	1	A2-00013	Cucuta	Casa	3	0	1	1		0	1	1	1	0	0	0	0	0	0	0	0	0	0	0	0	0	0	0	0	0	0	0	0	0	0	0	0	0	0	0	0	0	0	0	0	0	0	0	0
x	1	A2-00014	Cucuta	Casa	3	0	0	0		0	1	1	0	0	0	0	0	0	0	0	0	0	0	0	0	0	0	0	0	0	0	0	0	0	0	0	0	0	0	0	0	0	0	0	0	0	0	0	0
x	1	A2-00015	Cucuta	Casa	3	0	0	0		0	1	1	0	0	0	0	0	0	0	0	0	0	0	0	0	0	0	0	0	0	0	0	0	0	0	0	0	0	0	0	0	0	0	0	0	0	0	0	0
x	1	A2-00016	Cucuta	Casa	3	1	1	1	1	87.5	1	0	0	0	0	1	1	1	87.5	0	0	0	0	0	0	0	0	0	0	0	0	0	0	0	0	0	0	0	0	0	0	0	0	0	0	0	0	0	0
x	1	A2-00017	Cucuta	Casa	3	0	0	0		0	1	0	0	0	0	0	0	0	0	0	0	0	0	0	0	0	0	1	0	0	0	0	0	0	0	0	0	0	0	0	0	0	0	0	0	0	0	0	0
x	1	A2-00018	Cucuta	Casa	3	0	0	0		0	1	1	0	0	0	0	0	0	0	0	0	0	0	0	0	0	0	0	0	0	0	0	0	0	0	0	0	0	0	0	0	0	0	0	0	0	0	0	0
x	1	A2-00019	Cucuta	Casa	3	0	0	0		0	1	1	0	0	0	0	0	0	0	0	0	0	0	0	0	0	0	0	0	0	0	0	0	0	0	0	0	0	0	0	0	0	0	0	0	0	0	0	0
x	1	A2-00020	Cucuta	Casa	3	0	0	0		0	1	1	0	0	0	0	0	0	0	0	0	0	0	0	0	0	0	0	0	0	0	0	0	0	0	0	0	0	0	0	0	0	0	0	0	0	0	0	0
x	1	A2-00021	Cucuta	Casa	3	0	0	0		0	1	1	0	0	0	0	0	0	0	0	0	0	0	0	0	0	0	0	0	0	0	0	0	0	0	0	0	0	0	0	0	0	0	0	0	0	0	0	0
x	1	A2-00022	Cucuta	Casa	3	0	0	0		0	1	1	0	0	0	0	0	0	0	0	0	0	0	0	0	0	0	0	0	0	0	0	0	0	0	0	0	0	0	0	0	0	0	0	0	0	0	0	0
x	1	A2-00023	Cucuta	Casa	3	1	1	1	1	7	1	1	1	1	7	0	0	0	0	0	0	0	0	0	0	0	0	0	0	0	0	0	0	0	0	0	0	0	0	0	0	0	0	0	0	0	0	0	0
x	1	A2-00024	Cucuta	Casa	3	0	0	0		0	1	1	0	0	0	0	0	0	0	0	0	0	0	0	0	0	0	0	0	0	0	0	0	0	0	0	0	0	0	0	0	0	0	0	0	0	0	0	0
x	1	A2-00025	Cucuta	Casa	3	0	0	0		0	1	1	0	0	0	0	0	0	0	0	0	0	0	0	0	0	0	0	0	0	0	0	0	0	0	0	0	0	0	0	0	0	0	0	0	0	0	0	0
x	1	A2-00026	Cucuta	Casa	3	0	1	1		0	1	1	1	0	0	0	0	0	0	0	0	0	0	0	0	0	0	0	0	0	0	0	0	0	0	0	0	0	0	0	0	0	0	0	0	0	0	0	0
x	1	A2-00027	Cucuta	Casa	3	1	1	1	1	5.2	1	1	1	1	5.2	0	0	0	0	0	0	0	0	0	0	0	0	0	0	0	0	0	0	0	0	0	0	0	0	0	0	0	0	0	0	0	0	0	0
x	1	A2-00028	Cucuta	Casa	3	0	0	0		0	1	1	0	0	0	0	0	0	0	0	0	0	0	0	0	0	0	0	0	0	0	0	0	0	0	0	0	0	0	0	0	0	0	0	0	0	0	0	0
x	1	A2-00029	Cucuta	Casa	3	0	1	1		0	1	1	1	0	0	0	0	0	0	0	0	0	0	0	0	0	0	0	0	0	0	0	0	0	0	0	0	0	0	0	0	0	0	0	0	0	0	0	0
x	1	A2-00030	Cucuta	Casa	3	0	0	0		0	1	1	0	0	0	0	0	0	0	0	0	0	0	0	0	0	0	0	0	0	0	0	0	0	0	0	0	0	0	0	0	0	0	0	0	0	0	0	0
x	1	A2-00031	Cucuta	Casa	3	0	0	0		0	1	1	0	0	0	0	0	0	0	0	0	0	0	0	0	0	0	0	0	0	0	0	0	0	0	0	0	0	0	0	0	0	0	0	0	0	0	0	0
x	1	A2-00032	Cucuta	Casa	3	0	0	0		0	1	1	0	0	0	0	0	0	0	0	0	0	0	0	0	0	0	0	0	0	0	0	0	0	0	0	0	0	0	0	0	0	0	0	0	0	0	0	0
x	1	A2-00033	Cucuta	Casa	3	0	1	1		0	1	1	1	0	0	0	0	0	0	0	0	0	0	0	0	0	0	0	0	0	0	0	0	0	0	0	0	0	0	0	0	0	0	0	0	0	0	0	0
x	1	A2-00034	Cucuta	Casa	3	0	0	0		0	1	1	0	0	0	0	0	0	0	0	0	0	0	0	0	0	0	0	0	0	0	0	0	0	0	0	0	0	0	0	0	0	0	0	0	0	0	0	0
x	1	A2-00035	Cucuta	Casa	3	0	0	0		0	2	1	0	0	0	1	0	0	0	0	0	0	0	0	0	0	0	0	0	0	0	0	0	0	0	0	0	0	0	0	0	0	0	0	0	0	0	0	0
x	1	A2-00036	Cucuta	Casa	3	0	1	1		0	1	1	1	0	0	0	0	0	0	0	0	0	0	0	0	0	0	0	0	0	0	0	0	0	0	0	0	0	0	0	0	0	0	0	0	0	0	0	0
x	1	A2-00037	Cucuta	Casa	3	0	1	3		0	3	1	1	0	0	0	0	0	0	0	0	0	0	0	0	0	0	0	0	0	0	0	0	0	0	0	0	0	0	0	0	0	0	2	2	0	0	0	0
x	1	A2-00038	Cucuta	Casa	3	0	0	0		0	1	1	0	0	0	0	0	0	0	0	0	0	0	0	0	0	0	0	0	0	0	0	0	0	0	0	0	0	0	0	0	0	0	0	0	0	0	0	0
x	1	A2-00039	Cucuta	Casa	3	0	0	0		0	1	0	0	0	0	1	0	0	0	0	0	0	0	0	0	0	0	0	0	0	0	0	0	0	0	0	0	0	0	0	0	0	0	0	0	0	0	0	0
x	1	A2-00040	Cucuta	Casa	3	1	1	1	1	65	1	1	1	1	65	0	0	0	0	0	0	0	0	0	0	0	0	0	0	0	0	0	0	0	0	0	0	0	0	0	0	0	0	0	0	0	0	0	0
x	1	A2-00041	Cucuta	Casa	3	0	0	0		0	2	1	0	0	0	0	0	0	0	1	0	0	0	0	0	0	0	0	0	0	0	0	0	0	0	0	0	0	0	0	0	0	0	0	0	0	0	0	0
x	1	A2-00042	Cucuta	Casa	3	0	0	0		0	1	1	0	0	0	0	0	0	0	0	0	0	0	0	0	0	0	0	0	0	0	0	0	0	0	0	0	0	0	0	0	0	0	0	0	0	0	0	0
x	1	A2-00043	Cucuta	Casa	3	0	0	0		0	1	1	0	0	0	0	0	0	0	0	0	0	0	0	0	0	0	0	0	0	0	0	0	0	0	0	0	0	0	0	0	0	0	0	0	0	0	0	0
x	1	A2-00044	Cucuta	Casa	3	0	0	0		0	1	1	0	0	0	0	0	0	0	0	0	0	0	0	0	0	0	0	0	0	0	0	0	0	0	0	0	0	0	0	0	0	0	0	0	0	0	0	0
x	1	A2-00045	Cucuta	Casa	3	0	0	0		0	1	1	0	0	0	0	0	0	0	0	0	0	0	0	0	0	0	0	0	0	0	0	0	0	0	0	0	0	0	0	0	0	0	0	0	0	0	0	0
x	1	A2-00046	Cucuta	Casa	3	0	0	0		0	1	1	0	0	0	0	0	0	0	0	0	0	0	0	0	0	0	0	0	0	0	0	0	0	0	0	0	0	0	0	0	0	0	0	0	0	0	0	0
x	1	A2-00047	Cucuta	Casa	3	0	1	1		0	1	1	1	0	0	0	0	0	0	0	0	0	0	0	0	0	0	0	0	0	0	0	0	0	0	0	0	0	0	0	0	0	0	0	0	0	0	0	0
x	1	A2-00048	Cucuta	Casa	3	0	1	1		0	1	1	1	0	0	0	0	0	0	0	0	0	0	0	0	0	0	0	0	0	0	0	0	0	0	0	0	0	0	0	0	0	0	0	0	0	0	0	0
x	1	A2-00049	Cucuta	Casa	3	0	0	0		0	1	1	0	0	0	0	0	0	0	0	0	0	0	0	0	0	0	0	0	0	0	0	0	0	0	0	0	0	0	0	0	0	0	0	0	0	0	0	0
x	1	A2-00050	Cucuta	Casa	3	1	1	1	1	21	1	1	1	1	21	0	0	0	0	0	0	0	0	0	0	0	0	0	0	0	0	0	0	0	0	0	0	0	0	0	0	0	0	0	0	0	0	0	0
x	1	A2-00051	Cucuta	Casa	3	0	1	1		0	1	1	1	0	0	0	0	0	0	0	0	0	0	0	0	0	0	0	0	0	0	0	0	0	0	0	0	0	0	0	0	0	0	0	0	0	0	0	0
x	1	A2-00052	Cucuta	Casa	3	0	0	0		0	1	1	0	0	0	0	0	0	0	0	0	0	0	0	0	0	0	0	0	0	0	0	0	0	0	0	0	0	0	0	0	0	0	0	0	0	0	0	0
x	1	A2-00053	Cucuta	Casa	3	0	0	0		0	1	1	0	0	0	0	0	0	0	0	0	0	0	0	0	0	0	0	0	0	0	0	0	0	0	0	0	0	0	0	0	0	0	0	0	0	0	0	0
x	1	A2-00054	Cucuta	Casa	3	1	1	1	1	24	1	1	1	1	24	0	0	0	0	0	0	0	0	0	0	0	0	0	0	0	0	0	0	0	0	0	0	0	0	0	0	0	0	0	0	0	0	0	0
x	1	A2-00055	Cucuta	Casa	3	0	1	1		0	1	1	1	0	0	0	0	0	0	0	0	0	0	0	0	0	0	0	0	0	0	0	0	0	0	0	0	0	0	0	0	0	0	0	0	0	0	0	0
x	1	A2-00056	Cucuta	Casa	3	0	1	1		0	2	1	0	0	0	0	0	0	0	1	1	0	0	0	0	0	0	0	0	0	0	0	0	0	0	0	0	0	0	0	0	0	0	0	0	0	0	0	0
x	1	A2-00057	Cucuta	Casa	3	0	0	0		0	1	1	0	0	0	0	0	0	0	0	0	0	0	0	0	0	0	0	0	0	0	0	0	0	0	0	0	0	0	0	0	0	0	0	0	0	0	0	0
x	1	A2-00058	Cucuta	Casa	3	0	0	0		0	1	1	0	0	0	0	0	0	0	0	0	0	0	0	0	0	0	0	0	0	0	0	0	0	0	0	0	0	0	0	0	0	0	0	0	0	0	0	0
x	1	A2-00059	Cucuta	Casa	3	0	0	0		0	1	1	0	0	0	0	0	0	0	0	0	0	0	0	0	0	0	0	0	0	0	0	0	0	0	0	0	0	0	0	0	0	0	0	0	0	0	0	0
x	1	A2-00060	Cucuta	Casa	3	0	0	0		0	1	0	0	0	0	1	0	0	0	0	0	0	0	0	0	0	0	0	0	0	0	0	0	0	0	0	0	0	0	0	0	0	0	0	0	0	0	0	0
x	1	A2-00061	Cucuta	Casa	3	0	1	1		0	1	1	1	0	0	0	0	0	0	0	0	0	0	0	0	0	0	0	0	0	0	0	0	0	0	0	0	0	0	0	0	0	0	0	0	0	0	0	0
x	1	A2-00062	Cucuta	Casa	3	0	0	0		0	1	1	0	0	0	0	0	0	0	0	0	0	0	0	0	0	0	0	0	0	0	0	0	0	0	0	0	0	0	0	0	0	0	0	0	0	0	0	0
x	1	A2-00063	Cucuta	Casa	3	0	0	0		0	1	1	0	0	0	0	0	0	0	0	0	0	0	0	0	0	0	0	0	0	0	0	0	0	0	0	0	0	0	0	0	0	0	0	0	0	0	0	0
x	1	A2-00064	Cucuta	Casa	3	1	1	1	1	9	1	1	1	1	9	0	0	0	0	0	0	0	0	0	0	0	0	0	0	0	0	0	0	0	0	0	0	0	0	0	0	0	0	0	0	0	0	0	0
x	1	A2-00065	Cucuta	Casa	3	1	1	1	1	21	1	1	1	1	21	0	0	0	0	0	0	0	0	0	0	0	0	0	0	0	0	0	0	0	0	0	0	0	0	0	0	0	0	0	0	0	0	0	0
x	1	A2-00066	Cucuta	Casa	3	1	1	1	1	3	1	1	1	1	3	0	0	0	0	0	0	0	0	0	0	0	0	0	0	0	0	0	0	0	0	0	0	0	0	0	0	0	0	0	0	0	0	0	0
x	1	A2-00067	Cucuta	Casa	3	1	1	1	1	21	1	1	1	1	21	0	0	0	0	0	0	0	0	0	0	0	0	0	0	0	0	0	0	0	0	0	0	0	0	0	0	0	0	0	0	0	0	0	0
x	1	A2-00068	Cucuta	Casa	3	0	0	0		0	1	1	0	0	0	0	0	0	0	0	0	0	0	0	0	0	0	0	0	0	0	0	0	0	0	0	0	0	0	0	0	0	0	0	0	0	0	0	0
x	1	A2-00069	Cucuta	Casa	3	0	0	0		0	1	1	0	0	0	0	0	0	0	0	0	0	0	0	0	0	0	0	0	0	0	0	0	0	0	0	0	0	0	0	0	0	0	0	0	0	0	0	0
x	1	A2-00070	Cucuta	Casa	3	0	0	0		0	1	1	0	0	0	0	0	0	0	0	0	0	0	0	0	0	0	0	0	0	0	0	0	0	0	0	0	0	0	0	0	0	0	0	0	0	0	0	0
x	1	A2-00071	Cucuta	Casa	3	0	0	0		0	1	1	0	0	0	0	0	0	0	0	0	0	0	0	0	0	0	0	0	0	0	0	0	0	0	0	0	0	0	0	0	0	0	0	0	0	0	0	0
x	1	A2-00072	Cucuta	Casa	3	0	0	0		0	1	1	0	0	0	0	0	0	0	0	0	0	0	0	0	0	0	0	0	0	0	0	0	0	0	0	0	0	0	0	0	0	0	0	0	0	0	0	0
x	1	A2-00073	Cucuta	Casa	3	1	1	2	1	52	2	1	1	1	52	0	0	0	0	1	1	0	0	0	0	0	0	0	0	0	0	0	0	0	0	0	0	0	0	0	0	0	0	0	0	0	0	0	0
x	1	A2-00074	Cucuta	Casa	3	0	0	0		0	1	1	0	0	0	0	0	0	0	0	0	0	0	0	0	0	0	0	0	0	0	0	0	0	0	0	0	0	0	0	0	0	0	0	0	0	0	0	0
x	1	A2-00075	Cucuta	Casa	3	0	0	0		0	1	1	0	0	0	0	0	0	0	0	0	0	0	0	0	0	0	0	0	0	0	0	0	0	0	0	0	0	0	0	0	0	0	0	0	0	0	0	0
x	1	A2-00076	Cucuta	Casa	3	0	0	0		0	1	1	0	0	0	0	0	0	0	0	0	0	0	0	0	0	0	0	0	0	0	0	0	0	0	0	0	0	0	0	0	0	0	0	0	0	0	0	0
x	1	A2-00077	Cucuta	Casa	3	0	1	1		0	1	1	1	0	0	0	0	0	0	0	0	0	0	0	0	0	0	0	0	0	0	0	0	0	0	0	0	0	0	0	0	0	0	0	0	0	0	0	0
x	1	A2-00078	Cucuta	Casa	3	0	0	0		0	1	1	0	0	0	0	0	0	0	0	0	0	0	0	0	0	0	0	0	0	0	0	0	0	0	0	0	0	0	0	0	0	0	0	0	0	0	0	0
x	1	A2-00079	Cucuta	Casa	3	0	0	0		0	1	1	0	0	0	0	0	0	0	0	0	0	0	0	0	0	0	0	0	0	0	0	0	0	0	0	0	0	0	0	0	0	0	0	0	0	0	0	0
x	1	A2-00080	Cucuta	Casa	3	1	0	0	1	78	1	1	0	1	78	0	0	0	0	0	0	0	0	0	0	0	0	0	0	0	0	0	0	0	0	0	0	0	0	0	0	0	0	0	0	0	0	0	0
x	1	A2-00081	Cucuta	Casa	3	0	0	0		0	1	1	0	0	0	0	0	0	0	0	0	0	0	0	0	0	0	0	0	0	0	0	0	0	0	0	0	0	0	0	0	0	0	0	0	0	0	0	0
x	1	A2-00082	Cucuta	Casa	3	0	1	1		0	1	1	1	0	0	0	0	0	0	0	0	0	0	0	0	0	0	0	0	0	0	0	0	0	0	0	0	0	0	0	0	0	0	0	0	0	0	0	0
x	1	A2-00083	Cucuta	Casa	3	0	0	0		0	1	1	0	0	0	0	0	0	0	0	0	0	0	0	0	0	0	0	0	0	0	0	0	0	0	0	0	0	0	0	0	0	0	0	0	0	0	0	0
x	1	A2-00084	Cucuta	Casa	3	1	1	1	1	7	1	1	1	1	7	0	0	0	0	0	0	0	0	0	0	0	0	0	0	0	0	0	0	0	0	0	0	0	0	0	0	0	0	0	0	0	0	0	0
x	1	A2-00085	Cucuta	Casa	3	1	1	1	1	30	1	1	1	1	30	0	0	0	0	0	0	0	0	0	0	0	0	0	0	0	0	0	0	0	0	0	0	0	0	0	0	0	0	0	0	0	0	0	0
x	1	A2-00086	Cucuta	Casa	3	0	0	0		0	1	1	0	0	0	0	0	0	0	0	0	0	0	0	0	0	0	0	0	0	0	0	0	0	0	0	0	0	0	0	0	0	0	0	0	0	0	0	0
x	1	A2-00087	Cucuta	Casa	3	0	1	1		0	1	1	1	0	0	0	0	0	0	0	0	0	0	0	0	0	0	0	0	0	0	0	0	0	0	0	0	0	0	0	0	0	0	0	0	0	0	0	0
x	1	A2-00088	Cucuta	Casa	3	0	0	0		0	1	1	0	0	0	0	0	0	0	0	0	0	0	0	0	0	0	0	0	0	0	0	0	0	0	0	0	0	0	0	0	0	0	0	0	0	0	0	0
x	1	A2-00089	Cucuta	Casa	3	0	1	1		0	1	1	1	0	0	0	0	0	0	0	0	0	0	0	0	0	0	0	0	0	0	0	0	0	0	0	0	0	0	0	0	0	0	0	0	0	0	0	0
x	1	A2-00090	Cucuta	Casa	3	0	0	0		0	1	1	0	0	0	0	0	0	0	0	0	0	0	0	0	0	0	0	0	0	0	0	0	0	0	0	0	0	0	0	0	0	0	0	0	0	0	0	0
x	1	A2-00091	Cucuta	Casa	3	0	0	0		0	1	1	0	0	0	0	0	0	0	0	0	0	0	0	0	0	0	0	0	0	0	0	0	0	0	0	0	0	0	0	0	0	0	0	0	0	0	0	0
x	1	A2-00092	Cucuta	Casa	3	0	0	0		0	1	1	0	0	0	0	0	0	0	0	0	0	0	0	0	0	0	0	0	0	0	0	0	0	0	0	0	0	0	0	0	0	0	0	0	0	0	0	0
x	1	A2-00093	Cucuta	Casa	3	0	0	0		0	1	1	0	0	0	0	0	0	0	0	0	0	0	0	0	0	0	0	0	0	0	0	0	0	0	0	0	0	0	0	0	0	0	0	0	0	0	0	0
x	1	A2-00094	Cucuta	Casa	3	0	0	0		0	1	1	0	0	0	0	0	0	0	0	0	0	0	0	0	0	0	0	0	0	0	0	0	0	0	0	0	0	0	0	0	0	0	0	0	0	0	0	0
x	1	A2-00095	Cucuta	Casa	3	0	0	0		0	1	1	0	0	0	0	0	0	0	0	0	0	0	0	0	0	0	0	0	0	0	0	0	0	0	0	0	0	0	0	0	0	0	0	0	0	0	0	0
x	1	A2-00096	Cucuta	Casa	3	0	0	0		0	1	1	0	0	0	0	0	0	0	0	0	0	0	0	0	0	0	0	0	0	0	0	0	0	0	0	0	0	0	0	0	0	0	0	0	0	0	0	0
x	1	A2-00097	Cucuta	Casa	3	0	0	0		0	1	1	0	0	0	0	0	0	0	0	0	0	0	0	0	0	0	0	0	0	0	0	0	0	0	0	0	0	0	0	0	0	0	0	0	0	0	0	0
x	1	A2-00098	Cucuta	Casa	3	0	0	0		0	1	1	0	0	0	0	0	0	0	0	0	0	0	0	0	0	0	0	0	0	0	0	0	0	0	0	0	0	0	0	0	0	0	0	0	0	0	0	0
x	1	A2-00099	Cucuta	Casa	3	0	0	0		0	1	1	0	0	0	0	0	0	0	0	0	0	0	0	0	0	0	0	0	0	0	0	0	0	0	0	0	0	0	0	0	0	0	0	0	0	0	0	0
x	1	A2-00100	Cucuta	Casa	3	0	0	0		0	1	0	0	0	0	1	0	0	0	0	0	0	0	0	0	0	0	0	0	0	0	0	0	0	0	0	0	0	0	0	0	0	0	0	0	0	0	0	0
x	1	A2-00101	Cucuta	Casa	4	0	0	0		0	3	1	0	0	0	0	0	0	0	0	0	0	0	0	0	0	0	1	0	0	0	0	0	0	0	0	0	0	0	0	0	0	0	0	0	0	0	0	0
x	1	A2-00102	Cucuta	Casa	4	0	0	0		0	2	1	0	0	0	0	0	0	0	0	0	0	0	0	0	0	0	1	0	0	0	0	0	0	0	0	0	0	0	0	0	0	0	0	0	0	0	0	0
x	1	A2-00103	Cucuta	Casa	4	0	0	0		0	2	1	0	0	0	1	0	0	0	0	0	0	0	0	0	0	0	0	0	0	0	0	0	0	0	0	0	0	0	0	0	0	0	0	0	0	0	0	0
x	1	A2-00104	Cucuta	Casa	4	0	0	0		0	2	1	0	0	0	0	0	0	0	0	0	0	0	0	0	0	0	1	0	0	0	0	0	0	0	0	0	0	0	0	0	0	0	0	0	0	0	0	0
x	1	A2-00105	Cucuta	Casa	4	0	0	0		0	2	1	0	0	0	1	0	0	0	0	0	0	0	0	0	0	0	0	0	0	0	0	0	0	0	0	0	0	0	0	0	0	0	0	0	0	0	0	0
x	1	A2-00106	Cucuta	Casa	4	0	1	1		0	1	1	1	0	0	0	0	0	0	0	0	0	0	0	0	0	0	0	0	0	0	0	0	0	0	0	0	0	0	0	0	0	0	0	0	0	0	0	0
x	1	A2-00107	Cucuta	Casa	4	0	0	0		0	1	1	0	0	0	0	0	0	0	0	0	0	0	0	0	0	0	0	0	0	0	0	0	0	0	0	0	0	0	0	0	0	0	0	0	0	0	0	0
x	1	A2-00108	Cucuta	Casa	4	1	1	1	1	28	2	1	1	1	28	0	0	0	0	1	0	0	0	0	0	0	0	0	0	0	0	0	0	0	0	0	0	0	0	0	0	0	0	0	0	0	0	0	0
x	1	A2-00109	Cucuta	Casa	4	0	0	0		0	1	1	0	0	0	0	0	0	0	0	0	0	0	0	0	0	0	0	0	0	0	0	0	0	0	0	0	0	0	0	0	0	0	0	0	0	0	0	0
x	1	A2-00110	Cucuta	Casa	4	0	0	0		0	1	1	0	0	0	0	0	0	0	0	0	0	0	0	0	0	0	0	0	0	0	0	0	0	0	0	0	0	0	0	0	0	0	0	0	0	0	0	0
x	1	A2-00111	Cucuta	Casa	4	0	0	0		0	1	1	0	0	0	0	0	0	0	0	0	0	0	0	0	0	0	0	0	0	0	0	0	0	0	0	0	0	0	0	0	0	0	0	0	0	0	0	0
x	1	A2-00112	Cucuta	Casa	4	0	0	0		0	2	1	0	0	0	0	0	0	0	1	0	0	0	0	0	0	0	0	0	0	0	0	0	0	0	0	0	0	0	0	0	0	0	0	0	0	0	0	0
x	1	A2-00113	Cucuta	Casa	4	0	0	0		0	1	1	0	0	0	0	0	0	0	0	0	0	0	0	0	0	0	0	0	0	0	0	0	0	0	0	0	0	0	0	0	0	0	0	0	0	0	0	0
x	1	A2-00114	Cucuta	Casa	4	0	0	0		0	1	1	0	0	0	0	0	0	0	0	0	0	0	0	0	0	0	0	0	0	0	0	0	0	0	0	0	0	0	0	0	0	0	0	0	0	0	0	0
x	1	A2-00115	Cucuta	Casa	4	0	0	0		0	3	1	0	0	0	1	0	0	0	0	0	0	0	0	0	0	0	1	0	0	0	0	0	0	0	0	0	0	0	0	0	0	0	0	0	0	0	0	0
x	1	A2-00116	Cucuta	Casa	4	0	0	0		0	3	1	0	0	0	0	0	0	0	1	0	0	0	0	0	0	0	1	0	0	0	0	0	0	0	0	0	0	0	0	0	0	0	0	0	0	0	0	0
x	1	A2-00117	Cucuta	Casa	4	0	0	0		0	1	1	0	0	0	0	0	0	0	0	0	0	0	0	0	0	0	0	0	0	0	0	0	0	0	0	0	0	0	0	0	0	0	0	0	0	0	0	0
x	1	A2-00118	Cucuta	Casa	4	0	0	0		0	1	1	0	0	0	0	0	0	0	0	0	0	0	0	0	0	0	0	0	0	0	0	0	0	0	0	0	0	0	0	0	0	0	0	0	0	0	0	0
x	1	A2-00119	Cucuta	Casa	4	0	0	0		0	1	1	0	0	0	0	0	0	0	0	0	0	0	0	0	0	0	0	0	0	0	0	0	0	0	0	0	0	0	0	0	0	0	0	0	0	0	0	0
x	1	A2-00120	Cucuta	Casa	4	0	1	1		0	2	1	1	0	0	1	0	0	0	0	0	0	0	0	0	0	0	0	0	0	0	0	0	0	0	0	0	0	0	0	0	0	0	0	0	0	0	0	0
x	1	A2-00121	Cucuta	Casa	4	0	0	0		0	1	1	0	0	0	0	0	0	0	0	0	0	0	0	0	0	0	0	0	0	0	0	0	0	0	0	0	0	0	0	0	0	0	0	0	0	0	0	0
x	1	A2-00122	Cucuta	Casa	4	0	0	0		0	1	1	0	0	0	0	0	0	0	0	0	0	0	0	0	0	0	0	0	0	0	0	0	0	0	0	0	0	0	0	0	0	0	0	0	0	0	0	0
x	1	A2-00123	Cucuta	Casa	4	0	0	0		0	2	1	0	0	0	0	0	0	0	0	0	0	0	0	0	0	0	0	0	0	0	0	0	0	0	0	0	0	0	0	0	0	0	0	0	0	0	0	0
x	1	A2-00124	Cucuta	Casa	4	0	1	1		0	1	1	1	0	0	0	0	0	0	0	0	0	0	0	0	0	0	0	0	0	0	0	0	0	0	0	0	0	0	0	0	0	0	0	0	0	0	0	0
x	1	A2-00125	Cucuta	Casa	4	0	0	0		0	2	0	0	0	0	1	0	0	0	0	0	0	0	0	0	0	0	0	0	0	0	1	0	0	0	0	0	0	0	0	0	0	0	0	0	0	0	0	0
x	1	A2-00126	Cucuta	Casa	4	0	0	0		0	1	1	0	0	0	0	0	0	0	0	0	0	0	0	0	0	0	0	0	0	0	0	0	0	0	0	0	0	0	0	0	0	0	0	0	0	0	0	0
x	1	A2-00127	Cucuta	Casa	4	0	0	0		0	3	1	0	0	0	0	0	0	0	0	0	0	0	0	0	0	0	2	0	0	0	0	0	0	0	0	0	0	0	0	0	0	0	0	0	0	0	0	0
x	1	A2-00128	Cucuta	Casa	4	0	0	0		0	1	1	0	0	0	0	0	0	0	0	0	0	0	0	0	0	0	0	0	0	0	0	0	0	0	0	0	0	0	0	0	0	0	0	0	0	0	0	0
x	1	A2-00129	Cucuta	Casa	4	0	0	0		0	1	0	0	0	0	0	0	0	0	0	0	0	0	0	0	0	0	0	0	0	0	1	0	0	0	0	0	0	0	0	0	0	0	0	0	0	0	0	0
x	1	A2-00130	Cucuta	Casa	4	1	1	1	1	9	2	1	1	1	9	0	0	0	0	0	0	0	0	0	0	0	0	1	0	0	0	0	0	0	0	0	0	0	0	0	0	0	0	0	0	0	0	0	0
x	1	A2-00131	Cucuta	Casa	4	0	0	0		0	1	1	0	0	0	0	0	0	0	0	0	0	0	0	0	0	0	0	0	0	0	0	0	0	0	0	0	0	0	0	0	0	0	0	0	0	0	0	0
x	1	A2-00132	Cucuta	Casa	4	0	0	0		0	4	1	0	0	0	1	0	0	0	0	0	0	0	0	0	0	0	0	0	0	0	0	0	0	0	0	0	0	0	0	0	0	0	0	0	0	0	0	0
x	1	A2-00133	Cucuta	Casa	4	0	0	0		0	3	1	0	0	0	0	0	0	0	1	0	0	0	0	0	0	0	0	0	0	0	1	0	0	0	0	0	0	0	0	0	0	0	0	0	0	0	0	0
x	1	A2-00134	Cucuta	Casa	4	0	0	0		0	2	0	0	0	0	0	0	0	0	0	0	0	0	0	0	0	0	1	0	0	0	1	0	0	0	0	0	0	0	0	0	0	0	0	0	0	0	0	0
x	1	A2-00135	Cucuta	Casa	4	0	1	2	1	54	2	1	1	1	54	1	1	0	0	0	0	0	0	0	0	0	0	0	0	0	0	0	0	0	0	0	0	0	0	0	0	0	0	0	0	0	0	0	0
x	1	A2-00136	Cucuta	Casa	4	0	0	0		0	1	0	0	0	0	0	0	0	0	0	0	0	0	0	0	0	0	1	0	0	0	0	0	0	0	0	0	0	0	0	0	0	0	0	0	0	0	0	0
x	1	A2-00137	Cucuta	Casa	4	0	0	0		0	2	0	0	0	0	0	0	0	0	1	0	0	0	0	0	0	0	1	0	0	0	0	0	0	0	0	0	0	0	0	0	0	0	0	0	0	0	0	0
x	1	A2-00138	Cucuta	Casa	4	0	0	0		0	2	1	0	0	0	0	0	0	0	0	0	0	0	0	0	0	0	1	0	0	0	0	0	0	0	0	0	0	0	0	0	0	0	0	0	0	0	0	0
x	1	A2-00139	Cucuta	Casa	4	0	0	0		0	1	1	0	0	0	0	0	0	0	0	0	0	0	0	0	0	0	0	0	0	0	0	0	0	0	0	0	0	0	0	0	0	0	0	0	0	0	0	0
x	1	A2-00140	Cucuta	Casa	4	0	0	0		0	1	0	0	0	0	1	0	0	0	0	0	0	0	0	0	0	0	0	0	0	0	0	0	0	0	0	0	0	0	0	0	0	0	0	0	0	0	0	0
x	1	A2-00141	Cucuta	Casa	4	0	0	0		0	1	1	0	0	0	0	0	0	0	0	0	0	0	0	0	0	0	0	0	0	0	0	0	0	0	0	0	0	0	0	0	0	0	0	0	0	0	0	0
x	1	A2-00142	Cucuta	Casa	4	0	0	0		0	2	0	0	0	0	0	0	0	0	0	0	0	0	0	0	0	0	0	0	0	0	1	0	0	0	0	0	0	0	0	0	0	0	0	0	0	0	0	0
x	1	A2-00143	Cucuta	Casa	4	0	0	0		0	1	1	0	0	0	0	0	0	0	0	0	0	0	0	0	0	0	0	0	0	0	0	0	0	0	0	0	0	0	0	0	0	0	0	0	0	0	0	0
x	1	A2-00144	Cucuta	Casa	4	0	0	0		0	1	1	0	0	0	0	0	0	0	0	0	0	0	0	0	0	0	0	0	0	0	0	0	0	0	0	0	0	0	0	0	0	0	0	0	0	0	0	0
x	1	A2-00145	Cucuta	Casa	4	0	0	0		0	1	0	0	0	0	0	0	0	0	0	0	0	0	0	0	0	0	0	0	0	0	1	0	0	0	0	0	0	0	0	0	0	0	0	0	0	0	0	0
x	1	A2-00146	Cucuta	Casa	4	0	1	1		0	3	2	1	0	0	1	0	0	0	0	0	0	0	0	0	0	0	0	0	0	0	0	0	0	0	0	0	0	0	0	0	0	0	0	0	0	0	0	0
x	1	A2-00147	Cucuta	Casa	4	0	1	1		0	1	1	1	0	0	0	0	0	0	0	0	0	0	0	0	0	0	0	0	0	0	0	0	0	0	0	0	0	0	0	0	0	0	0	0	0	0	0	0
x	1	A2-00148	Cucuta	Casa	4	0	0	0		0	1	0	0	0	0	0	0	0	0	0	0	0	0	0	0	0	0	0	0	0	0	1	0	0	0	0	0	0	0	0	0	0	0	0	0	0	0	0	0
x	1	A2-00149	Cucuta	Casa	4	0	0	0		0	1	0	0	0	0	1	0	0	0	0	0	0	0	0	0	0	0	0	0	0	0	0	0	0	0	0	0	0	0	0	0	0	0	0	0	0	0	0	0
x	1	A2-00150	Cucuta	Casa	4	0	1	1		0	1	1	1	0	0	0	0	0	0	0	0	0	0	0	0	0	0	0	0	0	0	0	0	0	0	0	0	0	0	0	0	0	0	0	0	0	0	0	0
x	1	A2-00151	Cucuta	Casa	4	1	1	1	1	10.4	1	1	1	1	10.4	0	0	0	0	0	0	0	0	0	0	0	0	0	0	0	0	0	0	0	0	0	0	0	0	0	0	0	0	0	0	0	0	0	0
x	1	A2-00152	Cucuta	Casa	4	0	0	0		0	1	1	0	0	0	0	0	0	0	0	0	0	0	0	0	0	0	0	0	0	0	0	0	0	0	0	0	0	0	0	0	0	0	0	0	0	0	0	0
x	1	A2-00153	Cucuta	Casa	4	0	0	0		0	1	1	0	0	0	0	0	0	0	0	0	0	0	0	0	0	0	0	0	0	0	0	0	0	0	0	0	0	0	0	0	0	0	0	0	0	0	0	0
x	1	A2-00154	Cucuta	Casa	4	0	0	0		0	1	1	0	0	0	0	0	0	0	0	0	0	0	0	0	0	0	0	0	0	0	0	0	0	0	0	0	0	0	0	0	0	0	0	0	0	0	0	0
x	1	A2-00155	Cucuta	Casa	4	0	1	1		0	1	1	1	0	0	0	0	0	0	0	0	0	0	0	0	0	0	0	0	0	0	0	0	0	0	0	0	0	0	0	0	0	0	0	0	0	0	0	0
x	1	A2-00156	Cucuta	Casa	4	0	0	0		0	1	0	0	0	0	0	0	0	0	0	0	0	0	0	0	0	0	1	0	0	0	0	0	0	0	0	0	0	0	0	0	0	0	0	0	0	0	0	0
x	1	A2-00157	Cucuta	Casa	4	0	1	1		0	1	1	1	0	0	0	0	0	0	0	0	0	0	0	0	0	0	0	0	0	0	0	0	0	0	0	0	0	0	0	0	0	0	0	0	0	0	0	0
x	1	A2-00158	Cucuta	Casa	4	0	0	0		0	2	1	0	0	0	1	0	0	0	0	0	0	0	0	0	0	0	0	0	0	0	0	0	0	0	0	0	0	0	0	0	0	0	0	0	0	0	0	0
x	1	A2-00159	Cucuta	Casa	4	0	0	0		0	1	1	0	0	0	0	0	0	0	0	0	0	0	0	0	0	0	0	0	0	0	0	0	0	0	0	0	0	0	0	0	0	0	0	0	0	0	0	0
x	1	A2-00160	Cucuta	Casa	4	0	0	0		0	1	0	0	0	0	0	0	0	0	0	0	0	0	0	0	0	0	1	0	0	0	0	0	0	0	0	0	0	0	0	0	0	0	0	0	0	0	0	0
x	1	A2-00161	Cucuta	Casa	4	0	1	1		0	3	1	0	0	0	1	0	0	0	0	0	0	0	0	0	0	0	0	0	0	0	0	0	0	0	0	0	0	0	0	0	0	0	0	0	0	0	0	0
x	1	A2-00162	Cucuta	Casa	4	0	1	1		0	1	1	1	0	0	0	0	0	0	0	0	0	0	0	0	0	0	0	0	0	0	0	0	0	0	0	0	0	0	0	0	0	0	0	0	0	0	0	0
x	1	A2-00163	Cucuta	Casa	4	0	0	0		0	1	1	0	0	0	0	0	0	0	0	0	0	0	0	0	0	0	0	0	0	0	0	0	0	0	0	0	0	0	0	0	0	0	0	0	0	0	0	0
x	1	A2-00164	Cucuta	Casa	4	0	0	0		0	1	1	0	0	0	0	0	0	0	0	0	0	0	0	0	0	0	0	0	0	0	0	0	0	0	0	0	0	0	0	0	0	0	0	0	0	0	0	0
x	1	A2-00165	Cucuta	Casa	4	0	0	0		0	1	1	0	0	0	0	0	0	0	0	0	0	0	0	0	0	0	0	0	0	0	0	0	0	0	0	0	0	0	0	0	0	0	0	0	0	0	0	0
x	1	A2-00166	Cucuta	Casa	4	0	0	0		0	1	1	0	0	0	0	0	0	0	0	0	0	0	0	0	0	0	0	0	0	0	0	0	0	0	0	0	0	0	0	0	0	0	0	0	0	0	0	0
x	1	A2-00167	Cucuta	Casa	4	0	0	0		0	1	1	0	0	0	0	0	0	0	0	0	0	0	0	0	0	0	0	0	0	0	0	0	0	0	0	0	0	0	0	0	0	0	0	0	0	0	0	0
x	1	A2-00168	Cucuta	Casa	4	0	0	0		0	1	1	0	0	0	0	0	0	0	0	0	0	0	0	0	0	0	0	0	0	0	0	0	0	0	0	0	0	0	0	0	0	0	0	0	0	0	0	0
x	1	A2-00169	Cucuta	Casa	4	0	0	0		0	1	1	0	0	0	0	0	0	0	0	0	0	0	0	0	0	0	0	0	0	0	0	0	0	0	0	0	0	0	0	0	0	0	0	0	0	0	0	0
x	1	A2-00170	Cucuta	Casa	4	0	0	0		0	1	1	0	0	0	0	0	0	0	0	0	0	0	0	0	0	0	0	0	0	0	0	0	0	0	0	0	0	0	0	0	0	0	0	0	0	0	0	0
x	1	A2-00171	Cucuta	Casa	4	0	1	1		0	1	1	1	0	0	0	0	0	0	0	0	0	0	0	0	0	0	0	0	0	0	0	0	0	0	0	0	0	0	0	0	0	0	0	0	0	0	0	0
x	1	A2-00172	Cucuta	Casa	4	1	1	1	1	31.5	1	1	1	1	31.5	0	0	0	0	0	0	0	0	0	0	0	0	0	0	0	0	0	0	0	0	0	0	0	0	0	0	0	0	0	0	0	0	0	0
x	1	A2-00173	Cucuta	Casa	4	0	0	0		0	1	0	0	0	0	0	0	0	0	0	0	0	0	0	0	0	0	0	0	0	0	1	0	0	0	0	0	0	0	0	0	0	0	0	0	0	0	0	0
x	1	A2-00174	Cucuta	Casa	4	0	1	1		0	3	2	1	0	0	0	0	0	0	1	0	0	0	0	0	0	0	0	0	0	0	0	0	0	0	0	0	0	0	0	0	0	0	0	0	0	0	0	0
x	1	A2-00175	Cucuta	Casa	4	0	1	1		0	1	1	1	0	0	0	0	0	0	0	0	0	0	0	0	0	0	0	0	0	0	0	0	0	0	0	0	0	0	0	0	0	0	0	0	0	0	0	0
x	1	A2-00176	Cucuta	Casa	4	0	0	0		0	1	1	0	0	0	0	0	0	0	0	0	0	0	0	0	0	0	0	0	0	0	0	0	0	0	0	0	0	0	0	0	0	0	0	0	0	0	0	0
x	1	A2-00177	Cucuta	Casa	4	0	1	1		0	1	1	1	0	0	0	0	0	0	0	0	0	0	0	0	0	0	0	0	0	0	0	0	0	0	0	0	0	0	0	0	0	0	0	0	0	0	0	0
x	1	A2-00178	Cucuta	Casa	4	0	1	1		0	1	1	1	0	0	0	0	0	0	0	0	0	0	0	0	0	0	0	0	0	0	0	0	0	0	0	0	0	0	0	0	0	0	0	0	0	0	0	0
x	1	A2-00179	Cucuta	Casa	4	0	0	0		0	1	1	0	0	0	0	0	0	0	0	0	0	0	0	0	0	0	0	0	0	0	0	0	0	0	0	0	0	0	0	0	0	0	0	0	0	0	0	0
x	1	A2-00180	Cucuta	Casa	4	0	0	0		0	1	1	0	0	0	0	0	0	0	0	0	0	0	0	0	0	0	0	0	0	0	0	0	0	0	0	0	0	0	0	0	0	0	0	0	0	0	0	0
x	1	A2-00181	Cucuta	Casa	4	0	0	0		0	3	1	0	0	0	0	0	0	0	1	0	0	0	0	0	0	0	0	0	0	0	1	0	0	0	0	0	0	0	0	0	0	0	0	0	0	0	0	0
x	1	A2-00182	Cucuta	Casa	4	0	0	0		0	1	0	0	0	0	1	0	0	0	0	0	0	0	0	0	0	0	0	0	0	0	0	0	0	0	0	0	0	0	0	0	0	0	0	0	0	0	0	0
x	1	A2-00183	Cucuta	Casa	4	0	0	0		0	1	0	0	0	0	1	0	0	0	0	0	0	0	0	0	0	0	0	0	0	0	0	0	0	0	0	0	0	0	0	0	0	0	0	0	0	0	0	0
x	1	A2-00184	Cucuta	Casa	4	0	0	0		0	2	1	0	0	0	0	0	0	0	0	0	0	0	0	0	0	0	0	0	0	0	0	0	0	0	0	0	0	0	0	0	0	0	0	0	0	0	0	0
x	1	A2-00185	Cucuta	Casa	4	0	0	0		0	1	1	0	0	0	0	0	0	0	0	0	0	0	0	0	0	0	0	0	0	0	0	0	0	0	0	0	0	0	0	0	0	0	0	0	0	0	0	0
x	1	A2-00186	Cucuta	Casa	4	0	1	1		0	1	1	1	0	0	0	0	0	0	0	0	0	0	0	0	0	0	0	0	0	0	0	0	0	0	0	0	0	0	0	0	0	0	0	0	0	0	0	0
x	1	A2-00187	Cucuta	Casa	4	1	1	1	1	39	1	1	1	1	39	0	0	0	0	0	0	0	0	0	0	0	0	0	0	0	0	0	0	0	0	0	0	0	0	0	0	0	0	0	0	0	0	0	0
x	1	A2-00188	Cucuta	Casa	4	0	0	0		0	1	1	0	0	0	0	0	0	0	0	0	0	0	0	0	0	0	0	0	0	0	0	0	0	0	0	0	0	0	0	0	0	0	0	0	0	0	0	0
x	1	A2-00189	Cucuta	Casa	4	0	0	0		0	1	0	0	0	0	1	0	0	0	0	0	0	0	0	0	0	0	0	0	0	0	0	0	0	0	0	0	0	0	0	0	0	0	0	0	0	0	0	0
x	1	A2-00190	Cucuta	Casa	4	0	0	0		0	1	1	0	0	0	0	0	0	0	0	0	0	0	0	0	0	0	0	0	0	0	0	0	0	0	0	0	0	0	0	0	0	0	0	0	0	0	0	0
x	1	A2-00191	Cucuta	Casa	4	0	1	1		0	1	1	1	0	0	0	0	0	0	0	0	0	0	0	0	0	0	0	0	0	0	0	0	0	0	0	0	0	0	0	0	0	0	0	0	0	0	0	0
x	1	A2-00192	Cucuta	Casa	4	0	0	0		0	1	0	0	0	0	1	0	0	0	0	0	0	0	0	0	0	0	0	0	0	0	0	0	0	0	0	0	0	0	0	0	0	0	0	0	0	0	0	0
x	1	A2-00193	Cucuta	Casa	4	0	1	1		0	2	1	1	0	0	1	0	0	0	0	0	0	0	0	0	0	0	0	0	0	0	0	0	0	0	0	0	0	0	0	0	0	0	0	0	0	0	0	0
x	1	A2-00194	Cucuta	Casa	4	0	0	0		0	1	1	0	0	0	0	0	0	0	0	0	0	0	0	0	0	0	0	0	0	0	0	0	0	0	0	0	0	0	0	0	0	0	0	0	0	0	0	0
x	1	A2-00195	Cucuta	Casa	4	0	0	0		0	1	1	0	0	0	0	0	0	0	0	0	0	0	0	0	0	0	0	0	0	0	0	0	0	0	0	0	0	0	0	0	0	0	0	0	0	0	0	0
x	1	A2-00196	Cucuta	Casa	4	0	0	0		0	1	1	0	0	0	0	0	0	0	0	0	0	0	0	0	0	0	0	0	0	0	0	0	0	0	0	0	0	0	0	0	0	0	0	0	0	0	0	0
x	1	A2-00197	Cucuta	Casa	4	0	0	0		0	1	1	0	0	0	0	0	0	0	0	0	0	0	0	0	0	0	0	0	0	0	0	0	0	0	0	0	0	0	0	0	0	0	0	0	0	0	0	0
x	1	A2-00198	Cucuta	Casa	4	0	0	0		0	1	1	0	0	0	0	0	0	0	0	0	0	0	0	0	0	0	0	0	0	0	0	0	0	0	0	0	0	0	0	0	0	0	0	0	0	0	0	0
x	1	A2-00199	Cucuta	Casa	4	0	0	0		0	1	0	0	0	0	0	0	0	0	1	0	0	0	0	0	0	0	0	0	0	0	0	0	0	0	0	0	0	0	0	0	0	0	0	0	0	0	0	0
x	1	A2-00200	Cucuta	Casa	4	0	0	0		0	1	1	0	0	0	0	0	0	0	0	0	0	0	0	0	0	0	0	0	0	0	0	0	0	0	0	0	0	0	0	0	0	0	0	0	0	0	0	0
x	1	A2-00201	Cucuta	Casa	4	0	0	0		0	1	1	0	0	0	0	0	0	0	0	0	0	0	0	0	0	0	0	0	0	0	0	0	0	0	0	0	0	0	0	0	0	0	0	0	0	0	0	0
x	1	A2-00202	Cucuta	Casa	4	0	1	1		0	1	0	0	0	0	1	1	0	0	0	0	0	0	0	0	0	0	0	0	0	0	0	0	0	0	0	0	0	0	0	0	0	0	0	0	0	0	0	0
x	1	A2-00203	Cucuta	Casa	4	0	0	0		0	1	1	0	0	0	0	0	0	0	0	0	0	0	0	0	0	0	0	0	0	0	0	0	0	0	0	0	0	0	0	0	0	0	0	0	0	0	0	0
x	1	A2-00204	Cucuta	Casa	4	0	0	0		0	1	1	0	0	0	0	0	0	0	0	0	0	0	0	0	0	0	0	0	0	0	0	0	0	0	0	0	0	0	0	0	0	0	0	0	0	0	0	0
x	1	A2-00205	Cucuta	Casa	4	0	0	0		0	1	1	0	0	0	0	0	0	0	0	0	0	0	0	0	0	0	0	0	0	0	0	0	0	0	0	0	0	0	0	0	0	0	0	0	0	0	0	0
x	1	A2-00206	Cucuta	Casa	4	0	0	0		0	1	1	0	0	0	0	0	0	0	0	0	0	0	0	0	0	0	0	0	0	0	0	0	0	0	0	0	0	0	0	0	0	0	0	0	0	0	0	0
x	1	A2-00207	Cucuta	Casa	4	0	0	0		0	1	1	0	0	0	0	0	0	0	0	0	0	0	0	0	0	0	0	0	0	0	0	0	0	0	0	0	0	0	0	0	0	0	0	0	0	0	0	0
x	1	A2-00208	Cucuta	Casa	4	0	0	0		0	1	1	0	0	0	0	0	0	0	0	0	0	0	0	0	0	0	0	0	0	0	0	0	0	0	0	0	0	0	0	0	0	0	0	0	0	0	0	0
x	1	A2-00209	Cucuta	Otro	4	0	0	0		0	1	1	0	0	0	0	0	0	0	0	0	0	0	0	0	0	0	0	0	0	0	0	0	0	0	0	0	0	0	0	0	0	0	0	0	0	0	0	0
x	1	A2-00210	Cucuta	Casa	4	0	0	0		0	1	0	0	0	0	0	0	0	0	0	0	0	0	0	0	0	0	0	0	0	0	1	0	0	0	0	0	0	0	0	0	0	0	0	0	0	0	0	0
x	1	A2-00211	Cucuta	Casa	4	0	0	0		0	2	1	0	0	0	1	0	0	0	0	0	0	0	0	0	0	0	0	0	0	0	0	0	0	0	0	0	0	0	0	0	0	0	0	0	0	0	0	0
x	1	A2-00212	Cucuta	Casa	4	0	0	0		0	1	1	0	0	0	0	0	0	0	0	0	0	0	0	0	0	0	0	0	0	0	0	0	0	0	0	0	0	0	0	0	0	0	0	0	0	0	0	0
x	1	A2-00213	Cucuta	Casa	4	0	0	0		0	1	1	0	0	0	0	0	0	0	0	0	0	0	0	0	0	0	0	0	0	0	0	0	0	0	0	0	0	0	0	0	0	0	0	0	0	0	0	0
x	1	A2-00214	Cucuta	Casa	4	0	0	0		0	2	1	0	0	0	1	0	0	0	0	0	0	0	0	0	0	0	0	0	0	0	0	0	0	0	0	0	0	0	0	0	0	0	0	0	0	0	0	0
x	1	A2-00215	Cucuta	Casa	4	0	0	0		0	1	1	0	0	0	0	0	0	0	0	0	0	0	0	0	0	0	0	0	0	0	0	0	0	0	0	0	0	0	0	0	0	0	0	0	0	0	0	0
x	1	A2-00216	Cucuta	Casa	4	0	0	0		0	3	1	0	0	0	0	0	0	0	1	0	0	0	0	0	0	0	0	0	0	0	0	0	0	0	0	0	0	0	0	0	0	0	0	0	0	0	0	0
x	1	A2-00217	Cucuta	Casa	4	0	1	1		0	1	1	1	0	0	0	0	0	0	0	0	0	0	0	0	0	0	0	0	0	0	0	0	0	0	0	0	0	0	0	0	0	0	0	0	0	0	0	0
x	1	A2-00218	Cucuta	Casa	4	0	0	0		0	1	1	0	0	0	0	0	0	0	0	0	0	0	0	0	0	0	0	0	0	0	0	0	0	0	0	0	0	0	0	0	0	0	0	0	0	0	0	0
x	1	A2-00219	Cucuta	Casa	4	0	1	1		0	1	0	0	0	0	1	1	0	0	0	0	0	0	0	0	0	0	0	0	0	0	0	0	0	0	0	0	0	0	0	0	0	0	0	0	0	0	0	0
x	1	A2-00220	Cucuta	Casa	4	0	0	0		0	1	1	0	0	0	0	0	0	0	0	0	0	0	0	0	0	0	0	0	0	0	0	0	0	0	0	0	0	0	0	0	0	0	0	0	0	0	0	0
x	1	A2-00221	Cucuta	Casa	4	0	0	0		0	1	1	0	0	0	0	0	0	0	0	0	0	0	0	0	0	0	0	0	0	0	0	0	0	0	0	0	0	0	0	0	0	0	0	0	0	0	0	0
x	1	A2-00222	Cucuta	Casa	4	0	0	0		0	1	1	0	0	0	0	0	0	0	0	0	0	0	0	0	0	0	0	0	0	0	0	0	0	0	0	0	0	0	0	0	0	0	0	0	0	0	0	0
x	1	A2-00223	Cucuta	Casa	4	0	0	0		0	2	1	0	0	0	1	0	0	0	0	0	0	0	0	0	0	0	0	0	0	0	0	0	0	0	0	0	0	0	0	0	0	0	0	0	0	0	0	0
x	1	A2-00224	Cucuta	Casa	4	0	1	2		0	2	2	2	0	0	0	0	0	0	0	0	0	0	0	0	0	0	0	0	0	0	0	0	0	0	0	0	0	0	0	0	0	0	0	0	0	0	0	0
x	1	A2-00225	Cucuta	Casa	4	0	0	0		0	1	1	0	0	0	0	0	0	0	0	0	0	0	0	0	0	0	0	0	0	0	0	0	0	0	0	0	0	0	0	0	0	0	0	0	0	0	0	0
x	1	A2-00226	Cucuta	Casa	4	0	0	0		0	2	1	0	0	0	0	0	0	0	0	0	0	0	1	0	0	0	0	0	0	0	0	0	0	0	0	0	0	0	0	0	0	0	0	0	0	0	0	0
x	1	A2-00227	Cucuta	Casa	4	0	0	0		0	1	1	0	0	0	0	0	0	0	0	0	0	0	0	0	0	0	0	0	0	0	0	0	0	0	0	0	0	0	0	0	0	0	0	0	0	0	0	0
x	1	A2-00228	Cucuta	Casa	4	0	0	0		0	1	1	0	0	0	0	0	0	0	0	0	0	0	0	0	0	0	0	0	0	0	0	0	0	0	0	0	0	0	0	0	0	0	0	0	0	0	0	0
x	1	A2-00229	Cucuta	Casa	4	0	0	0		0	1	1	0	0	0	0	0	0	0	0	0	0	0	0	0	0	0	0	0	0	0	0	0	0	0	0	0	0	0	0	0	0	0	0	0	0	0	0	0
x	1	A2-00230	Cucuta	Casa	4	0	0	0		0	1	1	0	0	0	0	0	0	0	0	0	0	0	0	0	0	0	0	0	0	0	0	0	0	0	0	0	0	0	0	0	0	0	0	0	0	0	0	0
x	1	A2-00231	Cucuta	Casa	4	0	1	1		0	1	1	1	0	0	0	0	0	0	0	0	0	0	0	0	0	0	0	0	0	0	0	0	0	0	0	0	0	0	0	0	0	0	0	0	0	0	0	0
x	1	A2-00232	Cucuta	Casa	4	0	0	0		0	2	1	0	0	0	0	0	0	0	1	0	0	0	0	0	0	0	0	0	0	0	0	0	0	0	0	0	0	0	0	0	0	0	0	0	0	0	0	0
x	1	A2-00233	Cucuta	Casa	4	0	0	0		0	1	1	0	0	0	0	0	0	0	0	0	0	0	0	0	0	0	0	0	0	0	0	0	0	0	0	0	0	0	0	0	0	0	0	0	0	0	0	0
x	1	A2-00234	Cucuta	Casa	4	0	0	0		0	1	1	0	0	0	0	0	0	0	0	0	0	0	0	0	0	0	0	0	0	0	0	0	0	0	0	0	0	0	0	0	0	0	0	0	0	0	0	0
x	1	A2-00235	Cucuta	Casa	4	0	0	0		0	1	1	0	0	0	0	0	0	0	0	0	0	0	0	0	0	0	0	0	0	0	0	0	0	0	0	0	0	0	0	0	0	0	0	0	0	0	0	0
x	1	A2-00236	Cucuta	Casa	4	0	0	0		0	1	1	0	0	0	0	0	0	0	0	0	0	0	0	0	0	0	0	0	0	0	0	0	0	0	0	0	0	0	0	0	0	0	0	0	0	0	0	0
x	1	A2-00237	Cucuta	Casa	4	0	1	1		0	2	1	1	0	0	1	0	0	0	0	0	0	0	0	0	0	0	0	0	0	0	0	0	0	0	0	0	0	0	0	0	0	0	0	0	0	0	0	0
x	1	A2-00238	Cucuta	Casa	4	0	0	0		0	1	1	0	0	0	0	0	0	0	0	0	0	0	0	0	0	0	0	0	0	0	0	0	0	0	0	0	0	0	0	0	0	0	0	0	0	0	0	0
x	1	A2-00239	Cucuta	Casa	4	0	1	1		0	1	1	1	0	0	0	0	0	0	0	0	0	0	0	0	0	0	0	0	0	0	0	0	0	0	0	0	0	0	0	0	0	0	0	0	0	0	0	0
x	1	A2-00240	Cucuta	Casa	4	0	0	0		0	1	1	0	0	0	0	0	0	0	0	0	0	0	0	0	0	0	0	0	0	0	0	0	0	0	0	0	0	0	0	0	0	0	0	0	0	0	0	0
x	1	A2-00241	Cucuta	Casa	4	0	0	0		0	1	1	0	0	0	0	0	0	0	0	0	0	0	0	0	0	0	0	0	0	0	0	0	0	0	0	0	0	0	0	0	0	0	0	0	0	0	0	0
x	1	A2-00242	Cucuta	Casa	4	0	0	0		0	3	2	0	0	0	0	0	0	0	0	0	0	0	1	0	0	0	0	0	0	0	0	0	0	0	0	0	0	0	0	0	0	0	0	0	0	0	0	0
x	1	A2-00243	Cucuta	Casa	4	0	0	0		0	1	1	0	0	0	0	0	0	0	0	0	0	0	0	0	0	0	0	0	0	0	0	0	0	0	0	0	0	0	0	0	0	0	0	0	0	0	0	0
x	1	A2-00244	Cucuta	Casa	4	0	0	0		0	1	1	0	0	0	0	0	0	0	0	0	0	0	0	0	0	0	0	0	0	0	0	0	0	0	0	0	0	0	0	0	0	0	0	0	0	0	0	0
x	1	A2-00245	Cucuta	Casa	4	0	0	0		0	2	1	0	0	0	1	0	0	0	0	0	0	0	0	0	0	0	0	0	0	0	0	0	0	0	0	0	0	0	0	0	0	0	0	0	0	0	0	0
x	1	A2-00246	Cucuta	Casa	4	0	0	0		0	1	1	0	0	0	0	0	0	0	0	0	0	0	0	0	0	0	0	0	0	0	0	0	0	0	0	0	0	0	0	0	0	0	0	0	0	0	0	0
x	1	A2-00247	Cucuta	Casa	4	0	0	0		0	2	1	0	0	0	0	0	0	0	1	0	0	0	0	0	0	0	0	0	0	0	0	0	0	0	0	0	0	0	0	0	0	0	0	0	0	0	0	0
x	1	A2-00248	Cucuta	Casa	4	0	0	0		0	1	1	0	0	0	0	0	0	0	0	0	0	0	0	0	0	0	0	0	0	0	0	0	0	0	0	0	0	0	0	0	0	0	0	0	0	0	0	0
x	1	A2-00249	Cucuta	Casa	4	0	0	0		0	1	1	0	0	0	0	0	0	0	0	0	0	0	0	0	0	0	0	0	0	0	0	0	0	0	0	0	0	0	0	0	0	0	0	0	0	0	0	0
x	1	A2-00250	Cucuta	Casa	4	0	1	1		0	1	1	1	0	0	0	0	0	0	0	0	0	0	0	0	0	0	0	0	0	0	0	0	0	0	0	0	0	0	0	0	0	0	0	0	0	0	0	0
x	1	A2-00251	Cucuta	Casa	4	0	0	0		0	1	1	0	0	0	0	0	0	0	0	0	0	0	0	0	0	0	0	0	0	0	0	0	0	0	0	0	0	0	0	0	0	0	0	0	0	0	0	0
x	1	A2-00252	Cucuta	Casa	4	0	0	0		0	1	1	0	0	0	0	0	0	0	0	0	0	0	0	0	0	0	0	0	0	0	0	0	0	0	0	0	0	0	0	0	0	0	0	0	0	0	0	0
x	1	A2-00253	Cucuta	Casa	4	0	0	0		0	3	2	0	0	0	0	0	0	0	0	0	0	0	0	0	0	0	0	0	0	0	1	0	0	0	0	0	0	0	0	0	0	0	0	0	0	0	0	0
x	1	A2-00254	Cucuta	Casa	4	0	0	0		0	1	1	0	0	0	0	0	0	0	0	0	0	0	0	0	0	0	0	0	0	0	0	0	0	0	0	0	0	0	0	0	0	0	0	0	0	0	0	0
x	1	A2-00255	Cucuta	Casa	4	0	0	0		0	2	1	0	0	0	1	0	0	0	0	0	0	0	0	0	0	0	0	0	0	0	0	0	0	0	0	0	0	0	0	0	0	0	0	0	0	0	0	0
x	1	A2-00256	Cucuta	Casa	4	0	0	0		0	1	1	0	0	0	0	0	0	0	0	0	0	0	0	0	0	0	0	0	0	0	0	0	0	0	0	0	0	0	0	0	0	0	0	0	0	0	0	0
x	1	A2-00257	Cucuta	Casa	4	0	0	0		0	2	1	0	0	0	0	0	0	0	1	0	0	0	0	0	0	0	0	0	0	0	0	0	0	0	0	0	0	0	0	0	0	0	0	0	0	0	0	0
x	1	A2-00258	Cucuta	Casa	4	0	0	0		0	1	1	0	0	0	0	0	0	0	0	0	0	0	0	0	0	0	0	0	0	0	0	0	0	0	0	0	0	0	0	0	0	0	0	0	0	0	0	0
x	1	A2-00259	Cucuta	Casa	4	0	0	0		0	2	2	0	0	0	0	0	0	0	0	0	0	0	0	0	0	0	0	0	0	0	0	0	0	0	0	0	0	0	0	0	0	0	0	0	0	0	0	0
x	1	A2-00260	Cucuta	Casa	4	0	0	0		0	1	1	0	0	0	0	0	0	0	0	0	0	0	0	0	0	0	0	0	0	0	0	0	0	0	0	0	0	0	0	0	0	0	0	0	0	0	0	0
x	1	A2-00261	Cucuta	Casa	4	0	0	0		0	1	1	0	0	0	0	0	0	0	0	0	0	0	0	0	0	0	0	0	0	0	0	0	0	0	0	0	0	0	0	0	0	0	0	0	0	0	0	0
x	1	A2-00262	Cucuta	Tienda	4	0	0	0		0	1	1	0	0	0	0	0	0	0	0	0	0	0	0	0	0	0	0	0	0	0	0	0	0	0	0	0	0	0	0	0	0	0	0	0	0	0	0	0
x	1	A2-00263	Cucuta	Casa	4	0	0	0		0	2	1	0	0	0	0	0	0	0	1	0	0	0	0	0	0	0	0	0	0	0	0	0	0	0	0	0	0	0	0	0	0	0	0	0	0	0	0	0
x	1	A2-00264	Cucuta	Casa	4	0	0	0		0	1	1	0	0	0	0	0	0	0	0	0	0	0	0	0	0	0	0	0	0	0	0	0	0	0	0	0	0	0	0	0	0	0	0	0	0	0	0	0
x	1	A2-00265	Cucuta	Casa	4	0	0	0		0	2	1	0	0	0	1	0	0	0	0	0	0	0	0	0	0	0	0	0	0	0	0	0	0	0	0	0	0	0	0	0	0	0	0	0	0	0	0	0
x	1	A2-00266	Cucuta	Casa	4	0	0	0		0	1	1	0	0	0	0	0	0	0	0	0	0	0	0	0	0	0	0	0	0	0	0	0	0	0	0	0	0	0	0	0	0	0	0	0	0	0	0	0
x	1	A2-00267	Cucuta	Casa	4	0	0	0		0	1	0	0	0	0	0	0	0	0	0	0	0	0	0	0	0	0	0	0	0	0	1	0	0	0	0	0	0	0	0	0	0	0	0	0	0	0	0	0
x	1	A2-00268	Cucuta	Casa	4	0	0	0		0	1	1	0	0	0	0	0	0	0	0	0	0	0	0	0	0	0	0	0	0	0	0	0	0	0	0	0	0	0	0	0	0	0	0	0	0	0	0	0
x	1	A2-00269	Cucuta	Casa	4	0	0	0		0	1	1	0	0	0	0	0	0	0	0	0	0	0	0	0	0	0	0	0	0	0	0	0	0	0	0	0	0	0	0	0	0	0	0	0	0	0	0	0
x	1	A2-00270	Cucuta	Casa	4	0	0	0		0	1	1	0	0	0	0	0	0	0	0	0	0	0	0	0	0	0	0	0	0	0	0	0	0	0	0	0	0	0	0	0	0	0	0	0	0	0	0	0
x	1	A2-00271	Cucuta	Casa	4	0	0	0		0	1	1	0	0	0	0	0	0	0	0	0	0	0	0	0	0	0	0	0	0	0	0	0	0	0	0	0	0	0	0	0	0	0	0	0	0	0	0	0
x	1	A2-00272	Cucuta	Casa	4	0	0	0		0	1	1	0	0	0	0	0	0	0	0	0	0	0	0	0	0	0	0	0	0	0	0	0	0	0	0	0	0	0	0	0	0	0	0	0	0	0	0	0
x	1	A2-00273	Cucuta	Casa	4	0	0	0		0	1	1	0	0	0	0	0	0	0	0	0	0	0	0	0	0	0	0	0	0	0	0	0	0	0	0	0	0	0	0	0	0	0	0	0	0	0	0	0
x	1	A2-00274	Cucuta	Casa	4	0	0	0		0	1	1	0	0	0	0	0	0	0	0	0	0	0	0	0	0	0	0	0	0	0	0	0	0	0	0	0	0	0	0	0	0	0	0	0	0	0	0	0
x	1	A2-00275	Cucuta	Casa	4	0	0	0		0	2	2	0	0	0	0	0	0	0	0	0	0	0	0	0	0	0	0	0	0	0	0	0	0	0	0	0	0	0	0	0	0	0	0	0	0	0	0	0
x	1	A2-00276	Cucuta	Casa	4	0	0	0		0	1	1	0	0	0	0	0	0	0	0	0	0	0	0	0	0	0	0	0	0	0	0	0	0	0	0	0	0	0	0	0	0	0	0	0	0	0	0	0
x	1	A2-00277	Cucuta	Casa	4	0	0	0		0	1	1	0	0	0	0	0	0	0	0	0	0	0	0	0	0	0	0	0	0	0	0	0	0	0	0	0	0	0	0	0	0	0	0	0	0	0	0	0
x	1	A2-00278	Cucuta	Casa	4	0	0	0		0	1	1	0	0	0	0	0	0	0	0	0	0	0	0	0	0	0	0	0	0	0	0	0	0	0	0	0	0	0	0	0	0	0	0	0	0	0	0	0
x	1	A2-00279	Cucuta	Casa	4	0	0	0		0	1	1	0	0	0	0	0	0	0	0	0	0	0	0	0	0	0	0	0	0	0	0	0	0	0	0	0	0	0	0	0	0	0	0	0	0	0	0	0
x	1	A2-00280	Cucuta	Casa	4	0	0	0		0	1	1	0	0	0	0	0	0	0	0	0	0	0	0	0	0	0	0	0	0	0	0	0	0	0	0	0	0	0	0	0	0	0	0	0	0	0	0	0
x	1	A2-00281	Cucuta	Casa	4	0	0	0		0	2	1	0	0	0	1	0	0	0	0	0	0	0	0	0	0	0	0	0	0	0	0	0	0	0	0	0	0	0	0	0	0	0	0	0	0	0	0	0
x	1	A2-00282	Cucuta	Casa	4	0	0	0		0	3	1	0	0	0	0	0	0	0	1	0	0	0	1	0	0	0	0	0	0	0	0	0	0	0	0	0	0	0	0	0	0	0	0	0	0	0	0	0
x	1	A2-00283	Cucuta	Casa	4	0	0	0		0	1	1	0	0	0	0	0	0	0	0	0	0	0	0	0	0	0	0	0	0	0	0	0	0	0	0	0	0	0	0	0	0	0	0	0	0	0	0	0
x	1	A2-00284	Cucuta	Casa	4	0	0	0		0	1	1	0	0	0	0	0	0	0	0	0	0	0	0	0	0	0	0	0	0	0	0	0	0	0	0	0	0	0	0	0	0	0	0	0	0	0	0	0
x	1	A2-00285	Cucuta	Casa	4	0	0	0		0	1	0	0	0	0	0	0	0	0	1	0	0	0	0	0	0	0	0	0	0	0	0	0	0	0	0	0	0	0	0	0	0	0	0	0	0	0	0	0
x	1	A2-00286	Cucuta	Casa	4	0	0	0		0	1	1	0	0	0	0	0	0	0	0	0	0	0	0	0	0	0	0	0	0	0	0	0	0	0	0	0	0	0	0	0	0	0	0	0	0	0	0	0
x	1	A2-00287	Cucuta	Casa	4	0	0	0		0	2	2	0	0	0	0	0	0	0	0	0	0	0	0	0	0	0	0	0	0	0	0	0	0	0	0	0	0	0	0	0	0	0	0	0	0	0	0	0
x	1	A2-00288	Cucuta	Casa	4	0	0	0		0	1	0	0	0	0	0	0	0	0	0	0	0	0	0	0	0	0	0	0	0	0	0	0	0	0	0	0	0	0	0	0	0	0	0	0	0	0	0	0
x	1	A2-00289	Cucuta	Casa	4	0	0	0		0	2	1	0	0	0	1	0	0	0	0	0	0	0	0	0	0	0	0	0	0	0	0	0	0	0	0	0	0	0	0	0	0	0	0	0	0	0	0	0
x	1	A2-00290	Cucuta	Casa	4	0	0	0		0	1	1	0	0	0	0	0	0	0	0	0	0	0	0	0	0	0	0	0	0	0	0	0	0	0	0	0	0	0	0	0	0	0	0	0	0	0	0	0
x	1	A2-00291	Cucuta	Casa	4	1	1	1	1	21	1	1	1	1	21	0	0	0	0	0	0	0	0	0	0	0	0	0	0	0	0	0	0	0	0	0	0	0	0	0	0	0	0	0	0	0	0	0	0
x	1	A2-00292	Cucuta	Casa	4	0	1	1		0	1	1	1	0	0	0	0	0	0	0	0	0	0	0	0	0	0	0	0	0	0	0	0	0	0	0	0	0	0	0	0	0	0	0	0	0	0	0	0
x	1	A2-00293	Cucuta	Casa	4	0	1	1		0	1	1	1	0	0	0	0	0	0	0	0	0	0	0	0	0	0	0	0	0	0	0	0	0	0	0	0	0	0	0	0	0	0	0	0	0	0	0	0
x	1	A2-00294	Cucuta	Casa	4	0	1	1		0	2	1	0	0	0	0	0	0	0	0	0	0	0	1	1	0	0	0	0	0	0	0	0	0	0	0	0	0	0	0	0	0	0	0	0	0	0	0	0
x	1	A2-00295	Cucuta	Casa	4	0	0	0		0	1	1	0	0	0	0	0	0	0	0	0	0	0	0	0	0	0	0	0	0	0	0	0	0	0	0	0	0	0	0	0	0	0	0	0	0	0	0	0
x	1	A2-00296	Cucuta	Casa	4	0	0	0		0	1	1	0	0	0	0	0	0	0	0	0	0	0	0	0	0	0	0	0	0	0	0	0	0	0	0	0	0	0	0	0	0	0	0	0	0	0	0	0
x	1	A2-00297	Cucuta	Casa	4	0	0	0		0	1	1	0	0	0	0	0	0	0	0	0	0	0	0	0	0	0	0	0	0	0	0	0	0	0	0	0	0	0	0	0	0	0	0	0	0	0	0	0
x	1	A2-00298	Cucuta	Casa	4	0	0	0		0	1	1	0	0	0	0	0	0	0	0	0	0	0	0	0	0	0	0	0	0	0	0	0	0	0	0	0	0	0	0	0	0	0	0	0	0	0	0	0
x	1	A2-00299	Cucuta	Casa	4	0	1	1		0	1	1	1	0	0	0	0	0	0	0	0	0	0	0	0	0	0	0	0	0	0	0	0	0	0	0	0	0	0	0	0	0	0	0	0	0	0	0	0
x	1	A2-00300	Cucuta	Casa	4	0	0	0		0	1	0	0	0	0	1	0	0	0	0	0	0	0	0	0	0	0	0	0	0	0	0	0	0	0	0	0	0	0	0	0	0	0	0	0	0	0	0	0
x	1	A2-00301	Cucuta	Casa	3	0	0	0		0	4	1	0	0	0	1	0	0	0	0	0	0	0	0	0	0	0	0	0	0	0	0	0	0	0	1	0	0	0	1	0	0	0	0	0	0	0	0	0
x	1	A2-00302	Cucuta	Casa	3	0	0	0		0	2	2	0	0	0	0	0	0	0	0	0	0	0	0	0	0	0	0	0	0	0	0	0	0	0	0	0	0	0	0	0	0	0	0	0	0	0	0	0
x	1	A2-00303	Cucuta	Casa	3	0	0	0		0	4	2	0	0	0	0	0	0	0	2	0	0	0	0	0	0	0	0	0	0	0	0	0	0	0	0	0	0	0	0	0	0	0	0	0	0	0	0	0
x	1	A2-00304	Cucuta	Casa	3	0	0	0		0	2	1	0	0	0	0	0	0	0	1	0	0	0	0	0	0	0	0	0	0	0	0	0	0	0	0	0	0	0	0	0	0	0	0	0	0	0	0	0
x	1	A2-00305	Cucuta	Casa	3	0	0	0		0	2	2	0	0	0	0	0	0	0	0	0	0	0	0	0	0	0	0	0	0	0	0	0	0	0	0	0	0	0	0	0	0	0	0	0	0	0	0	0
x	1	A2-00306	Cucuta	Casa	3	0	0	0		0	2	2	0	0	0	0	0	0	0	0	0	0	0	0	0	0	0	0	0	0	0	0	0	0	0	0	0	0	0	0	0	0	0	0	0	0	0	0	0
x	1	A2-00307	Cucuta	Casa	3	0	0	0		0	1	0	0	0	0	1	0	0	0	0	0	0	0	0	0	0	0	0	0	0	0	0	0	0	0	0	0	0	0	0	0	0	0	0	0	0	0	0	0
x	1	A2-00308	Cucuta	Casa	3	0	0	0		0	2	1	0	0	0	0	0	0	0	0	0	0	0	0	0	0	0	1	0	0	0	0	0	0	0	0	0	0	0	0	0	0	0	0	0	0	0	0	0
x	1	A2-00309	Cucuta	Casa	3	0	0	0		0	3	1	0	0	0	0	0	0	0	1	0	0	0	0	0	0	0	1	0	0	0	0	0	0	0	0	0	0	0	0	0	0	0	0	0	0	0	0	0
x	1	A2-00310	Cucuta	Casa	3	0	0	0		0	2	2	0	0	0	0	0	0	0	0	0	0	0	0	0	0	0	0	0	0	0	0	0	0	0	0	0	0	0	0	0	0	0	0	0	0	0	0	0
x	1	A2-00311	Cucuta	Casa	3	0	0	0		0	2	1	0	0	0	0	0	0	0	0	0	0	0	0	0	0	0	1	0	0	0	0	0	0	0	0	0	0	0	0	0	0	0	0	0	0	0	0	0
x	1	A2-00312	Cucuta	Casa	3	0	0	0		0	2	1	0	0	0	0	0	0	0	0	0	0	0	0	0	0	0	1	0	0	0	0	0	0	0	0	0	0	0	0	0	0	0	0	0	0	0	0	0
x	1	A2-00313	Cucuta	Casa	3	1	1	1	1	7.8	2	1	1	1	7.8	1	0	0	0	0	0	0	0	0	0	0	0	0	0	0	0	0	0	0	0	0	0	0	0	0	0	0	0	0	0	0	0	0	0
x	1	A2-00314	Cucuta	Casa	3	1	1	1	1	12	2	1	1	1	12	1	0	0	0	0	0	0	0	0	0	0	0	0	0	0	0	0	0	0	0	0	0	0	0	0	0	0	0	0	0	0	0	0	0
x	1	A2-00315	Cucuta	Casa	3	0	0	0		0	2	1	0	0	0	0	0	0	0	0	0	0	0	0	0	0	0	1	0	0	0	0	0	0	0	0	0	0	0	0	0	0	0	0	0	0	0	0	0
x	1	A2-00316	Cucuta	Casa	3	0	0	0		0	2	1	0	0	0	0	0	0	0	0	0	0	0	0	0	0	0	1	0	0	0	0	0	0	0	0	0	0	0	0	0	0	0	0	0	0	0	0	0
x	1	A2-00317	Cucuta	Casa	3	0	1	1		0	2	1	1	0	0	0	0	0	0	0	0	0	0	0	0	0	0	1	0	0	0	0	0	0	0	0	0	0	0	0	0	0	0	0	0	0	0	0	0
x	1	A2-00318	Cucuta	Casa	3	0	1	1		0	2	1	1	0	0	0	0	0	0	0	0	0	0	0	0	0	0	1	0	0	0	0	0	0	0	0	0	0	0	0	0	0	0	0	0	0	0	0	0
x	1	A2-00319	Cucuta	Casa	3	0	1	1		0	2	1	1	0	0	0	0	0	0	0	0	0	0	0	0	0	0	1	0	0	0	0	0	0	0	0	0	0	0	0	0	0	0	0	0	0	0	0	0
x	1	A2-00320	Cucuta	Casa	3	0	0	0		0	2	1	0	0	0	0	0	0	0	0	0	0	0	0	0	0	0	1	0	0	0	0	0	0	0	0	0	0	0	0	0	0	0	0	0	0	0	0	0
x	1	A2-00321	Cucuta	Casa	3	0	1	1		0	3	2	1	0	0	0	0	0	0	0	0	0	0	0	0	0	0	1	0	0	0	0	0	0	0	0	0	0	0	0	0	0	0	0	0	0	0	0	0
x	1	A2-00322	Cucuta	Casa	3	0	0	0		0	2	1	0	0	0	0	0	0	0	0	0	0	0	0	0	0	0	1	0	0	0	0	0	0	0	0	0	0	0	0	0	0	0	0	0	0	0	0	0
x	1	A2-00323	Cucuta	Casa	3	0	0	0		0	4	1	0	0	0	0	0	0	0	2	0	0	0	0	0	0	0	0	0	0	0	0	0	0	0	1	0	0	0	0	0	0	0	0	0	0	0	0	0
x	1	A2-00324	Cucuta	Casa	3	0	0	0		0	2	1	0	0	0	0	0	0	0	0	0	0	0	0	0	0	0	1	0	0	0	0	0	0	0	0	0	0	0	0	0	0	0	0	0	0	0	0	0
x	1	A2-00325	Cucuta	Casa	3	0	0	0		0	2	1	0	0	0	0	0	0	0	0	0	0	0	0	0	0	0	1	0	0	0	0	0	0	0	0	0	0	0	0	0	0	0	0	0	0	0	0	0
x	1	A2-00326	Cucuta	Casa	3	0	0	0		0	2	1	0	0	0	0	0	0	0	0	0	0	0	0	0	0	0	1	0	0	0	0	0	0	0	0	0	0	0	0	0	0	0	0	0	0	0	0	0
x	1	A2-00327	Cucuta	Casa	3	0	1	1		0	2	1	1	0	0	0	0	0	0	0	0	0	0	0	0	0	0	1	0	0	0	0	0	0	0	0	0	0	0	0	0	0	0	0	0	0	0	0	0
x	1	A2-00328	Cucuta	Casa	3	0	0	0		0	2	1	0	0	0	0	0	0	0	0	0	0	0	0	0	0	0	1	0	0	0	0	0	0	0	0	0	0	0	0	0	0	0	0	0	0	0	0	0
x	1	A2-00329	Cucuta	Casa	3	0	0	0		0	2	1	0	0	0	0	0	0	0	0	0	0	0	0	0	0	0	1	0	0	0	0	0	0	0	0	0	0	0	0	0	0	0	0	0	0	0	0	0
x	1	A2-00330	Cucuta	Casa	3	0	0	0		0	5	1	0	0	0	1	0	0	0	0	0	0	0	0	0	0	0	0	0	0	0	1	0	0	0	1	0	0	0	0	0	0	0	0	0	0	0	0	0
x	1	A2-00331	Cucuta	Casa	3	0	0	0		0	2	1	0	0	0	0	0	0	0	0	0	0	0	0	0	0	0	1	0	0	0	0	0	0	0	0	0	0	0	0	0	0	0	0	0	0	0	0	0
x	1	A2-00332	Cucuta	Casa	3	0	0	0		0	2	1	0	0	0	0	0	0	0	0	0	0	0	0	0	0	0	1	0	0	0	0	0	0	0	0	0	0	0	0	0	0	0	0	0	0	0	0	0
x	1	A2-00333	Cucuta	Casa	3	0	0	0		0	2	1	0	0	0	0	0	0	0	0	0	0	0	0	0	0	0	1	0	0	0	0	0	0	0	0	0	0	0	0	0	0	0	0	0	0	0	0	0
x	1	A2-00334	Cucuta	Casa	3	0	0	0		0	2	1	0	0	0	0	0	0	0	0	0	0	0	0	0	0	0	1	0	0	0	0	0	0	0	0	0	0	0	0	0	0	0	0	0	0	0	0	0
x	1	A2-00335	Cucuta	Casa	3	0	0	0		0	3	1	0	0	0	1	0	0	0	1	0	0	0	0	0	0	0	0	0	0	0	0	0	0	0	0	0	0	0	0	0	0	0	0	0	0	0	0	0
x	1	A2-00336	Cucuta	Casa	3	0	0	0		0	2	1	0	0	0	0	0	0	0	0	0	0	0	0	0	0	0	1	0	0	0	0	0	0	0	0	0	0	0	0	0	0	0	0	0	0	0	0	0
x	1	A2-00337	Cucuta	Casa	3	0	0	0		0	3	1	0	0	0	0	0	0	0	2	0	0	0	0	0	0	0	0	0	0	0	0	0	0	0	0	0	0	0	0	0	0	0	0	0	0	0	0	0
x	1	A2-00338	Cucuta	Casa	3	0	0	0		0	3	1	0	0	0	0	0	0	0	2	0	0	0	0	0	0	0	0	0	0	0	0	0	0	0	0	0	0	0	0	0	0	0	0	0	0	0	0	0
x	1	A2-00339	Cucuta	Casa	3	0	0	0		0	2	1	0	0	0	0	0	0	0	0	0	0	0	0	0	0	0	1	0	0	0	0	0	0	0	0	0	0	0	0	0	0	0	0	0	0	0	0	0
x	1	A2-00340	Cucuta	Casa	3	0	1	1		0	3	1	1	0	0	0	0	0	0	0	0	0	0	0	0	0	0	1	0	0	0	0	0	0	0	1	0	0	0	0	0	0	0	0	0	0	0	0	0
x	1	A2-00341	Cucuta	Casa	3	0	0	0		0	2	1	0	0	0	0	0	0	0	0	0	0	0	0	0	0	0	1	0	0	0	0	0	0	0	0	0	0	0	0	0	0	0	0	0	0	0	0	0
x	1	A2-00342	Cucuta	Casa	3	0	0	0		0	2	1	0	0	0	0	0	0	0	0	0	0	0	0	0	0	0	1	0	0	0	0	0	0	0	0	0	0	0	0	0	0	0	0	0	0	0	0	0
x	1	A2-00343	Cucuta	Casa	3	0	0	0		0	2	1	0	0	0	0	0	0	0	0	0	0	0	0	0	0	0	1	0	0	0	0	0	0	0	0	0	0	0	0	0	0	0	0	0	0	0	0	0
x	1	A2-00344	Cucuta	Casa	3	0	0	0		0	2	1	0	0	0	0	0	0	0	0	0	0	0	0	0	0	0	1	0	0	0	0	0	0	0	0	0	0	0	0	0	0	0	0	0	0	0	0	0
x	1	A2-00345	Cucuta	Casa	3	0	1	1		0	4	1	1	0	0	0	0	0	0	0	0	0	0	0	0	0	0	1	0	0	0	2	0	0	0	0	0	0	0	0	0	0	0	0	0	0	0	0	0
x	1	A2-00346	Cucuta	Casa	3	0	0	0		0	4	1	0	0	0	0	0	0	0	3	0	0	0	0	0	0	0	0	0	0	0	0	0	0	0	0	0	0	0	0	0	0	0	0	0	0	0	0	0
x	1	A2-00347	Cucuta	Casa	3	0	0	0		0	2	1	0	0	0	0	0	0	0	0	0	0	0	0	0	0	0	1	0	0	0	0	0	0	0	0	0	0	0	0	0	0	0	0	0	0	0	0	0
x	1	A2-00348	Cucuta	Casa	3	0	0	0		0	5	2	0	0	0	0	0	0	0	3	0	0	0	0	0	0	0	0	0	0	0	0	0	0	0	0	0	0	0	0	0	0	0	0	0	0	0	0	0
x	1	A2-00349	Cucuta	Casa	3	0	0	0		0	2	1	0	0	0	0	0	0	0	0	0	0	0	0	0	0	0	1	0	0	0	0	0	0	0	0	0	0	0	0	0	0	0	0	0	0	0	0	0
x	1	A2-00350	Cucuta	Casa	3	0	0	0		0	2	1	0	0	0	0	0	0	0	0	0	0	0	0	0	0	0	1	0	0	0	0	0	0	0	0	0	0	0	0	0	0	0	0	0	0	0	0	0
x	1	A2-00351	Cucuta	Casa	3	0	0	0		0	3	1	0	0	0	0	0	0	0	1	0	0	0	0	0	0	0	1	0	0	0	0	0	0	0	0	0	0	0	0	0	0	0	0	0	0	0	0	0
x	1	A2-00352	Cucuta	Casa	3	0	0	0		0	3	1	0	0	0	0	0	0	0	0	0	0	0	0	0	0	0	1	0	0	0	0	0	0	0	0	0	0	0	0	0	0	0	0	0	0	0	0	0
x	1	A2-00353	Cucuta	Casa	3	0	0	0		0	2	1	0	0	0	0	0	0	0	0	0	0	0	0	0	0	0	1	0	0	0	0	0	0	0	0	0	0	0	0	0	0	0	0	0	0	0	0	0
x	1	A2-00354	Cucuta	Casa	3	0	0	0		0	2	1	0	0	0	0	0	0	0	0	0	0	0	0	0	0	0	1	0	0	0	0	0	0	0	0	0	0	0	0	0	0	0	0	0	0	0	0	0
x	1	A2-00355	Cucuta	Casa	3	0	0	0		0	3	1	0	0	0	0	0	0	0	0	0	0	0	0	0	0	0	2	0	0	0	0	0	0	0	0	0	0	0	0	0	0	0	0	0	0	0	0	0
x	1	A2-00356	Cucuta	Casa	3	0	0	0		0	3	1	0	0	0	0	0	0	0	0	0	0	0	0	0	0	0	2	0	0	0	0	0	0	0	0	0	0	0	0	0	0	0	0	0	0	0	0	0
x	1	A2-00357	Cucuta	Casa	3	0	1	1		0	2	1	1	0	0	0	0	0	0	0	0	0	0	0	0	0	0	1	0	0	0	0	0	0	0	0	0	0	0	0	0	0	0	0	0	0	0	0	0
x	1	A2-00358	Cucuta	Casa	3	0	0	0		0	2	1	0	0	0	0	0	0	0	0	0	0	0	0	0	0	0	1	0	0	0	0	0	0	0	0	0	0	0	0	0	0	0	0	0	0	0	0	0
x	1	A2-00359	Cucuta	Casa	3	0	0	0		0	2	1	0	0	0	0	0	0	0	0	0	0	0	0	0	0	0	1	0	0	0	0	0	0	0	0	0	0	0	0	0	0	0	0	0	0	0	0	0
x	1	A2-00360	Cucuta	Casa	3	0	1	1		0	2	1	1	0	0	0	0	0	0	0	0	0	0	0	0	0	0	1	0	0	0	0	0	0	0	0	0	0	0	0	0	0	0	0	0	0	0	0	0
x	1	A2-00361	Cucuta	Casa	3	0	0	0		0	2	1	0	0	0	0	0	0	0	0	0	0	0	0	0	0	0	1	0	0	0	0	0	0	0	0	0	0	0	0	0	0	0	0	0	0	0	0	0
x	1	A2-00362	Cucuta	Casa	3	0	1	1		0	3	1	1	0	0	0	0	0	0	0	0	0	0	0	0	0	0	1	0	0	0	0	0	0	0	1	0	0	0	0	0	0	0	0	0	0	0	0	0
x	1	A2-00363	Cucuta	Casa	3	0	0	0		0	2	1	0	0	0	0	0	0	0	0	0	0	0	0	0	0	0	1	0	0	0	0	0	0	0	0	0	0	0	0	0	0	0	0	0	0	0	0	0
x	1	A2-00364	Cucuta	Casa	3	0	0	0		0	2	1	0	0	0	0	0	0	0	0	0	0	0	0	0	0	0	1	0	0	0	0	0	0	0	0	0	0	0	0	0	0	0	0	0	0	0	0	0
x	1	A2-00365	Cucuta	Casa	3	0	0	0		0	3	1	0	0	0	0	0	0	0	1	0	0	0	0	0	0	0	1	0	0	0	0	0	0	0	0	0	0	0	0	0	0	0	0	0	0	0	0	0
x	1	A2-00366	Cucuta	Casa	3	0	0	0		0	3	1	0	0	0	0	0	0	0	1	0	0	0	0	0	0	0	1	0	0	0	0	0	0	0	0	0	0	0	0	0	0	0	0	0	0	0	0	0
x	1	A2-00367	Cucuta	Casa	3	0	1	1		0	2	1	1	0	0	0	0	0	0	1	0	0	0	0	0	0	0	0	0	0	0	0	0	0	0	0	0	0	0	0	0	0	0	0	0	0	0	0	0
x	1	A2-00368	Cucuta	Casa	3	0	0	0		0	2	1	0	0	0	0	0	0	0	0	0	0	0	0	0	0	0	1	0	0	0	0	0	0	0	0	0	0	0	0	0	0	0	0	0	0	0	0	0
x	1	A2-00369	Cucuta	Casa	3	0	0	0		0	2	1	0	0	0	0	0	0	0	0	0	0	0	0	0	0	0	1	0	0	0	0	0	0	0	0	0	0	0	0	0	0	0	0	0	0	0	0	0
x	1	A2-00370	Cucuta	Casa	3	0	0	0		0	3	1	0	0	0	0	0	0	0	0	0	0	0	0	0	0	0	2	0	0	0	0	0	0	0	0	0	0	0	0	0	0	0	0	0	0	0	0	0
x	1	A2-00371	Cucuta	Casa	3	0	0	0		0	2	1	0	0	0	0	0	0	0	0	0	0	0	0	0	0	0	1	0	0	0	0	0	0	0	0	0	0	0	0	0	0	0	0	0	0	0	0	0
x	1	A2-00372	Cucuta	Casa	3	0	1	1		0	2	1	1	0	0	0	0	0	0	1	0	0	0	0	0	0	0	0	0	0	0	0	0	0	0	0	0	0	0	0	0	0	0	0	0	0	0	0	0
x	1	A2-00373	Cucuta	Casa	3	0	0	0		0	2	1	0	0	0	0	0	0	0	0	0	0	0	0	0	0	0	1	0	0	0	0	0	0	0	0	0	0	0	0	0	0	0	0	0	0	0	0	0
x	1	A2-00374	Cucuta	Casa	3	0	0	0		0	3	0	0	0	0	1	0	0	0	0	0	0	0	0	0	0	0	0	0	0	0	2	0	0	0	0	0	0	0	0	0	0	0	0	0	0	0	0	0
x	1	A2-00375	Cucuta	Casa	3	0	0	0		0	3	1	0	0	0	0	0	0	0	0	0	0	0	0	0	0	0	2	0	0	0	0	0	0	0	0	0	0	0	0	0	0	0	0	0	0	0	0	0
x	1	A2-00376	Cucuta	Casa	3	0	1	1		0	4	1	1	0	0	1	0	0	0	0	0	0	0	0	0	0	0	0	0	0	0	0	0	0	0	1	0	0	0	0	0	0	0	0	0	0	0	0	0
x	1	A2-00377	Cucuta	Casa	3	0	0	0		0	2	1	0	0	0	0	0	0	0	0	0	0	0	0	0	0	0	1	0	0	0	0	0	0	0	0	0	0	0	0	0	0	0	0	0	0	0	0	0
x	1	A2-00378	Cucuta	Casa	3	0	0	0		0	2	1	0	0	0	0	0	0	0	0	0	0	0	0	0	0	0	1	0	0	0	0	0	0	0	0	0	0	0	0	0	0	0	0	0	0	0	0	0
x	1	A2-00379	Cucuta	Casa	3	0	0	0		0	2	1	0	0	0	0	0	0	0	0	0	0	0	0	0	0	0	1	0	0	0	0	0	0	0	0	0	0	0	0	0	0	0	0	0	0	0	0	0
x	1	A2-00380	Cucuta	Casa	3	0	0	0		0	2	1	0	0	0	0	0	0	0	0	0	0	0	0	0	0	0	1	0	0	0	0	0	0	0	0	0	0	0	0	0	0	0	0	0	0	0	0	0
x	1	A2-00381	Cucuta	Casa	3	0	1	1		0	5	1	1	0	0	0	0	0	0	0	0	0	0	0	0	0	0	2	0	0	0	2	0	0	0	0	0	0	0	0	0	0	0	0	0	0	0	0	0
x	1	A2-00382	Cucuta	Casa	3	0	0	0		0	2	0	0	0	0	0	0	0	0	1	0	0	0	0	0	0	0	1	0	0	0	0	0	0	0	0	0	0	0	0	0	0	0	0	0	0	0	0	0
x	1	A2-00383	Cucuta	Casa	3	0	0	0		0	2	1	0	0	0	0	0	0	0	0	0	0	0	0	0	0	0	1	0	0	0	0	0	0	0	0	0	0	0	0	0	0	0	0	0	0	0	0	0
x	1	A2-00384	Cucuta	Casa	3	0	0	0		0	2	1	0	0	0	0	0	0	0	0	0	0	0	0	0	0	0	1	0	0	0	0	0	0	0	0	0	0	0	0	0	0	0	0	0	0	0	0	0
x	1	A2-00385	Cucuta	Casa	3	0	0	0		0	1	0	0	0	0	1	0	0	0	0	0	0	0	0	0	0	0	0	0	0	0	0	0	0	0	0	0	0	0	0	0	0	0	0	0	0	0	0	0
x	1	A2-00386	Cucuta	Casa	3	0	0	0		0	3	1	0	0	0	0	0	0	0	0	0	0	0	0	0	0	0	2	0	0	0	0	0	0	0	0	0	0	0	0	0	0	0	0	0	0	0	0	0
x	1	A2-00387	Cucuta	Casa	3	0	0	0		0	2	1	0	0	0	0	0	0	0	0	0	0	0	0	0	0	0	1	0	0	0	0	0	0	0	0	0	0	0	0	0	0	0	0	0	0	0	0	0
x	1	A2-00388	Cucuta	Casa	3	0	0	0		0	2	1	0	0	0	0	0	0	0	0	0	0	0	0	0	0	0	1	0	0	0	0	0	0	0	0	0	0	0	0	0	0	0	0	0	0	0	0	0
x	1	A2-00389	Cucuta	Casa	3	0	0	0		0	2	1	0	0	0	1	0	0	0	0	0	0	0	0	0	0	0	0	0	0	0	0	0	0	0	0	0	0	0	0	0	0	0	0	0	0	0	0	0
x	1	A2-00390	Cucuta	Casa	3	0	0	0		0	2	1	0	0	0	1	0	0	0	0	0	0	0	0	0	0	0	0	0	0	0	0	0	0	0	0	0	0	0	0	0	0	0	0	0	0	0	0	0
x	1	A2-00391	Cucuta	Casa	3	0	0	0		0	2	1	0	0	0	0	0	0	0	0	0	0	0	0	0	0	0	1	0	0	0	0	0	0	0	0	0	0	0	0	0	0	0	0	0	0	0	0	0
x	1	A2-00392	Cucuta	Casa	3	0	0	0		0	4	1	0	0	0	0	0	0	0	0	0	0	0	0	0	0	0	1	0	0	0	1	0	0	0	0	0	0	0	0	0	0	0	0	0	0	0	0	0
x	1	A2-00393	Cucuta	Casa	3	0	1	1		0	2	1	1	0	0	0	0	0	0	0	0	0	0	0	0	0	0	1	0	0	0	0	0	0	0	0	0	0	0	0	0	0	0	0	0	0	0	0	0
x	1	A2-00394	Cucuta	Casa	3	0	0	0		0	2	1	0	0	0	0	0	0	0	0	0	0	0	0	0	0	0	1	0	0	0	0	0	0	0	0	0	0	0	0	0	0	0	0	0	0	0	0	0
x	1	A2-00395	Cucuta	Casa	3	0	0	0		0	3	1	0	0	0	0	0	0	0	0	0	0	0	0	0	0	0	2	0	0	0	0	0	0	0	0	0	0	0	0	0	0	0	0	0	0	0	0	0
x	1	A2-00396	Cucuta	Casa	3	0	1	1		0	5	0	0	0	0	1	1	0	0	0	0	0	0	0	0	0	0	0	0	0	0	2	0	0	0	1	0	0	0	1	0	0	0	0	0	0	0	0	0
x	1	A2-00397	Cucuta	Casa	3	0	1	1		0	2	1	1	0	0	0	0	0	0	0	0	0	0	0	0	0	0	1	0	0	0	0	0	0	0	0	0	0	0	0	0	0	0	0	0	0	0	0	0
x	1	A2-00398	Cucuta	Casa	3	0	1	1		0	2	1	1	0	0	1	0	0	0	0	0	0	0	0	0	0	0	0	0	0	0	0	0	0	0	0	0	0	0	0	0	0	0	0	0	0	0	0	0
x	1	A2-00399	Cucuta	Casa	3	0	0	0		0	3	1	0	0	0	0	0	0	0	1	0	0	0	0	0	0	0	0	0	0	0	1	0	0	0	0	0	0	0	0	0	0	0	0	0	0	0	0	0
x	1	A2-00400	Cucuta	Casa	3	0	0	0		0	4	1	0	0	0	0	0	0	0	2	0	0	0	0	0	0	0	0	0	0	0	1	0	0	0	0	0	0	0	0	0	0	0	0	0	0	0	0	0
x	1	A2-00401	Cucuta	Casa	3	0	0	0		0	2	0	0	0	0	1	0	0	0	0	0	0	0	0	0	0	0	0	0	0	0	1	0	0	0	0	0	0	0	0	0	0	0	0	0	0	0	0	0
x	1	A2-00402	Cucuta	Casa	3	0	0	0		0	2	0	0	0	0	1	0	0	0	0	0	0	0	0	0	0	0	0	0	0	0	1	0	0	0	0	0	0	0	0	0	0	0	0	0	0	0	0	0
x	1	A2-00403	Cucuta	Casa	3	0	0	0		0	2	1	0	0	0	0	0	0	0	0	0	0	0	0	0	0	0	1	0	0	0	0	0	0	0	0	0	0	0	0	0	0	0	0	0	0	0	0	0
x	1	A2-00404	Cucuta	Casa	3	0	0	0		0	2	1	0	0	0	0	0	0	0	0	0	0	0	0	0	0	0	1	0	0	0	0	0	0	0	0	0	0	0	0	0	0	0	0	0	0	0	0	0
x	1	A2-00405	Cucuta	Casa	3	0	1	1		0	3	1	0	0	0	0	0	0	0	1	0	0	0	0	0	0	0	1	1	0	0	0	0	0	0	0	0	0	0	0	0	0	0	0	0	0	0	0	0
x	1	A2-00406	Cucuta	Casa	3	0	0	0		0	2	1	0	0	0	0	0	0	0	1	0	0	0	0	0	0	0	0	0	0	0	0	0	0	0	0	0	0	0	0	0	0	0	0	0	0	0	0	0
x	1	A2-00407	Cucuta	Casa	3	0	0	0		0	3	1	0	0	0	0	0	0	0	1	0	0	0	0	0	0	0	1	0	0	0	0	0	0	0	0	0	0	0	0	0	0	0	0	0	0	0	0	0
x	1	A2-00408	Cucuta	Casa	3	0	1	6		0	9	2	1	0	0	0	0	0	0	1	0	0	0	0	0	0	0	0	0	0	0	5	5	0	0	1	0	0	0	0	0	0	0	0	0	0	0	0	0
x	1	A2-00409	Cucuta	Casa	3	0	0	0		0	2	1	0	0	0	0	0	0	0	0	0	0	0	0	0	0	0	1	0	0	0	0	0	0	0	0	0	0	0	0	0	0	0	0	0	0	0	0	0
x	1	A2-00410	Cucuta	Casa	3	0	0	0		0	2	1	0	0	0	0	0	0	0	0	0	0	0	0	0	0	0	1	0	0	0	0	0	0	0	0	0	0	0	0	0	0	0	0	0	0	0	0	0
x	1	A2-00411	Cucuta	Casa	3	0	0	0		0	3	1	0	0	0	0	0	0	0	0	0	0	0	0	0	0	0	2	0	0	0	0	0	0	0	0	0	0	0	0	0	0	0	0	0	0	0	0	0
x	1	A2-00412	Cucuta	Casa	3	0	0	0		0	3	1	0	0	0	0	0	0	0	2	0	0	0	0	0	0	0	0	0	0	0	0	0	0	0	0	0	0	0	0	0	0	0	0	0	0	0	0	0
x	1	A2-00413	Cucuta	Casa	3	0	1	1		0	3	1	1	0	0	1	0	0	0	1	0	0	0	0	0	0	0	0	0	0	0	0	0	0	0	0	0	0	0	0	0	0	0	0	0	0	0	0	0
x	1	A2-00414	Cucuta	Casa	3	0	0	0		0	3	1	0	0	0	0	0	0	0	1	0	0	0	0	0	0	0	0	0	0	0	1	0	0	0	0	0	0	0	0	0	0	0	0	0	0	0	0	0
x	1	A2-00415	Cucuta	Casa	3	0	1	2		0	3	2	1	0	0	0	0	0	0	0	0	0	0	0	0	0	0	1	1	0	0	0	0	0	0	0	0	0	0	0	0	0	0	0	0	0	0	0	0
x	1	A2-00416	Cucuta	Casa	3	0	1	1		0	3	2	1	0	0	0	0	0	0	0	0	0	0	0	0	0	0	1	0	0	0	0	0	0	0	0	0	0	0	0	0	0	0	0	0	0	0	0	0
x	1	A2-00417	Cucuta	Casa	3	0	0	0		0	2	1	0	0	0	0	0	0	0	0	0	0	0	0	0	0	0	1	0	0	0	0	0	0	0	0	0	0	0	0	0	0	0	0	0	0	0	0	0
x	1	A2-00418	Cucuta	Casa	3	0	1	1		0	2	1	1	0	0	0	0	0	0	0	0	0	0	0	0	0	0	1	0	0	0	0	0	0	0	0	0	0	0	0	0	0	0	0	0	0	0	0	0
x	1	A2-00419	Cucuta	Casa	3	0	0	0		0	3	2	0	0	0	0	0	0	0	0	0	0	0	0	0	0	0	1	0	0	0	0	0	0	0	0	0	0	0	0	0	0	0	0	0	0	0	0	0
x	1	A2-00420	Cucuta	Casa	3	0	0	0		0	3	1	0	0	0	0	0	0	0	0	0	0	0	0	0	0	0	1	0	0	0	1	0	0	0	0	0	0	0	0	0	0	0	0	0	0	0	0	0
x	1	A2-00421	Cucuta	Casa	3	0	0	0		0	5	1	0	0	0	1	0	0	0	2	0	0	0	0	0	0	0	1	0	0	0	0	0	0	0	0	0	0	0	0	0	0	0	0	0	0	0	0	0
x	1	A2-00422	Cucuta	Casa	3	0	1	1		0	10	2	1	0	0	0	0	0	0	0	0	0	0	0	0	0	0	1	0	0	0	2	0	0	0	0	0	0	0	0	0	0	0	0	0	0	0	0	0
x	1	A2-00423	Cucuta	Casa	3	0	0	0		0	4	1	0	0	0	0	0	0	0	2	0	0	0	0	0	0	0	0	0	0	0	0	0	0	0	0	0	0	0	0	0	0	0	0	0	0	0	0	0
x	1	A2-00424	Cucuta	Casa	3	0	0	0		0	3	1	0	0	0	0	0	0	0	0	0	0	0	0	0	0	0	2	0	0	0	0	0	0	0	0	0	0	0	0	0	0	0	0	0	0	0	0	0
x	1	A2-00425	Cucuta	Casa	3	0	0	0		0	5	0	0	0	0	0	0	0	0	2	0	0	0	0	0	0	0	0	0	0	0	0	0	0	0	0	0	0	0	0	0	0	0	0	0	0	0	0	0
x	1	A2-00426	Cucuta	Casa	3	0	0	0		0	4	1	0	0	0	0	0	0	0	1	0	0	0	0	0	0	0	0	0	0	0	2	0	0	0	0	0	0	0	0	0	0	0	0	0	0	0	0	0
x	1	A2-00427	Cucuta	Casa	3	0	1	1		0	2	1	1	0	0	0	0	0	0	0	0	0	0	0	0	0	0	1	0	0	0	0	0	0	0	0	0	0	0	0	0	0	0	0	0	0	0	0	0
x	1	A2-00428	Cucuta	Casa	3	0	1	1		0	2	1	1	0	0	0	0	0	0	0	0	0	0	0	0	0	0	1	0	0	0	0	0	0	0	0	0	0	0	0	0	0	0	0	0	0	0	0	0
x	1	A2-00429	Cucuta	Casa	3	0	0	0		0	3	2	0	0	0	0	0	0	0	0	0	0	0	0	0	0	0	1	0	0	0	0	0	0	0	0	0	0	0	0	0	0	0	0	0	0	0	0	0
x	1	A2-00430	Cucuta	Casa	3	0	0	0		0	3	1	0	0	0	0	0	0	0	0	0	0	0	0	0	0	0	2	0	0	0	0	0	0	0	0	0	0	0	0	0	0	0	0	0	0	0	0	0
x	1	A2-00431	Cucuta	Casa	3	0	0	0		0	3	1	0	0	0	0	0	0	0	0	0	0	0	0	0	0	0	2	0	0	0	0	0	0	0	0	0	0	0	0	0	0	0	0	0	0	0	0	0
x	1	A2-00432	Cucuta	Casa	3	0	0	0		0	2	1	0	0	0	0	0	0	0	0	0	0	0	0	0	0	0	1	0	0	0	0	0	0	0	0	0	0	0	0	0	0	0	0	0	0	0	0	0
x	1	A2-00433	Cucuta	Casa	3	0	0	0		0	4	0	0	0	0	0	0	0	0	1	0	0	0	0	0	0	0	2	0	0	0	0	0	0	0	0	0	0	0	0	0	0	0	0	0	0	0	0	0
x	1	A2-00434	Cucuta	Casa	3	0	0	0		0	3	1	0	0	0	0	0	0	0	0	0	0	0	0	0	0	0	2	0	0	0	0	0	0	0	0	0	0	0	0	0	0	0	0	0	0	0	0	0
x	1	A2-00435	Cucuta	Casa	3	0	1	1		0	4	2	1	0	0	0	0	0	0	0	0	0	0	0	0	0	0	2	0	0	0	0	0	0	0	0	0	0	0	0	0	0	0	0	0	0	0	0	0
x	1	A2-00436	Cucuta	Casa	3	0	0	0		0	3	2	0	0	0	0	0	0	0	0	0	0	0	0	0	0	0	1	0	0	0	0	0	0	0	0	0	0	0	0	0	0	0	0	0	0	0	0	0
x	1	A2-00437	Cucuta	Casa	3	0	0	0		0	4	1	0	0	0	0	0	0	0	1	0	0	0	0	0	0	0	2	0	0	0	0	0	0	0	0	0	0	0	0	0	0	0	0	0	0	0	0	0
x	1	A2-00438	Cucuta	Casa	3	0	0	0		0	3	1	0	0	0	0	0	0	0	0	0	0	0	0	0	0	0	2	0	0	0	0	0	0	0	0	0	0	0	0	0	0	0	0	0	0	0	0	0
x	1	A2-00439	Cucuta	Casa	3	0	0	0		0	2	0	0	0	0	1	0	0	0	0	0	0	0	0	0	0	0	0	0	0	0	1	0	0	0	0	0	0	0	0	0	0	0	0	0	0	0	0	0
x	1	A2-00440	Cucuta	Casa	3	0	0	0		0	3	1	0	0	0	0	0	0	0	1	0	0	0	0	0	0	0	1	0	0	0	0	0	0	0	0	0	0	0	0	0	0	0	0	0	0	0	0	0
x	1	A2-00441	Cucuta	Casa	3	0	0	0		0	3	1	0	0	0	0	0	0	0	2	0	0	0	0	0	0	0	0	0	0	0	0	0	0	0	0	0	0	0	0	0	0	0	0	0	0	0	0	0
x	1	A2-00442	Cucuta	Casa	3	0	0	0		0	2	1	0	0	0	0	0	0	0	0	0	0	0	0	0	0	0	1	0	0	0	0	0	0	0	0	0	0	0	0	0	0	0	0	0	0	0	0	0
x	1	A2-00443	Cucuta	Casa	3	0	1	2		0	8	1	1	0	0	0	0	0	0	0	0	0	0	0	0	0	0	2	0	0	0	5	1	0	0	0	0	0	0	0	0	0	0	0	0	0	0	0	0
x	1	A2-00444	Cucuta	Casa	3	0	0	0		0	3	1	0	0	0	0	0	0	0	0	0	0	0	0	0	0	0	2	0	0	0	0	0	0	0	0	0	0	0	0	0	0	0	0	0	0	0	0	0
x	1	A2-00445	Cucuta	Casa	3	0	0	0		0	2	1	0	0	0	0	0	0	0	0	0	0	0	0	0	0	0	1	0	0	0	0	0	0	0	0	0	0	0	0	0	0	0	0	0	0	0	0	0
x	1	A2-00446	Cucuta	Casa	3	0	0	0		0	2	1	0	0	0	0	0	0	0	0	0	0	0	0	0	0	0	1	0	0	0	0	0	0	0	0	0	0	0	0	0	0	0	0	0	0	0	0	0
x	1	A2-00447	Cucuta	Casa	3	0	0	0		0	3	1	0	0	0	0	0	0	0	1	0	0	0	0	0	0	0	1	0	0	0	0	0	0	0	0	0	0	0	0	0	0	0	0	0	0	0	0	0
x	1	A2-00448	Cucuta	Casa	3	0	1	1		0	2	1	1	0	0	0	0	0	0	0	0	0	0	0	0	0	0	1	0	0	0	0	0	0	0	0	0	0	0	0	0	0	0	0	0	0	0	0	0
x	1	A2-00449	Cucuta	Casa	3	0	1	1		0	3	1	1	0	0	0	0	0	0	0	0	0	0	0	0	0	0	1	0	0	0	0	0	0	0	0	0	0	0	0	0	0	0	0	0	0	0	0	0
x	1	A2-00450	Cucuta	Casa	3	0	0	0		0	3	1	0	0	0	0	0	0	0	1	0	0	0	0	0	0	0	1	0	0	0	0	0	0	0	0	0	0	0	0	0	0	0	0	0	0	0	0	0
x	1	A2-00451	Cucuta	Casa	3	0	1	1		0	2	1	1	0	0	0	0	0	0	1	0	0	0	0	0	0	0	0	0	0	0	0	0	0	0	0	0	0	0	0	0	0	0	0	0	0	0	0	0
x	1	A2-00452	Cucuta	Casa	3	0	0	0		0	3	1	0	0	0	0	0	0	0	1	0	0	0	0	0	0	0	1	0	0	0	0	0	0	0	0	0	0	0	0	0	0	0	0	0	0	0	0	0
x	1	A2-00453	Cucuta	Casa	3	0	0	0		0	2	1	0	0	0	0	0	0	0	0	0	0	0	0	0	0	0	1	0	0	0	0	0	0	0	0	0	0	0	0	0	0	0	0	0	0	0	0	0
x	1	A2-00454	Cucuta	Casa	3	0	1	1		0	6	1	1	0	0	0	0	0	0	2	0	0	0	0	0	0	0	0	0	0	0	0	0	0	0	0	0	0	0	0	0	0	0	0	0	0	0	1	0
x	1	A2-00455	Cucuta	Casa	3	0	0	0		0	3	1	0	0	0	0	0	0	0	0	0	0	0	0	0	0	0	1	0	0	0	0	0	0	0	0	0	0	0	0	0	0	0	0	0	0	0	0	0
x	1	A2-00456	Cucuta	Casa	3	0	1	1		0	2	1	1	0	0	0	0	0	0	1	0	0	0	0	0	0	0	0	0	0	0	0	0	0	0	0	0	0	0	0	0	0	0	0	0	0	0	0	0
x	1	A2-00457	Cucuta	Casa	3	0	1	1		0	3	1	1	0	0	0	0	0	0	0	0	0	0	0	0	0	0	1	0	0	0	1	0	0	0	0	0	0	0	0	0	0	0	0	0	0	0	0	0
x	1	A2-00458	Cucuta	Casa	3	0	1	1		0	2	2	1	0	0	0	0	0	0	0	0	0	0	0	0	0	0	0	0	0	0	0	0	0	0	0	0	0	0	0	0	0	0	0	0	0	0	0	0
x	1	A2-00459	Cucuta	Casa	3	0	1	1		0	6	2	1	0	0	0	0	0	0	0	0	0	0	0	0	0	0	1	0	0	0	1	0	0	0	0	0	0	0	0	0	0	0	1	0	0	0	0	0
x	1	A2-00460	Cucuta	Casa	3	0	0	0		0	2	1	0	0	0	0	0	0	0	0	0	0	0	0	0	0	0	1	0	0	0	0	0	0	0	0	0	0	0	0	0	0	0	0	0	0	0	0	0
x	1	A2-00461	Cucuta	Casa	3	0	0	0		0	2	1	0	0	0	0	0	0	0	0	0	0	0	0	0	0	0	1	0	0	0	0	0	0	0	0	0	0	0	0	0	0	0	0	0	0	0	0	0
x	1	A2-00462	Cucuta	Casa	3	0	1	1		0	2	1	1	0	0	0	0	0	0	1	0	0	0	0	0	0	0	0	0	0	0	0	0	0	0	0	0	0	0	0	0	0	0	0	0	0	0	0	0
x	1	A2-00463	Cucuta	Casa	3	0	0	0		0	3	1	0	0	0	1	0	0	0	0	0	0	0	0	0	0	0	1	0	0	0	0	0	0	0	0	0	0	0	0	0	0	0	0	0	0	0	0	0
x	1	A2-00464	Cucuta	Casa	3	0	1	1		0	2	1	1	0	0	0	0	0	0	0	0	0	0	0	0	0	0	1	0	0	0	0	0	0	0	0	0	0	0	0	0	0	0	0	0	0	0	0	0
x	1	A2-00465	Cucuta	Casa	3	0	0	0		0	3	1	0	0	0	1	0	0	0	0	0	0	0	0	0	0	0	1	0	0	0	0	0	0	0	0	0	0	0	0	0	0	0	0	0	0	0	0	0
x	1	A2-00466	Cucuta	Casa	4	0	0	0		0	2	0	0	0	0	0	0	0	0	1	0	0	0	0	0	0	0	1	0	0	0	0	0	0	0	0	0	0	0	0	0	0	0	0	0	0	0	0	0
x	1	A2-00467	Cucuta	Casa	4	0	1	1		0	4	1	0	0	0	0	0	0	0	0	0	0	0	0	0	0	0	2	0	0	0	0	0	0	0	0	0	0	0	0	0	0	0	0	0	0	0	0	0
x	1	A2-00468	Cucuta	Casa	4	0	0	0		0	2	1	0	0	0	0	0	0	0	1	0	0	0	0	0	0	0	0	0	0	0	0	0	0	0	0	0	0	0	0	0	0	0	0	0	0	0	0	0
x	1	A2-00469	Cucuta	Casa	4	0	1	3		0	5	1	1	0	0	0	0	0	0	1	0	0	0	0	0	0	0	1	0	0	0	2	2	0	0	0	0	0	0	0	0	0	0	0	0	0	0	0	0
x	1	A2-00470	Cucuta	Casa	4	0	1	1		0	1	1	1	0	0	0	0	0	0	0	0	0	0	0	0	0	0	0	0	0	0	0	0	0	0	0	0	0	0	0	0	0	0	0	0	0	0	0	0
x	1	A2-00471	Cucuta	Casa	4	0	0	0		0	2	1	0	0	0	0	0	0	0	0	0	0	0	0	0	0	0	1	0	0	0	0	0	0	0	0	0	0	0	0	0	0	0	0	0	0	0	0	0
x	1	A2-00472	Cucuta	Casa	4	0	0	0		0	4	1	0	0	0	0	0	0	0	1	0	0	0	0	0	0	0	1	0	0	0	1	0	0	0	0	0	0	0	0	0	0	0	0	0	0	0	0	0
x	1	A2-00473	Cucuta	Casa	4	0	0	0		0	3	1	0	0	0	0	0	0	0	0	0	0	0	0	0	0	0	1	0	0	0	0	0	0	0	0	0	0	0	0	0	0	0	0	0	0	0	0	0
x	1	A2-00474	Cucuta	Casa	4	0	0	0		0	2	1	0	0	0	0	0	0	0	0	0	0	0	0	0	0	0	1	0	0	0	0	0	0	0	0	0	0	0	0	0	0	0	0	0	0	0	0	0
x	1	A2-00475	Cucuta	Casa	4	0	0	0		0	2	1	0	0	0	0	0	0	0	0	0	0	0	0	0	0	0	1	0	0	0	0	0	0	0	0	0	0	0	0	0	0	0	0	0	0	0	0	0
x	1	A2-00476	Cucuta	Casa	4	0	0	0		0	2	1	0	0	0	0	0	0	0	0	0	0	0	0	0	0	0	1	0	0	0	0	0	0	0	0	0	0	0	0	0	0	0	0	0	0	0	0	0
x	1	A2-00477	Cucuta	Casa	4	0	1	1		0	2	1	1	0	0	0	0	0	0	0	0	0	0	0	0	0	0	1	0	0	0	0	0	0	0	0	0	0	0	0	0	0	0	0	0	0	0	0	0
x	1	A2-00478	Cucuta	Casa	4	0	0	0		0	2	1	0	0	0	0	0	0	0	0	0	0	0	0	0	0	0	1	0	0	0	0	0	0	0	0	0	0	0	0	0	0	0	0	0	0	0	0	0
x	1	A2-00479	Cucuta	Casa	4	0	0	0		0	2	1	0	0	0	0	0	0	0	0	0	0	0	0	0	0	0	1	0	0	0	0	0	0	0	0	0	0	0	0	0	0	0	0	0	0	0	0	0
x	1	A2-00480	Cucuta	Casa	4	0	0	0		0	2	1	0	0	0	0	0	0	0	0	0	0	0	0	0	0	0	1	0	0	0	0	0	0	0	0	0	0	0	0	0	0	0	0	0	0	0	0	0
x	1	A2-00481	Cucuta	Casa	4	0	0	0		0	2	1	0	0	0	0	0	0	0	0	0	0	0	0	0	0	0	1	0	0	0	0	0	0	0	0	0	0	0	0	0	0	0	0	0	0	0	0	0
x	1	A2-00482	Cucuta	Casa	4	0	1	1		0	2	1	1	0	0	0	0	0	0	0	0	0	0	0	0	0	0	1	0	0	0	0	0	0	0	0	0	0	0	0	0	0	0	0	0	0	0	0	0
x	1	A2-00483	Cucuta	Casa	4	0	1	1		0	2	1	1	0	0	0	0	0	0	0	0	0	0	0	0	0	0	1	0	0	0	0	0	0	0	0	0	0	0	0	0	0	0	0	0	0	0	0	0
x	1	A2-00484	Cucuta	Casa	4	0	0	0		0	4	1	0	0	0	0	0	0	0	1	0	0	0	0	0	0	0	1	0	0	0	1	0	0	0	0	0	0	0	0	0	0	0	0	0	0	0	0	0
x	1	A2-00485	Cucuta	Casa	4	0	0	0		0	3	1	0	0	0	0	0	0	0	2	0	0	0	0	0	0	0	0	0	0	0	0	0	0	0	0	0	0	0	0	0	0	0	0	0	0	0	0	0
x	1	A2-00486	Cucuta	Casa	4	0	1	1		0	2	1	1	0	0	0	0	0	0	0	0	0	0	0	0	0	0	1	0	0	0	0	0	0	0	0	0	0	0	0	0	0	0	0	0	0	0	0	0
x	1	A2-00487	Cucuta	Casa	4	0	0	0		0	5	1	0	0	0	0	0	0	0	0	0	0	0	0	0	0	0	2	0	0	0	0	0	0	0	0	0	0	0	0	0	0	0	0	0	0	0	0	0
x	1	A2-00488	Cucuta	Colegio	4	0	0	0		0	5	0	0	0	0	0	0	0	0	5	0	0	0	0	0	0	0	0	0	0	0	0	0	0	0	0	0	0	0	0	0	0	0	0	0	0	0	0	0
x	1	A2-00489	Cucuta	Casa	4	0	0	0		0	2	1	0	0	0	0	0	0	0	0	0	0	0	0	0	0	0	1	0	0	0	0	0	0	0	0	0	0	0	0	0	0	0	0	0	0	0	0	0
x	1	A2-00490	Cucuta	Casa	4	0	0	0		0	3	2	0	0	0	0	0	0	0	0	0	0	0	0	0	0	0	1	0	0	0	0	0	0	0	0	0	0	0	0	0	0	0	0	0	0	0	0	0
x	1	A2-00491	Cucuta	Casa	4	0	0	0		0	3	1	0	0	0	0	0	0	0	0	0	0	0	0	0	0	0	1	0	0	0	1	0	0	0	0	0	0	0	0	0	0	0	0	0	0	0	0	0
x	1	A2-00492	Cucuta	Casa	4	0	1	1		0	2	1	1	0	0	0	0	0	0	0	0	0	0	0	0	0	0	1	0	0	0	0	0	0	0	0	0	0	0	0	0	0	0	0	0	0	0	0	0
x	1	A2-00493	Cucuta	Casa	4	0	0	0		0	4	1	0	0	0	0	0	0	0	0	0	0	0	0	0	0	0	2	0	0	0	0	0	0	0	0	0	0	0	0	0	0	0	0	0	0	0	0	0
x	1	A2-00494	Cucuta	Casa	4	0	0	0		0	2	1	0	0	0	0	0	0	0	1	0	0	0	0	0	0	0	0	0	0	0	0	0	0	0	0	0	0	0	0	0	0	0	0	0	0	0	0	0
x	1	A2-00495	Cucuta	Casa	4	0	0	0		0	2	1	0	0	0	0	0	0	0	0	0	0	0	0	0	0	0	1	0	0	0	0	0	0	0	0	0	0	0	0	0	0	0	0	0	0	0	0	0
x	1	A2-00496	Cucuta	Casa	4	0	0	0		0	2	1	0	0	0	0	0	0	0	0	0	0	0	0	0	0	0	1	0	0	0	0	0	0	0	0	0	0	0	0	0	0	0	0	0	0	0	0	0
x	1	A2-00497	Cucuta	Casa	4	0	0	0		0	2	0	0	0	0	0	0	0	0	1	0	0	0	0	0	0	0	1	0	0	0	0	0	0	0	0	0	0	0	0	0	0	0	0	0	0	0	0	0
x	1	A2-00498	Cucuta	Casa	4	0	0	0		0	3	1	0	0	0	0	0	0	0	1	0	0	0	0	0	0	0	1	0	0	0	0	0	0	0	0	0	0	0	0	0	0	0	0	0	0	0	0	0
x	1	A2-00499	Cucuta	Casa	4	0	0	0		0	2	1	0	0	0	0	0	0	0	0	0	0	0	0	0	0	0	1	0	0	0	0	0	0	0	0	0	0	0	0	0	0	0	0	0	0	0	0	0
x	1	A2-00500	Cucuta	Casa	4	0	0	0		0	3	1	0	0	0	0	0	0	0	1	0	0	0	0	0	0	0	1	0	0	0	0	0	0	0	0	0	0	0	0	0	0	0	0	0	0	0	0	0
x	1	L1-00001	Cucuta	Tienda	5	0	0	0		0	1	1	0	0	0	0	0	0	0	0	0	0	0	0	0	0	0	0	0	0	0	0	0	0	0	0	0	0	0	0	0	0	0	0	0	0	0	0	0
x	1	L1-00002	Cucuta	Taller	5	0	0	0		0	1	1	0	0	0	0	0	0	0	0	0	0	0	0	0	0	0	0	0	0	0	0	0	0	0	0	0	0	0	0	0	0	0	0	0	0	0	0	0
x	1	L1-00003	Cucuta	Otro	5	0	0	0		0	2	0	0	0	0	0	0	0	0	0	0	0	0	0	0	0	0	0	0	0	0	2	0	0	0	0	0	0	0	0	0	0	0	0	0	0	0	0	0
x	1	L1-00004	Cucuta	Casa	5	0	0	0		0	2	1	0	0	0	0	0	0	0	0	0	0	0	0	0	0	0	1	0	0	0	0	0	0	0	0	0	0	0	0	0	0	0	0	0	0	0	0	0
x	1	L1-00005	Cucuta	Casa	5	0	1	1		0	3	0	0	0	0	1	1	0	0	0	0	0	0	0	0	0	0	1	0	0	0	0	0	0	0	0	0	0	0	0	0	0	0	1	0	0	0	0	0
x	1	L1-00006	Cucuta	Casa	5	0	0	0		0	3	0	0	0	0	0	0	0	0	0	0	0	0	0	0	0	0	2	0	0	0	1	0	0	0	0	0	0	0	0	0	0	0	0	0	0	0	0	0
x	1	L1-00007	Cucuta	Casa	5	1	1	1	1	52.5	3	1	1	1	52.5	0	0	0	0	0	0	0	0	0	0	0	0	1	0	0	0	1	0	0	0	0	0	0	0	0	0	0	0	0	0	0	0	0	0
x	1	L1-00008	Cucuta	Casa	5	1	1	3	1	17.5	5	1	1	1	17.5	0	0	0	0	1	0	0	0	0	0	0	0	1	0	0	0	2	2	0	0	0	0	0	0	0	0	0	0	0	0	0	0	0	0
x	1	L1-00009	Cucuta	Casa	5	0	0	0		0	2	1	0	0	0	0	0	0	0	0	0	0	0	0	0	0	0	1	0	0	0	0	0	0	0	0	0	0	0	0	0	0	0	0	0	0	0	0	0
x	1	L1-00010	Cucuta	Casa	5	0	0	0		0	2	1	0	0	0	0	0	0	0	0	0	0	0	0	0	0	0	1	0	0	0	0	0	0	0	0	0	0	0	0	0	0	0	0	0	0	0	0	0
x	1	L1-00011	Cucuta	Casa	5	0	0	0		0	2	1	0	0	0	0	0	0	0	0	0	0	0	0	0	0	0	1	0	0	0	0	0	0	0	0	0	0	0	0	0	0	0	0	0	0	0	0	0
x	1	L1-00012	Cucuta	Casa	5	0	1	1	1	45	3	1	0	0	0	1	1	1	45	0	0	0	0	0	0	0	0	1	0	0	0	0	0	0	0	0	0	0	0	0	0	0	0	0	0	0	0	0	0
x	1	L1-00013	Cucuta	Casa	5	0	0	0		0	2	0	0	0	0	1	0	0	0	0	0	0	0	0	0	0	0	1	0	0	0	0	0	0	0	0	0	0	0	0	0	0	0	0	0	0	0	0	0
x	1	L1-00014	Cucuta	Casa	5	0	0	0		0	2	1	0	0	0	0	0	0	0	0	0	0	0	1	0	0	0	0	0	0	0	0	0	0	0	0	0	0	0	0	0	0	0	0	0	0	0	0	0
x	1	L1-00015	Cucuta	Casa	5	0	0	0		0	2	0	0	0	0	1	0	0	0	0	0	0	0	1	0	0	0	0	0	0	0	0	0	0	0	0	0	0	0	0	0	0	0	0	0	0	0	0	0
x	1	L1-00016	Cucuta	Casa	5	0	0	0		0	2	1	0	0	0	0	0	0	0	0	0	0	0	0	0	0	0	1	0	0	0	0	0	0	0	0	0	0	0	0	0	0	0	0	0	0	0	0	0
x	1	L1-00017	Cucuta	Casa	5	0	0	0		0	2	1	0	0	0	0	0	0	0	0	0	0	0	1	0	0	0	0	0	0	0	0	0	0	0	0	0	0	0	0	0	0	0	0	0	0	0	0	0
x	1	L1-00018	Cucuta	Casa	5	0	0	0		0	3	1	0	0	0	0	0	0	0	0	0	0	0	1	0	0	0	0	0	0	0	0	0	0	0	0	0	0	0	0	0	0	0	0	0	0	0	0	0
x	1	L1-00019	Cucuta	Casa	5	0	0	0		0	3	1	0	0	0	0	0	0	0	0	0	0	0	0	0	0	0	2	0	0	0	0	0	0	0	0	0	0	0	0	0	0	0	0	0	0	0	0	0
x	1	L1-00020	Cucuta	Casa	5	0	0	0		0	2	1	0	0	0	0	0	0	0	0	0	0	0	1	0	0	0	0	0	0	0	0	0	0	0	0	0	0	0	0	0	0	0	0	0	0	0	0	0
x	1	L1-00021	Cucuta	Casa	5	0	0	0		0	3	1	0	0	0	0	0	0	0	0	0	0	0	2	0	0	0	0	0	0	0	0	0	0	0	0	0	0	0	0	0	0	0	0	0	0	0	0	0
x	1	L1-00022	Cucuta	Casa	5	0	0	0		0	2	1	0	0	0	0	0	0	0	0	0	0	0	1	0	0	0	0	0	0	0	0	0	0	0	0	0	0	0	0	0	0	0	0	0	0	0	0	0
x	1	L1-00023	Cucuta	Casa	5	0	0	0		0	2	1	0	0	0	0	0	0	0	0	0	0	0	0	0	0	0	1	0	0	0	0	0	0	0	0	0	0	0	0	0	0	0	0	0	0	0	0	0
x	1	L1-00024	Cucuta	Casa	5	0	1	2	1	12	2	1	1	0	0	0	0	0	0	0	0	0	0	0	0	0	0	1	1	1	12	0	0	0	0	0	0	0	0	0	0	0	0	0	0	0	0	0	0
x	1	L1-00025	Cucuta	Casa	5	0	0	0		0	3	1	0	0	0	0	0	0	0	0	0	0	0	0	0	0	0	2	0	0	0	0	0	0	0	0	0	0	0	0	0	0	0	0	0	0	0	0	0
x	1	L1-00026	Cucuta	Casa	5	0	0	0		0	10	1	0	0	0	0	0	0	0	0	0	0	0	0	0	0	0	1	0	0	0	0	0	0	0	0	0	0	0	0	0	0	0	0	0	0	0	0	0
x	1	L1-00027	Cucuta	Casa	5	0	0	0		0	3	1	0	0	0	0	0	0	0	0	0	0	0	2	0	0	0	0	0	0	0	0	0	0	0	0	0	0	0	0	0	0	0	0	0	0	0	0	0
x	1	L1-00028	Cucuta	Casa	5	0	1	1		0	2	1	1	0	0	0	0	0	0	0	0	0	0	0	0	0	0	1	0	0	0	0	0	0	0	0	0	0	0	0	0	0	0	0	0	0	0	0	0
x	1	L1-00029	Cucuta	Casa	5	0	0	0		0	2	1	0	0	0	0	0	0	0	0	0	0	0	0	0	0	0	1	0	0	0	0	0	0	0	0	0	0	0	0	0	0	0	0	0	0	0	0	0
x	1	L1-00030	Cucuta	Casa	5	0	0	0		0	2	1	0	0	0	0	0	0	0	0	0	0	0	0	0	0	0	1	0	0	0	0	0	0	0	0	0	0	0	0	0	0	0	0	0	0	0	0	0
x	1	L1-00031	Cucuta	Casa	5	0	0	0		0	2	0	0	0	0	1	0	0	0	0	0	0	0	1	0	0	0	0	0	0	0	0	0	0	0	0	0	0	0	0	0	0	0	0	0	0	0	0	0
x	1	L1-00032	Cucuta	Casa	5	0	1	2		0	5	1	0	0	0	0	0	0	0	0	0	0	0	0	0	0	0	2	0	0	0	2	2	0	0	0	0	0	0	0	0	0	0	0	0	0	0	0	0
x	1	L1-00033	Cucuta	Casa	5	0	0	0		0	3	1	0	0	0	0	0	0	0	0	0	0	0	0	0	0	0	2	0	0	0	0	0	0	0	0	0	0	0	0	0	0	0	0	0	0	0	0	0
x	1	L1-00034	Cucuta	Casa	5	0	0	0		0	2	1	0	0	0	0	0	0	0	0	0	0	0	0	0	0	0	1	0	0	0	0	0	0	0	0	0	0	0	0	0	0	0	0	0	0	0	0	0
x	1	L1-00035	Cucuta	Casa	5	0	0	0		0	2	1	0	0	0	0	0	0	0	0	0	0	0	0	0	0	0	1	0	0	0	0	0	0	0	0	0	0	0	0	0	0	0	0	0	0	0	0	0
x	1	L1-00036	Cucuta	Casa	5	1	1	1	1	15	4	1	1	1	15	0	0	0	0	0	0	0	0	0	0	0	0	2	0	0	0	0	0	0	0	1	0	0	0	0	0	0	0	0	0	0	0	0	0
x	1	L1-00037	Cucuta	Casa	5	0	0	0		0	3	1	0	0	0	0	0	0	0	0	0	0	0	0	0	0	0	2	0	0	0	0	0	0	0	0	0	0	0	0	0	0	0	0	0	0	0	0	0
x	1	L1-00038	Cucuta	Casa	5	0	1	1		0	2	1	1	0	0	0	0	0	0	0	0	0	0	0	0	0	0	1	0	0	0	0	0	0	0	0	0	0	0	0	0	0	0	0	0	0	0	0	0
x	1	L1-00039	Cucuta	Casa	5	0	0	0		0	2	1	0	0	0	0	0	0	0	1	0	0	0	0	0	0	0	0	0	0	0	0	0	0	0	0	0	0	0	0	0	0	0	0	0	0	0	0	0
x	1	L1-00040	Cucuta	Casa	5	0	0	0		0	2	1	0	0	0	0	0	0	0	0	0	0	0	0	0	0	0	1	0	0	0	0	0	0	0	0	0	0	0	0	0	0	0	0	0	0	0	0	0
x	1	L1-00041	Cucuta	Casa	5	0	0	0		0	2	1	0	0	0	0	0	0	0	0	0	0	0	0	0	0	0	1	0	0	0	0	0	0	0	0	0	0	0	0	0	0	0	0	0	0	0	0	0
x	1	L1-00042	Cucuta	Casa	5	0	0	0		0	3	1	0	0	0	0	0	0	0	2	0	0	0	0	0	0	0	0	0	0	0	0	0	0	0	0	0	0	0	0	0	0	0	0	0	0	0	0	0
x	1	L1-00043	Cucuta	Casa	5	0	0	0		0	2	1	0	0	0	0	0	0	0	0	0	0	0	1	0	0	0	0	0	0	0	0	0	0	0	0	0	0	0	0	0	0	0	0	0	0	0	0	0
x	1	L1-00044	Cucuta	Casa	5	0	0	0		0	3	1	0	0	0	0	0	0	0	0	0	0	0	0	0	0	0	2	0	0	0	0	0	0	0	0	0	0	0	0	0	0	0	0	0	0	0	0	0
x	1	L1-00045	Cucuta	Casa	5	0	1	1		0	2	1	1	0	0	0	0	0	0	0	0	0	0	1	0	0	0	0	0	0	0	0	0	0	0	0	0	0	0	0	0	0	0	0	0	0	0	0	0
x	1	L1-00046	Cucuta	Casa	5	0	0	0		0	3	1	0	0	0	0	0	0	0	0	0	0	0	2	0	0	0	0	0	0	0	0	0	0	0	0	0	0	0	0	0	0	0	0	0	0	0	0	0
x	1	L1-00047	Cucuta	Casa	5	0	0	0		0	2	1	0	0	0	1	0	0	0	0	0	0	0	0	0	0	0	0	0	0	0	0	0	0	0	0	0	0	0	0	0	0	0	0	0	0	0	0	0
x	1	L1-00048	Cucuta	Casa	5	0	0	0		0	3	2	0	0	0	0	0	0	0	0	0	0	0	1	0	0	0	0	0	0	0	0	0	0	0	0	0	0	0	0	0	0	0	0	0	0	0	0	0
x	1	L1-00049	Cucuta	Casa	5	0	0	0		0	5	2	0	0	0	0	0	0	0	0	0	0	0	3	0	0	0	0	0	0	0	0	0	0	0	0	0	0	0	0	0	0	0	0	0	0	0	0	0
x	1	L1-00050	Cucuta	Casa	5	0	0	0		0	2	1	0	0	0	1	0	0	0	0	0	0	0	0	0	0	0	0	0	0	0	0	0	0	0	0	0	0	0	0	0	0	0	0	0	0	0	0	0
x	1	L1-00051	Cucuta	Casa	5	0	0	0		0	2	1	0	0	0	0	0	0	0	0	0	0	0	0	0	0	0	1	0	0	0	0	0	0	0	0	0	0	0	0	0	0	0	0	0	0	0	0	0
x	1	L1-00052	Cucuta	Casa	5	0	0	0		0	2	1	0	0	0	0	0	0	0	0	0	0	0	0	0	0	0	1	0	0	0	0	0	0	0	0	0	0	0	0	0	0	0	0	0	0	0	0	0
x	1	L1-00053	Cucuta	Casa	5	0	0	0		0	3	1	0	0	0	0	0	0	0	0	0	0	0	0	0	0	0	2	0	0	0	0	0	0	0	0	0	0	0	0	0	0	0	0	0	0	0	0	0
x	1	L1-00054	Cucuta	Casa	5	0	0	0		0	2	1	0	0	0	0	0	0	0	0	0	0	0	0	0	0	0	1	0	0	0	0	0	0	0	0	0	0	0	0	0	0	0	0	0	0	0	0	0
x	1	L1-00055	Cucuta	Casa	5	1	1	1	1	7.8	2	1	1	1	7.8	0	0	0	0	0	0	0	0	0	0	0	0	1	0	0	0	0	0	0	0	0	0	0	0	0	0	0	0	0	0	0	0	0	0
x	1	L1-00056	Cucuta	Casa	5	0	0	0		0	3	1	0	0	0	0	0	0	0	0	0	0	0	0	0	0	0	2	0	0	0	0	0	0	0	0	0	0	0	0	0	0	0	0	0	0	0	0	0
x	1	L1-00057	Cucuta	Casa	5	0	0	0		0	2	1	0	0	0	0	0	0	0	0	0	0	0	0	0	0	0	1	0	0	0	0	0	0	0	0	0	0	0	0	0	0	0	0	0	0	0	0	0
x	1	L1-00058	Cucuta	Casa	5	0	0	0		0	3	1	0	0	0	0	0	0	0	0	0	0	0	2	0	0	0	0	0	0	0	0	0	0	0	0	0	0	0	0	0	0	0	0	0	0	0	0	0
x	1	L1-00059	Cucuta	Casa	5	0	0	0		0	2	1	0	0	0	0	0	0	0	0	0	0	0	1	0	0	0	0	0	0	0	0	0	0	0	0	0	0	0	0	0	0	0	0	0	0	0	0	0
x	1	L1-00060	Cucuta	Casa	5	0	1	1		0	3	1	1	0	0	0	0	0	0	0	0	0	0	0	0	0	0	1	0	0	0	0	0	0	0	0	0	0	0	0	0	0	0	0	0	0	0	1	0
x	1	L1-00061	Cucuta	Casa	5	0	0	0		0	3	2	0	0	0	0	0	0	0	0	0	0	0	0	0	0	0	1	0	0	0	0	0	0	0	0	0	0	0	0	0	0	0	0	0	0	0	0	0
x	1	L1-00062	Cucuta	Casa	5	0	0	0		0	2	1	0	0	0	0	0	0	0	0	0	0	0	0	0	0	0	1	0	0	0	0	0	0	0	0	0	0	0	0	0	0	0	0	0	0	0	0	0
x	1	L1-00063	Cucuta	Casa	5	1	1	1	1	60	2	1	1	1	60	0	0	0	0	0	0	0	0	0	0	0	0	1	0	0	0	0	0	0	0	0	0	0	0	0	0	0	0	0	0	0	0	0	0
x	1	L1-00064	Cucuta	Casa	5	0	1	1		0	3	1	1	0	0	0	0	0	0	0	0	0	0	0	0	0	0	2	0	0	0	0	0	0	0	0	0	0	0	0	0	0	0	0	0	0	0	0	0
x	1	L1-00065	Cucuta	Casa	5	0	0	0		0	4	1	0	0	0	0	0	0	0	0	0	0	0	0	0	0	0	3	0	0	0	0	0	0	0	0	0	0	0	0	0	0	0	0	0	0	0	0	0
x	1	L1-00066	Cucuta	Casa	5	1	1	1	1	17.5	3	0	0	0	0	0	0	0	0	2	1	1	17.5	0	0	0	0	1	0	0	0	0	0	0	0	0	0	0	0	0	0	0	0	0	0	0	0	0	0
x	1	L1-00067	Cucuta	Casa	5	0	0	0		0	3	0	0	0	0	1	0	0	0	0	0	0	0	0	0	0	0	2	0	0	0	0	0	0	0	0	0	0	0	0	0	0	0	0	0	0	0	0	0
x	1	L1-00068	Cucuta	Casa	5	0	0	0		0	2	1	0	0	0	0	0	0	0	0	0	0	0	1	0	0	0	0	0	0	0	0	0	0	0	0	0	0	0	0	0	0	0	0	0	0	0	0	0
x	1	L1-00069	Cucuta	Casa	5	0	0	0		0	2	1	0	0	0	0	0	0	0	0	0	0	0	0	0	0	0	1	0	0	0	0	0	0	0	0	0	0	0	0	0	0	0	0	0	0	0	0	0
x	1	L1-00070	Cucuta	Casa	5	0	0	0		0	2	1	0	0	0	0	0	0	0	0	0	0	0	0	0	0	0	1	0	0	0	0	0	0	0	0	0	0	0	0	0	0	0	0	0	0	0	0	0
x	1	L1-00071	Cucuta	Casa	5	0	0	0		0	2	0	0	0	0	1	0	0	0	0	0	0	0	0	0	0	0	1	0	0	0	0	0	0	0	0	0	0	0	0	0	0	0	0	0	0	0	0	0
x	1	L1-00072	Cucuta	Casa	5	0	1	1		0	3	1	0	0	0	0	0	0	0	0	0	0	0	0	0	0	0	1	0	0	0	0	0	0	0	0	0	0	0	0	0	0	0	1	1	0	0	0	0
x	1	L1-00073	Cucuta	Casa	5	0	0	0		0	2	1	0	0	0	0	0	0	0	0	0	0	0	0	0	0	0	1	0	0	0	0	0	0	0	0	0	0	0	0	0	0	0	0	0	0	0	0	0
x	1	L1-00074	Cucuta	Casa	5	0	1	1		0	3	1	1	0	0	0	0	0	0	0	0	0	0	0	0	0	0	2	0	0	0	0	0	0	0	0	0	0	0	0	0	0	0	0	0	0	0	0	0
x	1	L1-00075	Cucuta	Casa	5	0	0	0		0	2	1	0	0	0	0	0	0	0	0	0	0	0	0	0	0	0	1	0	0	0	0	0	0	0	0	0	0	0	0	0	0	0	0	0	0	0	0	0
x	1	L1-00076	Cucuta	Casa	5	1	1	1	1	26	2	1	1	1	26	0	0	0	0	0	0	0	0	0	0	0	0	1	0	0	0	0	0	0	0	0	0	0	0	0	0	0	0	0	0	0	0	0	0
x	1	L1-00077	Cucuta	Casa	5	0	0	0		0	4	3	0	0	0	1	0	0	0	0	0	0	0	0	0	0	0	0	0	0	0	0	0	0	0	0	0	0	0	0	0	0	0	0	0	0	0	0	0
x	1	L1-00078	Cucuta	Casa	5	0	0	0		0	2	1	0	0	0	0	0	0	0	0	0	0	0	0	0	0	0	1	0	0	0	0	0	0	0	0	0	0	0	0	0	0	0	0	0	0	0	0	0
x	1	L1-00079	Cucuta	Casa	5	1	1	1	1	10.4	2	1	1	1	10.4	0	0	0	0	0	0	0	0	0	0	0	0	1	0	0	0	0	0	0	0	0	0	0	0	0	0	0	0	0	0	0	0	0	0
x	1	L1-00080	Cucuta	Casa	5	0	0	0		0	2	1	0	0	0	0	0	0	0	0	0	0	0	0	0	0	0	1	0	0	0	0	0	0	0	0	0	0	0	0	0	0	0	0	0	0	0	0	0
x	1	L1-00081	Cucuta	Casa	5	0	0	0		0	2	0	0	0	0	1	0	0	0	0	0	0	0	0	0	0	0	1	0	0	0	0	0	0	0	0	0	0	0	0	0	0	0	0	0	0	0	0	0
x	1	L1-00082	Cucuta	Casa	5	0	0	0		0	3	1	0	0	0	0	0	0	0	0	0	0	0	0	0	0	0	2	0	0	0	0	0	0	0	0	0	0	0	0	0	0	0	0	0	0	0	0	0
x	1	L1-00083	Cucuta	Casa	5	0	1	1	1	21	2	0	0	0	0	1	0	0	0	0	0	0	0	0	0	0	0	1	1	1	21	0	0	0	0	0	0	0	0	0	0	0	0	0	0	0	0	0	0
x	1	L1-00084	Cucuta	Casa	5	0	0	0		0	2	0	0	0	0	1	0	0	0	0	0	0	0	0	0	0	0	1	0	0	0	0	0	0	0	0	0	0	0	0	0	0	0	0	0	0	0	0	0
x	1	L1-00085	Cucuta	Casa	5	0	0	0		0	2	1	0	0	0	0	0	0	0	0	0	0	0	0	0	0	0	1	0	0	0	0	0	0	0	0	0	0	0	0	0	0	0	0	0	0	0	0	0
x	1	L1-00086	Cucuta	Casa	5	1	1	3	1	103	5	3	3	3	103	0	0	0	0	0	0	0	0	0	0	0	0	0	0	0	0	2	0	0	0	0	0	0	0	0	0	0	0	0	0	0	0	0	0
x	1	L1-00087	Cucuta	Casa	5	0	0	0		0	7	3	0	0	0	0	0	0	0	0	0	0	0	0	0	0	0	4	0	0	0	0	0	0	0	0	0	0	0	0	0	0	0	0	0	0	0	0	0
x	1	L1-00088	Cucuta	Casa	5	0	0	0		0	2	1	0	0	0	0	0	0	0	0	0	0	0	1	0	0	0	0	0	0	0	0	0	0	0	0	0	0	0	0	0	0	0	0	0	0	0	0	0
x	1	L1-00089	Cucuta	Casa	5	0	0	0		0	2	1	0	0	0	0	0	0	0	0	0	0	0	1	0	0	0	0	0	0	0	0	0	0	0	0	0	0	0	0	0	0	0	0	0	0	0	0	0
x	1	L1-00090	Cucuta	Casa	5	1	1	1	1	13	2	1	1	1	13	0	0	0	0	0	0	0	0	0	0	0	0	1	0	0	0	0	0	0	0	0	0	0	0	0	0	0	0	0	0	0	0	0	0
x	1	L1-00091	Cucuta	Casa	5	1	1	1	1	15.6	2	0	0	0	0	1	1	1	15.6	0	0	0	0	0	0	0	0	1	0	0	0	0	0	0	0	0	0	0	0	0	0	0	0	0	0	0	0	0	0
x	1	L1-00092	Cucuta	Casa	5	0	1	1		0	2	1	1	0	0	0	0	0	0	0	0	0	0	0	0	0	0	1	0	0	0	0	0	0	0	0	0	0	0	0	0	0	0	0	0	0	0	0	0
x	1	L1-00093	Cucuta	Casa	5	0	0	0		0	3	2	0	0	0	0	0	0	0	1	0	0	0	0	0	0	0	0	0	0	0	0	0	0	0	0	0	0	0	0	0	0	0	0	0	0	0	0	0
x	1	L1-00094	Cucuta	Casa	5	0	0	0		0	1	0	0	0	0	1	0	0	0	0	0	0	0	0	0	0	0	0	0	0	0	0	0	0	0	0	0	0	0	0	0	0	0	0	0	0	0	0	0
x	1	L1-00095	Cucuta	Casa	5	0	0	0		0	2	1	0	0	0	0	0	0	0	0	0	0	0	0	0	0	0	1	0	0	0	0	0	0	0	0	0	0	0	0	0	0	0	0	0	0	0	0	0
x	1	L1-00096	Cucuta	Casa	5	1	1	1	1	104	2	1	1	1	104	0	0	0	0	0	0	0	0	0	0	0	0	1	0	0	0	0	0	0	0	0	0	0	0	0	0	0	0	0	0	0	0	0	0
x	1	L1-00097	Cucuta	Casa	5	0	0	0		0	3	0	0	0	0	1	0	0	0	2	0	0	0	0	0	0	0	0	0	0	0	0	0	0	0	0	0	0	0	0	0	0	0	0	0	0	0	0	0
x	1	L1-00098	Cucuta	Casa	5	1	1	2	1	8	3	1	1	1	6	0	0	0	0	0	0	0	0	0	0	0	0	1	0	0	0	1	1	1	2	0	0	0	0	0	0	0	0	0	0	0	0	0	0
x	1	L1-00099	Cucuta	Casa	5	1	1	1	1	18.2	2	1	1	1	18.2	0	0	0	0	0	0	0	0	0	0	0	0	1	0	0	0	0	0	0	0	0	0	0	0	0	0	0	0	0	0	0	0	0	0
x	1	L1-00100	Cucuta	Casa	5	0	0	0		0	2	0	0	0	0	1	0	0	0	0	0	0	0	0	0	0	0	1	0	0	0	0	0	0	0	0	0	0	0	0	0	0	0	0	0	0	0	0	0
x	1	L1-00101	Cucuta	Casa	5	0	0	0		0	2	1	0	0	0	0	0	0	0	0	0	0	0	0	0	0	0	1	0	0	0	0	0	0	0	0	0	0	0	0	0	0	0	0	0	0	0	0	0
x	1	L1-00102	Cucuta	Casa	5	0	0	0		0	2	1	0	0	0	0	0	0	0	0	0	0	0	0	0	0	0	1	0	0	0	0	0	0	0	0	0	0	0	0	0	0	0	0	0	0	0	0	0
x	1	L1-00103	Cucuta	Casa	5	0	1	1		0	3	1	1	0	0	0	0	0	0	0	0	0	0	0	0	0	0	2	0	0	0	0	0	0	0	0	0	0	0	0	0	0	0	0	0	0	0	0	0
x	1	L1-00104	Cucuta	Casa	5	0	0	0		0	3	0	0	0	0	1	0	0	0	0	0	0	0	0	0	0	0	2	0	0	0	0	0	0	0	0	0	0	0	0	0	0	0	0	0	0	0	0	0
x	1	L1-00105	Cucuta	Casa	5	0	0	0		0	3	0	0	0	0	1	0	0	0	1	0	0	0	0	0	0	0	1	0	0	0	0	0	0	0	0	0	0	0	0	0	0	0	0	0	0	0	0	0
x	1	L1-00106	Cucuta	Casa	5	0	1	1		0	3	1	1	0	0	0	0	0	0	0	0	0	0	0	0	0	0	2	0	0	0	0	0	0	0	0	0	0	0	0	0	0	0	0	0	0	0	0	0
x	1	L1-00107	Cucuta	Casa	5	0	0	0		0	2	1	0	0	0	0	0	0	0	0	0	0	0	0	0	0	0	1	0	0	0	0	0	0	0	0	0	0	0	0	0	0	0	0	0	0	0	0	0
x	1	L1-00108	Cucuta	Casa	5	0	0	0		0	2	1	0	0	0	0	0	0	0	0	0	0	0	0	0	0	0	1	0	0	0	0	0	0	0	0	0	0	0	0	0	0	0	0	0	0	0	0	0
x	1	L1-00109	Cucuta	Casa	5	0	0	0		0	2	0	0	0	0	1	0	0	0	0	0	0	0	0	0	0	0	1	0	0	0	0	0	0	0	0	0	0	0	0	0	0	0	0	0	0	0	0	0
x	1	L1-00110	Cucuta	Casa	5	0	0	0		0	2	1	0	0	0	0	0	0	0	0	0	0	0	0	0	0	0	1	0	0	0	0	0	0	0	0	0	0	0	0	0	0	0	0	0	0	0	0	0
x	1	L1-00111	Cucuta	Casa	5	1	1	1	1	10.5	2	1	1	1	10.5	0	0	0	0	0	0	0	0	0	0	0	0	1	0	0	0	0	0	0	0	0	0	0	0	0	0	0	0	0	0	0	0	0	0
x	1	L1-00112	Cucuta	Casa	5	0	1	2		0	2	1	1	0	0	0	0	0	0	0	0	0	0	0	0	0	0	1	1	0	0	0	0	0	0	0	0	0	0	0	0	0	0	0	0	0	0	0	0
x	1	L1-00113	Cucuta	Casa	5	0	0	0		0	2	0	0	0	0	0	0	0	0	1	0	0	0	0	0	0	0	1	0	0	0	0	0	0	0	0	0	0	0	0	0	0	0	0	0	0	0	0	0
x	1	L1-00114	Cucuta	Casa	5	1	1	1	1	52	2	1	1	1	52	0	0	0	0	0	0	0	0	0	0	0	0	1	0	0	0	0	0	0	0	0	0	0	0	0	0	0	0	0	0	0	0	0	0
x	1	L1-00115	Cucuta	Casa	5	0	1	1		0	2	1	1	0	0	0	0	0	0	0	0	0	0	0	0	0	0	1	0	0	0	0	0	0	0	0	0	0	0	0	0	0	0	0	0	0	0	0	0
x	1	L1-00116	Cucuta	Casa	5	0	0	0		0	2	0	0	0	0	1	0	0	0	0	0	0	0	0	0	0	0	1	0	0	0	0	0	0	0	0	0	0	0	0	0	0	0	0	0	0	0	0	0
x	1	L1-00117	Cucuta	Casa	5	1	1	2	1	106	2	1	1	1	104	0	0	0	0	0	0	0	0	0	0	0	0	0	0	0	0	0	0	0	0	0	0	0	0	0	0	0	0	0	0	0	0	0	0
x	1	L1-00118	Cucuta	Casa	5	0	1	2		0	3	0	0	0	0	2	1	0	0	0	0	0	0	0	0	0	0	0	0	0	0	0	0	0	0	0	0	0	0	0	0	0	0	0	0	0	0	0	0
x	1	L1-00119	Cucuta	Casa	5	0	0	0		0	3	1	0	0	0	1	0	0	0	0	0	0	0	0	0	0	0	1	0	0	0	0	0	0	0	0	0	0	0	0	0	0	0	0	0	0	0	0	0
x	1	L1-00120	Cucuta	Casa	5	0	0	0		0	3	1	0	0	0	1	0	0	0	0	0	0	0	0	0	0	0	1	0	0	0	0	0	0	0	0	0	0	0	0	0	0	0	0	0	0	0	0	0
x	1	L1-00121	Cucuta	Casa	5	0	0	0		0	3	1	0	0	0	1	0	0	0	0	0	0	0	0	0	0	0	1	0	0	0	0	0	0	0	0	0	0	0	0	0	0	0	0	0	0	0	0	0
x	1	L1-00122	Cucuta	Casa	5	1	1	1	1	10.5	2	1	1	1	10.5	1	0	0	0	0	0	0	0	0	0	0	0	0	0	0	0	0	0	0	0	0	0	0	0	0	0	0	0	0	0	0	0	0	0
x	1	L1-00123	Cucuta	Casa	5	0	0	0		0	3	2	0	0	0	0	0	0	0	0	0	0	0	0	0	0	0	0	0	0	0	0	0	0	0	0	0	0	0	0	0	0	0	0	0	0	0	0	0
x	1	L1-00124	Cucuta	Casa	5	0	0	0		0	2	1	0	0	0	0	0	0	0	0	0	0	0	0	0	0	0	1	0	0	0	0	0	0	0	0	0	0	0	0	0	0	0	0	0	0	0	0	0
x	1	L1-00125	Cucuta	Casa	5	1	1	1	1	10.4	2	1	1	1	10.4	0	0	0	0	0	0	0	0	0	0	0	0	1	0	0	0	0	0	0	0	0	0	0	0	0	0	0	0	0	0	0	0	0	0
x	1	L1-00126	Cucuta	Casa	5	0	0	0		0	2	1	0	0	0	0	0	0	0	0	0	0	0	0	0	0	0	1	0	0	0	0	0	0	0	0	0	0	0	0	0	0	0	0	0	0	0	0	0
x	1	L1-00127	Cucuta	Casa	5	0	1	1		0	2	1	1	0	0	0	0	0	0	0	0	0	0	0	0	0	0	1	0	0	0	0	0	0	0	0	0	0	0	0	0	0	0	0	0	0	0	0	0
x	1	L1-00128	Cucuta	Casa	5	0	1	1		0	2	1	1	0	0	0	0	0	0	0	0	0	0	0	0	0	0	1	0	0	0	0	0	0	0	0	0	0	0	0	0	0	0	0	0	0	0	0	0
x	1	L1-00130	Cucuta	Casa	5	1	1	1	1	18	2	1	1	1	18	1	0	0	0	0	0	0	0	0	0	0	0	0	0	0	0	0	0	0	0	0	0	0	0	0	0	0	0	0	0	0	0	0	0
x	1	L1-00131	Cucuta	Casa	5	1	1	1	1	7.8	2	1	1	1	7.8	0	0	0	0	0	0	0	0	0	0	0	0	1	0	0	0	0	0	0	0	0	0	0	0	0	0	0	0	0	0	0	0	0	0
x	1	L1-00132	Cucuta	Casa	5	0	1	1		0	2	1	1	0	0	0	0	0	0	0	0	0	0	0	0	0	0	1	0	0	0	0	0	0	0	0	0	0	0	0	0	0	0	0	0	0	0	0	0
x	1	L1-00133	Cucuta	Casa	5	0	1	1		0	2	1	1	0	0	0	0	0	0	0	0	0	0	0	0	0	0	1	0	0	0	0	0	0	0	0	0	0	0	0	0	0	0	0	0	0	0	0	0
x	1	L1-00134	Cucuta	Casa	5	0	0	0		0	2	1	0	0	0	0	0	0	0	0	0	0	0	0	0	0	0	1	0	0	0	0	0	0	0	0	0	0	0	0	0	0	0	0	0	0	0	0	0
x	1	L1-00135	Cucuta	Casa	5	0	1	1		0	2	1	1	0	0	0	0	0	0	0	0	0	0	0	0	0	0	1	0	0	0	0	0	0	0	0	0	0	0	0	0	0	0	0	0	0	0	0	0
x	1	L1-00136	Cucuta	Casa	5	0	1	1		0	2	1	1	0	0	0	0	0	0	0	0	0	0	0	0	0	0	1	0	0	0	0	0	0	0	0	0	0	0	0	0	0	0	0	0	0	0	0	0
x	1	L1-00137	Cucuta	Casa	5	0	1	1		0	2	1	1	0	0	0	0	0	0	0	0	0	0	0	0	0	0	1	0	0	0	0	0	0	0	0	0	0	0	0	0	0	0	0	0	0	0	0	0
x	1	L1-00138	Cucuta	Casa	5	0	1	1		0	2	1	1	0	0	0	0	0	0	0	0	0	0	0	0	0	0	1	0	0	0	0	0	0	0	0	0	0	0	0	0	0	0	0	0	0	0	0	0
x	1	L1-00139	Cucuta	Casa	5	1	1	1	1	7.8	2	1	1	1	7.8	0	0	0	0	0	0	0	0	0	0	0	0	1	0	0	0	0	0	0	0	0	0	0	0	0	0	0	0	0	0	0	0	0	0
x	1	L1-00140	Cucuta	Casa	5	1	1	1	1	10.4	2	1	1	1	10.4	0	0	0	0	0	0	0	0	0	0	0	0	1	0	0	0	0	0	0	0	0	0	0	0	0	0	0	0	0	0	0	0	0	0
x	1	L1-00141	Cucuta	Casa	5	0	1	1		0	3	1	1	0	0	0	0	0	0	1	0	0	0	0	0	0	0	1	0	0	0	0	0	0	0	0	0	0	0	0	0	0	0	0	0	0	0	0	0
x	1	L1-00142	Cucuta	Casa	5	0	1	1		0	3	1	1	0	0	0	0	0	0	0	0	0	0	0	0	0	0	2	0	0	0	0	0	0	0	0	0	0	0	0	0	0	0	0	0	0	0	0	0
x	1	L1-00143	Cucuta	Casa	5	0	1	1		0	2	1	1	0	0	0	0	0	0	0	0	0	0	0	0	0	0	1	0	0	0	0	0	0	0	0	0	0	0	0	0	0	0	0	0	0	0	0	0
x	1	L1-00144	Cucuta	Casa	5	0	1	1		0	2	1	1	0	0	0	0	0	0	0	0	0	0	0	0	0	0	1	0	0	0	0	0	0	0	0	0	0	0	0	0	0	0	0	0	0	0	0	0
x	1	L1-00145	Cucuta	Casa	5	0	1	1		0	2	1	1	0	0	0	0	0	0	0	0	0	0	0	0	0	0	1	0	0	0	0	0	0	0	0	0	0	0	0	0	0	0	0	0	0	0	0	0
x	1	L1-00146	Cucuta	Casa	5	0	1	1		0	2	1	1	0	0	0	0	0	0	0	0	0	0	0	0	0	0	1	0	0	0	0	0	0	0	0	0	0	0	0	0	0	0	0	0	0	0	0	0
x	1	L1-00147	Cucuta	Casa	5	0	1	1		0	2	1	1	0	0	0	0	0	0	0	0	0	0	0	0	0	0	1	0	0	0	0	0	0	0	0	0	0	0	0	0	0	0	0	0	0	0	0	0
x	1	L1-00148	Cucuta	Casa	5	0	1	1		0	2	1	1	0	0	0	0	0	0	0	0	0	0	0	0	0	0	1	0	0	0	0	0	0	0	0	0	0	0	0	0	0	0	0	0	0	0	0	0
x	1	L1-00149	Cucuta	Casa	5	0	0	0		0	2	1	0	0	0	0	0	0	0	0	0	0	0	0	0	0	0	1	0	0	0	0	0	0	0	0	0	0	0	0	0	0	0	0	0	0	0	0	0
x	1	L1-00150	Cucuta	Casa	5	0	1	1		0	2	1	1	0	0	0	0	0	0	0	0	0	0	0	0	0	0	1	0	0	0	0	0	0	0	0	0	0	0	0	0	0	0	0	0	0	0	0	0
x	1	L1-00151	Cucuta	Casa	5	0	1	1		0	2	1	1	0	0	0	0	0	0	0	0	0	0	0	0	0	0	1	0	0	0	0	0	0	0	0	0	0	0	0	0	0	0	0	0	0	0	0	0
x	1	L1-00152	Cucuta	Casa	5	0	1	1		0	2	1	1	0	0	0	0	0	0	0	0	0	0	0	0	0	0	1	0	0	0	0	0	0	0	0	0	0	0	0	0	0	0	0	0	0	0	0	0
x	1	L1-00153	Cucuta	Casa	5	0	0	0		0	2	1	0	0	0	0	0	0	0	0	0	0	0	0	0	0	0	1	0	0	0	0	0	0	0	0	0	0	0	0	0	0	0	0	0	0	0	0	0
x	1	L1-00154	Cucuta	Casa	5	1	1	2	1	69.5	2	1	1	1	52	0	0	0	0	0	0	0	0	0	0	0	0	1	1	1	17.5	0	0	0	0	0	0	0	0	0	0	0	0	0	0	0	0	0	0
x	1	L1-00155	Cucuta	Casa	5	0	1	1		0	2	1	1	0	0	0	0	0	0	1	0	0	0	0	0	0	0	0	0	0	0	0	0	0	0	0	0	0	0	0	0	0	0	0	0	0	0	0	0
x	1	L1-00156	Cucuta	Casa	5	0	1	2		0	2	1	1	0	0	0	0	0	0	0	0	0	0	0	0	0	0	1	1	0	0	0	0	0	0	0	0	0	0	0	0	0	0	0	0	0	0	0	0
x	1	L1-00157	Cucuta	Casa	5	0	1	1		0	2	1	1	0	0	0	0	0	0	1	0	0	0	0	0	0	0	0	0	0	0	0	0	0	0	0	0	0	0	0	0	0	0	0	0	0	0	0	0
x	1	L1-00158	Cucuta	Casa	5	0	0	0		0	2	1	0	0	0	0	0	0	0	0	0	0	0	0	0	0	0	1	0	0	0	0	0	0	0	0	0	0	0	0	0	0	0	0	0	0	0	0	0
x	1	L1-00159	Cucuta	Casa	5	0	0	0		0	3	1	0	0	0	0	0	0	0	0	0	0	0	0	0	0	0	2	0	0	0	0	0	0	0	0	0	0	0	0	0	0	0	0	0	0	0	0	0
x	1	L1-00160	Cucuta	Casa	5	0	0	0		0	2	1	0	0	0	0	0	0	0	0	0	0	0	0	0	0	0	1	0	0	0	0	0	0	0	0	0	0	0	0	0	0	0	0	0	0	0	0	0
x	1	L1-00161	Cucuta	Casa	5	0	1	1		0	2	1	1	0	0	0	0	0	0	0	0	0	0	0	0	0	0	1	0	0	0	0	0	0	0	0	0	0	0	0	0	0	0	0	0	0	0	0	0
x	1	L1-00162	Cucuta	Casa	5	0	1	1		0	2	1	1	0	0	0	0	0	0	1	0	0	0	0	0	0	0	0	0	0	0	0	0	0	0	0	0	0	0	0	0	0	0	0	0	0	0	0	0
x	1	L1-00163	Cucuta	Casa	5	0	1	1		0	2	1	1	0	0	0	0	0	0	0	0	0	0	0	0	0	0	1	0	0	0	0	0	0	0	0	0	0	0	0	0	0	0	0	0	0	0	0	0
x	1	L1-00164	Cucuta	Casa	5	0	1	1		0	2	1	1	0	0	1	0	0	0	0	0	0	0	0	0	0	0	0	0	0	0	0	0	0	0	0	0	0	0	0	0	0	0	0	0	0	0	0	0
x	1	L1-00165	Cucuta	Casa	5	0	1	1		0	2	1	1	0	0	0	0	0	0	1	0	0	0	0	0	0	0	0	0	0	0	0	0	0	0	0	0	0	0	0	0	0	0	0	0	0	0	0	0
x	1	L1-00166	Cucuta	Casa	5	0	0	0		0	2	1	0	0	0	0	0	0	0	0	0	0	0	0	0	0	0	1	0	0	0	0	0	0	0	0	0	0	0	0	0	0	0	0	0	0	0	0	0
x	1	L1-00167	Cucuta	Casa	5	0	1	2		0	3	2	2	0	0	0	0	0	0	0	0	0	0	0	0	0	0	1	0	0	0	0	0	0	0	0	0	0	0	0	0	0	0	0	0	0	0	0	0
x	1	L1-00168	Cucuta	Casa	5	0	0	0		0	1	0	0	0	0	0	0	0	0	0	0	0	0	0	0	0	0	1	0	0	0	0	0	0	0	0	0	0	0	0	0	0	0	0	0	0	0	0	0
x	1	L1-00169	Cucuta	Casa	5	0	0	0		0	2	1	0	0	0	0	0	0	0	0	0	0	0	0	0	0	0	1	0	0	0	0	0	0	0	0	0	0	0	0	0	0	0	0	0	0	0	0	0
x	1	L1-00170	Cucuta	Casa	5	0	1	1		0	2	1	1	0	0	0	0	0	0	0	0	0	0	0	0	0	0	1	0	0	0	0	0	0	0	0	0	0	0	0	0	0	0	0	0	0	0	0	0
x	1	L1-00171	Cucuta	Casa	5	0	0	0		0	3	1	0	0	0	0	0	0	0	0	0	0	0	0	0	0	0	2	0	0	0	0	0	0	0	0	0	0	0	0	0	0	0	0	0	0	0	0	0
x	1	L1-00172	Cucuta	Casa	5	0	0	0		0	2	1	0	0	0	0	0	0	0	0	0	0	0	0	0	0	0	1	0	0	0	0	0	0	0	0	0	0	0	0	0	0	0	0	0	0	0	0	0
x	1	L1-00173	Cucuta	Casa	5	0	0	0		0	3	0	0	0	0	1	0	0	0	0	0	0	0	0	0	0	0	2	0	0	0	0	0	0	0	0	0	0	0	0	0	0	0	0	0	0	0	0	0
x	1	L1-00174	Cucuta	Casa	5	0	1	1		0	2	1	1	0	0	0	0	0	0	0	0	0	0	0	0	0	0	1	0	0	0	0	0	0	0	0	0	0	0	0	0	0	0	0	0	0	0	0	0
x	1	L1-00175	Cucuta	Casa	5	0	0	0		0	2	1	0	0	0	0	0	0	0	0	0	0	0	0	0	0	0	1	0	0	0	0	0	0	0	0	0	0	0	0	0	0	0	0	0	0	0	0	0
x	1	L1-00176	Cucuta	Casa	5	0	1	1		0	3	1	1	0	0	0	0	0	0	2	0	0	0	0	0	0	0	0	0	0	0	0	0	0	0	0	0	0	0	0	0	0	0	0	0	0	0	0	0
x	1	L1-00177	Cucuta	Casa	5	0	1	1		0	2	1	1	0	0	0	0	0	0	1	0	0	0	0	0	0	0	0	0	0	0	0	0	0	0	0	0	0	0	0	0	0	0	0	0	0	0	0	0
x	1	L1-00178	Cucuta	Casa	5	0	0	0		0	2	1	0	0	0	0	0	0	0	0	0	0	0	0	0	0	0	1	0	0	0	0	0	0	0	0	0	0	0	0	0	0	0	0	0	0	0	0	0
x	1	L1-00179	Cucuta	Casa	5	1	1	1	1	26	1	0	0	0	0	1	1	1	26	0	0	0	0	0	0	0	0	0	0	0	0	0	0	0	0	0	0	0	0	0	0	0	0	0	0	0	0	0	0
x	1	L1-00180	Cucuta	Casa	5	0	1	1		0	2	1	1	0	0	0	0	0	0	0	0	0	0	0	0	0	0	1	0	0	0	0	0	0	0	0	0	0	0	0	0	0	0	0	0	0	0	0	0
x	1	L1-00181	Cucuta	Casa	5	0	1	1		0	2	1	1	0	0	0	0	0	0	0	0	0	0	0	0	0	0	1	0	0	0	0	0	0	0	0	0	0	0	0	0	0	0	0	0	0	0	0	0
x	1	L1-00182	Cucuta	Casa	8	0	1	1		0	2	1	1	0	0	0	0	0	0	0	0	0	0	0	0	0	0	1	0	0	0	0	0	0	0	0	0	0	0	0	0	0	0	0	0	0	0	0	0
x	1	L1-00183	Cucuta	Casa	8	0	0	0		0	2	0	0	0	0	0	0	0	0	1	0	0	0	0	0	0	0	1	0	0	0	0	0	0	0	0	0	0	0	0	0	0	0	0	0	0	0	0	0
x	1	L1-00184	Cucuta	Casa	8	0	1	1		0	2	1	1	0	0	0	0	0	0	0	0	0	0	0	0	0	0	1	0	0	0	0	0	0	0	0	0	0	0	0	0	0	0	0	0	0	0	0	0
x	1	L1-00185	Cucuta	Casa	8	0	1	1		0	2	1	1	0	0	0	0	0	0	0	0	0	0	0	0	0	0	1	0	0	0	0	0	0	0	0	0	0	0	0	0	0	0	0	0	0	0	0	0
x	1	L1-00186	Cucuta	Casa	8	1	1	1	1	26	2	1	1	1	26	0	0	0	0	0	0	0	0	0	0	0	0	1	0	0	0	0	0	0	0	0	0	0	0	0	0	0	0	0	0	0	0	0	0
x	1	L1-00187	Cucuta	Casa	8	0	0	0		0	2	1	0	0	0	0	0	0	0	0	0	0	0	0	0	0	0	1	0	0	0	0	0	0	0	0	0	0	0	0	0	0	0	0	0	0	0	0	0
x	1	L1-00188	Cucuta	Casa	8	0	1	1		0	2	1	1	0	0	0	0	0	0	0	0	0	0	0	0	0	0	1	0	0	0	0	0	0	0	0	0	0	0	0	0	0	0	0	0	0	0	0	0
x	1	L1-00189	Cucuta	Casa	8	0	1	1		0	2	1	1	0	0	0	0	0	0	0	0	0	0	0	0	0	0	1	0	0	0	0	0	0	0	0	0	0	0	0	0	0	0	0	0	0	0	0	0
x	1	L1-00190	Cucuta	Casa	8	0	0	0		0	2	1	0	0	0	0	0	0	0	0	0	0	0	0	0	0	0	1	0	0	0	0	0	0	0	0	0	0	0	0	0	0	0	0	0	0	0	0	0
x	1	L1-00191	Cucuta	Casa	8	0	1	1		0	2	1	1	0	0	0	0	0	0	0	0	0	0	0	0	0	0	1	0	0	0	0	0	0	0	0	0	0	0	0	0	0	0	0	0	0	0	0	0
x	1	L1-00192	Cucuta	Casa	8	0	1	1		0	2	1	1	0	0	0	0	0	0	1	0	0	0	0	0	0	0	0	0	0	0	0	0	0	0	0	0	0	0	0	0	0	0	0	0	0	0	0	0
x	1	L1-00193	Cucuta	Casa	8	0	1	1		0	2	1	1	0	0	0	0	0	0	0	0	0	0	0	0	0	0	1	0	0	0	0	0	0	0	0	0	0	0	0	0	0	0	0	0	0	0	0	0
x	1	L1-00194	Cucuta	Casa	8	0	0	0		0	2	1	0	0	0	0	0	0	0	0	0	0	0	0	0	0	0	1	0	0	0	0	0	0	0	0	0	0	0	0	0	0	0	0	0	0	0	0	0
x	1	L1-00195	Cucuta	Casa	8	0	1	1		0	2	1	1	0	0	0	0	0	0	0	0	0	0	0	0	0	0	1	0	0	0	0	0	0	0	0	0	0	0	0	0	0	0	0	0	0	0	0	0
x	1	L1-00196	Cucuta	Casa	8	0	0	0		0	2	1	0	0	0	1	0	0	0	0	0	0	0	0	0	0	0	0	0	0	0	0	0	0	0	0	0	0	0	0	0	0	0	0	0	0	0	0	0
x	1	L1-00197	Cucuta	Casa	8	1	1	5	1	260	5	2	2	2	245	0	0	0	0	0	0	0	0	0	0	0	0	0	0	0	0	3	3	3	15	0	0	0	0	0	0	0	0	0	0	0	0	0	0
x	1	L1-00198	Cucuta	Casa	8	0	1	1		0	2	1	1	0	0	0	0	0	0	0	0	0	0	0	0	0	0	1	0	0	0	0	0	0	0	0	0	0	0	0	0	0	0	0	0	0	0	0	0
x	1	L1-00199	Cucuta	Casa	8	0	1	1		0	3	1	1	0	0	0	0	0	0	0	0	0	0	0	0	0	0	2	0	0	0	0	0	0	0	0	0	0	0	0	0	0	0	0	0	0	0	0	0
x	1	L1-00200	Cucuta	Casa	8	0	1	1		0	6	1	1	0	0	0	0	0	0	0	0	0	0	0	0	0	0	5	0	0	0	0	0	0	0	0	0	0	0	0	0	0	0	0	0	0	0	0	0
x	1	L1-00201	Cucuta	Casa	6	1	1	1	1	10.5	2	0	0	0	0	1	1	1	10.5	0	0	0	0	0	0	0	0	1	0	0	0	0	0	0	0	0	0	0	0	0	0	0	0	0	0	0	0	0	0
x	1	L1-00202	Cucuta	Casa	6	0	0	0		0	3	1	0	0	0	1	0	0	0	1	0	0	0	0	0	0	0	0	0	0	0	0	0	0	0	0	0	0	0	0	0	0	0	0	0	0	0	0	0
x	1	L1-00203	Cucuta	Casa	6	0	0	0		0	2	0	0	0	0	1	0	0	0	1	0	0	0	0	0	0	0	0	0	0	0	0	0	0	0	0	0	0	0	0	0	0	0	0	0	0	0	0	0
x	1	L1-00204	Cucuta	Casa	6	0	1	1		0	4	1	1	0	0	0	0	0	0	1	0	0	0	0	0	0	0	1	0	0	0	0	0	0	0	0	0	0	0	0	0	0	0	0	0	0	0	0	0
x	1	L1-00205	Cucuta	Casa	6	0	0	0		0	3	0	0	0	0	1	0	0	0	1	0	0	0	0	0	0	0	0	0	0	0	0	0	0	0	0	0	0	0	0	0	0	0	0	0	0	0	1	0
x	1	L1-00206	Cucuta	Casa	6	0	0	0		0	2	1	0	0	0	1	0	0	0	0	0	0	0	0	0	0	0	0	0	0	0	0	0	0	0	0	0	0	0	0	0	0	0	0	0	0	0	0	0
x	1	L1-00207	Cucuta	Casa	6	0	1	1		0	2	1	0	0	0	0	0	0	0	1	1	0	0	0	0	0	0	0	0	0	0	0	0	0	0	0	0	0	0	0	0	0	0	0	0	0	0	0	0
x	1	L1-00208	Cucuta	Casa	6	0	0	0		0	2	1	0	0	0	1	0	0	0	0	0	0	0	0	0	0	0	0	0	0	0	0	0	0	0	0	0	0	0	0	0	0	0	0	0	0	0	0	0
x	1	L1-00209	Cucuta	Casa	6	0	0	0		0	2	1	0	0	0	1	0	0	0	0	0	0	0	0	0	0	0	0	0	0	0	0	0	0	0	0	0	0	0	0	0	0	0	0	0	0	0	0	0
x	1	L1-00210	Cucuta	Casa	6	0	0	0		0	2	1	0	0	0	1	0	0	0	0	0	0	0	0	0	0	0	0	0	0	0	0	0	0	0	0	0	0	0	0	0	0	0	0	0	0	0	0	0
x	1	L1-00211	Cucuta	Casa	6	0	0	0		0	3	0	0	0	0	2	0	0	0	0	0	0	0	0	0	0	0	0	0	0	0	1	0	0	0	0	0	0	0	0	0	0	0	0	0	0	0	0	0
x	1	L1-00212	Cucuta	Casa	6	0	1	1		0	3	1	1	0	0	0	0	0	0	0	0	0	0	0	0	0	0	0	0	0	0	0	0	0	0	0	0	0	0	0	0	0	0	0	0	0	0	2	0
x	1	L1-00213	Cucuta	Casa	6	0	0	0		0	3	0	0	0	0	0	0	0	0	1	0	0	0	0	0	0	0	1	0	0	0	0	0	0	0	0	0	0	0	0	0	0	0	0	0	0	0	1	0
x	1	L1-00214	Cucuta	Casa	6	0	0	0		0	2	1	0	0	0	1	0	0	0	0	0	0	0	0	0	0	0	0	0	0	0	0	0	0	0	0	0	0	0	0	0	0	0	0	0	0	0	0	0
x	1	L1-00215	Cucuta	Casa	6	0	1	2	1	7	4	1	1	0	0	2	0	0	0	0	0	0	0	0	0	0	0	0	0	0	0	0	0	0	0	0	0	0	0	0	0	0	0	1	1	1	7	0	0
x	1	L1-00216	Cucuta	Casa	6	1	1	1	1	36	4	1	1	1	36	0	0	0	0	2	0	0	0	0	0	0	0	0	0	0	0	0	0	0	0	0	0	0	0	0	0	0	0	0	0	0	0	0	0
x	1	L1-00217	Cucuta	Casa	6	0	0	0		0	3	0	0	0	0	1	0	0	0	0	0	0	0	0	0	0	0	0	0	0	0	1	0	0	0	0	0	0	0	0	0	0	0	0	0	0	0	0	0
x	1	L1-00218	Cucuta	Casa	6	0	0	0		0	3	1	0	0	0	1	0	0	0	0	0	0	0	0	0	0	0	0	0	0	0	0	0	0	0	0	0	0	0	0	0	0	0	0	0	0	0	0	0
x	1	L1-00219	Cucuta	Casa	6	0	0	0		0	4	1	0	0	0	2	0	0	0	0	0	0	0	0	0	0	0	0	0	0	0	1	0	0	0	0	0	0	0	0	0	0	0	0	0	0	0	0	0
x	1	L1-00220	Cucuta	Casa	6	1	1	1	1	63	3	1	1	1	63	0	0	0	0	1	0	0	0	0	0	0	0	0	0	0	0	1	0	0	0	0	0	0	0	0	0	0	0	0	0	0	0	0	0
x	1	L1-00221	Cucuta	Casa	6	0	0	0		0	2	1	0	0	0	1	0	0	0	0	0	0	0	0	0	0	0	0	0	0	0	0	0	0	0	0	0	0	0	0	0	0	0	0	0	0	0	0	0
x	1	L1-00222	Cucuta	Casa	6	0	1	1	1	28.6	3	1	1	1	28.6	1	0	0	0	0	0	0	0	0	0	0	0	0	0	0	0	1	0	0	0	0	0	0	0	0	0	0	0	0	0	0	0	0	0
x	1	L1-00223	Cucuta	Casa	6	0	0	0		0	2	1	0	0	0	1	0	0	0	0	0	0	0	0	0	0	0	0	0	0	0	0	0	0	0	0	0	0	0	0	0	0	0	0	0	0	0	0	0
x	1	L1-00224	Cucuta	Casa	6	0	1	1		0	4	1	1	0	0	0	0	0	0	2	0	0	0	0	0	0	0	0	0	0	0	1	0	0	0	0	0	0	0	0	0	0	0	0	0	0	0	0	0
x	1	L1-00225	Cucuta	Casa	6	0	0	0		0	4	1	0	0	0	2	0	0	0	0	0	0	0	0	0	0	0	0	0	0	0	1	0	0	0	0	0	0	0	0	0	0	0	0	0	0	0	0	0
x	1	L1-00226	Cucuta	Casa	6	0	0	0		0	4	1	0	0	0	0	0	0	0	1	0	0	0	0	0	0	0	0	0	0	0	2	0	0	0	0	0	0	0	0	0	0	0	0	0	0	0	0	0
x	1	L1-00227	Cucuta	Casa	6	1	1	1	1	57.2	3	1	1	1	57.2	1	0	0	0	0	0	0	0	0	0	0	0	0	0	0	0	1	0	0	0	0	0	0	0	0	0	0	0	0	0	0	0	0	0
x	1	L1-00228	Cucuta	Casa	6	0	0	0		0	3	1	0	0	0	1	0	0	0	0	0	0	0	0	0	0	0	0	0	0	0	0	0	0	0	0	0	0	0	0	0	0	0	0	0	0	0	0	0
x	1	L1-00229	Cucuta	Casa	6	1	1	1	1	27	2	1	1	1	27	1	0	0	0	0	0	0	0	0	0	0	0	0	0	0	0	0	0	0	0	0	0	0	0	0	0	0	0	0	0	0	0	0	0
x	1	L1-00230	Cucuta	Casa	6	0	1	1		0	3	1	1	0	0	1	0	0	0	0	0	0	0	0	0	0	0	0	0	0	0	1	0	0	0	0	0	0	0	0	0	0	0	0	0	0	0	0	0
x	1	L1-00231	Cucuta	Casa	6	0	0	0		0	4	1	0	0	0	0	0	0	0	1	0	0	0	0	0	0	0	0	0	0	0	0	0	0	0	0	0	0	0	0	0	0	0	0	0	0	0	2	0
x	1	L1-00232	Cucuta	Casa	6	1	1	1	1	3.5	2	1	1	1	3.5	1	0	0	0	0	0	0	0	0	0	0	0	0	0	0	0	0	0	0	0	0	0	0	0	0	0	0	0	0	0	0	0	0	0
x	1	L1-00233	Cucuta	Casa	6	0	0	0		0	4	1	0	0	0	1	0	0	0	0	0	0	0	0	0	0	0	0	0	0	0	1	0	0	0	0	0	0	0	0	0	0	0	0	0	0	0	1	0
x	1	L1-00234	Cucuta	Casa	6	0	0	0		0	1	0	0	0	0	1	0	0	0	0	0	0	0	0	0	0	0	0	0	0	0	0	0	0	0	0	0	0	0	0	0	0	0	0	0	0	0	0	0
x	1	L1-00235	Cucuta	Casa	6	0	0	0		0	3	1	0	0	0	1	0	0	0	0	0	0	0	0	0	0	0	1	0	0	0	0	0	0	0	0	0	0	0	0	0	0	0	0	0	0	0	0	0
x	1	L1-00236	Cucuta	Casa	6	0	1	1		0	4	1	1	0	0	1	0	0	0	1	0	0	0	0	0	0	0	0	0	0	0	1	0	0	0	0	0	0	0	0	0	0	0	0	0	0	0	0	0
x	1	L1-00237	Cucuta	Casa	6	0	0	0		0	5	1	0	0	0	0	0	0	0	1	0	0	0	0	0	0	0	2	0	0	0	0	0	0	0	0	0	0	0	0	0	0	0	0	0	0	0	1	0
x	1	L1-00238	Cucuta	Casa	6	0	0	0		0	2	1	0	0	0	0	0	0	0	0	0	0	0	0	0	0	0	1	0	0	0	0	0	0	0	0	0	0	0	0	0	0	0	0	0	0	0	0	0
x	1	L1-00239	Cucuta	Casa	6	0	0	0		0	2	0	0	0	0	0	0	0	0	0	0	0	0	0	0	0	0	1	0	0	0	1	0	0	0	0	0	0	0	0	0	0	0	0	0	0	0	0	0
x	1	L1-00240	Cucuta	Casa	6	0	0	0		0	3	1	0	0	0	0	0	0	0	0	0	0	0	0	0	0	0	1	0	0	0	1	0	0	0	0	0	0	0	0	0	0	0	0	0	0	0	0	0
x	1	L1-00241	Cucuta	Casa	6	1	1	1	1	33	2	1	1	1	33	0	0	0	0	0	0	0	0	0	0	0	0	1	0	0	0	0	0	0	0	0	0	0	0	0	0	0	0	0	0	0	0	0	0
x	1	L1-00242	Cucuta	Casa	6	1	1	1	1	12	3	1	1	1	12	0	0	0	0	1	0	0	0	0	0	0	0	0	0	0	0	1	0	0	0	0	0	0	0	0	0	0	0	0	0	0	0	0	0
x	1	L1-00243	Cucuta	Casa	6	0	0	0		0	2	1	0	0	0	0	0	0	0	0	0	0	0	0	0	0	0	0	0	0	0	1	0	0	0	0	0	0	0	0	0	0	0	0	0	0	0	0	0
x	1	L1-00244	Cucuta	Casa	6	0	0	0		0	4	1	0	0	0	1	0	0	0	1	0	0	0	0	0	0	0	0	0	0	0	1	0	0	0	0	0	0	0	0	0	0	0	0	0	0	0	0	0
x	1	L1-00245	Cucuta	Casa	6	1	1	1	1	60	3	1	1	1	60	0	0	0	0	0	0	0	0	0	0	0	0	2	0	0	0	0	0	0	0	0	0	0	0	0	0	0	0	0	0	0	0	0	0
x	1	L1-00246	Cucuta	Casa	6	1	1	1	1	7.8	4	1	1	1	7.8	0	0	0	0	0	0	0	0	0	0	0	0	2	0	0	0	1	0	0	0	0	0	0	0	0	0	0	0	0	0	0	0	0	0
x	1	L1-00247	Cucuta	Casa	6	0	0	0		0	2	1	0	0	0	1	0	0	0	0	0	0	0	0	0	0	0	0	0	0	0	0	0	0	0	0	0	0	0	0	0	0	0	0	0	0	0	0	0
x	1	L1-00248	Cucuta	Casa	6	0	0	0		0	2	0	0	0	0	1	0	0	0	0	0	0	0	0	0	0	0	0	0	0	0	1	0	0	0	0	0	0	0	0	0	0	0	0	0	0	0	0	0
x	1	L1-00249	Cucuta	Casa	6	0	0	0		0	3	1	0	0	0	0	0	0	0	2	0	0	0	0	0	0	0	0	0	0	0	0	0	0	0	0	0	0	0	0	0	0	0	0	0	0	0	0	0
x	1	L1-00250	Cucuta	Casa	6	0	0	0		0	3	1	0	0	0	1	0	0	0	0	0	0	0	0	0	0	0	1	0	0	0	0	0	0	0	0	0	0	0	0	0	0	0	0	0	0	0	0	0
x	1	L1-00251	Cucuta	Casa	6	0	1	1		0	3	1	1	0	0	0	0	0	0	0	0	0	0	0	0	0	0	1	0	0	0	1	0	0	0	0	0	0	0	0	0	0	0	0	0	0	0	0	0
x	1	L1-00252	Cucuta	Casa	6	0	0	0		0	2	0	0	0	0	0	0	0	0	0	0	0	0	0	0	0	0	1	0	0	0	1	0	0	0	0	0	0	0	0	0	0	0	0	0	0	0	0	0
x	1	L1-00253	Cucuta	Casa	6	0	1	1		0	3	1	1	0	0	0	0	0	0	0	0	0	0	0	0	0	0	1	0	0	0	1	0	0	0	0	0	0	0	0	0	0	0	0	0	0	0	0	0
x	1	L1-00254	Cucuta	Casa	6	0	0	0		0	2	1	0	0	0	0	0	0	0	0	0	0	0	0	0	0	0	0	0	0	0	1	0	0	0	0	0	0	0	0	0	0	0	0	0	0	0	0	0
x	1	L1-00255	Cucuta	Casa	6	0	0	0		0	3	1	0	0	0	2	0	0	0	0	0	0	0	0	0	0	0	0	0	0	0	0	0	0	0	0	0	0	0	0	0	0	0	0	0	0	0	0	0
x	1	L1-00256	Cucuta	Casa	6	0	0	0		0	3	1	0	0	0	1	0	0	0	0	0	0	0	0	0	0	0	0	0	0	0	1	0	0	0	0	0	0	0	0	0	0	0	0	0	0	0	0	0
x	1	L1-00257	Cucuta	Casa	6	0	0	0		0	4	0	0	0	0	2	0	0	0	1	0	0	0	0	0	0	0	0	0	0	0	1	0	0	0	0	0	0	0	0	0	0	0	0	0	0	0	0	0
x	1	L1-00258	Cucuta	Casa	6	0	0	0		0	2	0	0	0	0	0	0	0	0	0	0	0	0	0	0	0	0	1	0	0	0	1	0	0	0	0	0	0	0	0	0	0	0	0	0	0	0	0	0
x	1	L1-00259	Cucuta	Casa	6	0	1	1		0	3	0	0	0	0	1	1	0	0	0	0	0	0	0	0	0	0	0	0	0	0	2	0	0	0	0	0	0	0	0	0	0	0	0	0	0	0	0	0
x	1	L1-00260	Cucuta	Casa	6	0	0	0		0	3	1	0	0	0	0	0	0	0	0	0	0	0	0	0	0	0	2	0	0	0	0	0	0	0	0	0	0	0	0	0	0	0	0	0	0	0	0	0
x	1	L1-00261	Cucuta	Casa	6	0	0	0		0	2	2	0	0	0	0	0	0	0	0	0	0	0	0	0	0	0	0	0	0	0	0	0	0	0	0	0	0	0	0	0	0	0	0	0	0	0	0	0
x	1	L1-00262	Cucuta	Casa	6	0	0	0		0	2	1	0	0	0	0	0	0	0	0	0	0	0	0	0	0	0	1	0	0	0	0	0	0	0	0	0	0	0	0	0	0	0	0	0	0	0	0	0
x	1	L1-00263	Cucuta	Casa	6	0	0	0		0	2	1	0	0	0	0	0	0	0	0	0	0	0	0	0	0	0	1	0	0	0	0	0	0	0	0	0	0	0	0	0	0	0	0	0	0	0	0	0
x	1	L1-00264	Cucuta	Casa	6	0	1	1		0	3	1	1	0	0	0	0	0	0	0	0	0	0	0	0	0	0	1	0	0	0	1	0	0	0	0	0	0	0	0	0	0	0	0	0	0	0	0	0
x	1	L1-00265	Cucuta	Casa	6	0	0	0		0	3	1	0	0	0	0	0	0	0	1	0	0	0	0	0	0	0	0	0	0	0	1	0	0	0	0	0	0	0	0	0	0	0	0	0	0	0	0	0
x	1	L1-00266	Cucuta	Casa	6	0	0	0		0	3	1	0	0	0	1	0	0	0	0	0	0	0	0	0	0	0	0	0	0	0	1	0	0	0	0	0	0	0	0	0	0	0	0	0	0	0	0	0
x	1	L1-00267	Cucuta	Casa	6	0	0	0		0	2	2	0	0	0	0	0	0	0	0	0	0	0	0	0	0	0	0	0	0	0	0	0	0	0	0	0	0	0	0	0	0	0	0	0	0	0	0	0
x	1	L1-00268	Cucuta	Casa	6	0	1	1		0	3	1	1	0	0	0	0	0	0	0	0	0	0	0	0	0	0	1	0	0	0	1	0	0	0	0	0	0	0	0	0	0	0	0	0	0	0	0	0
x	1	L1-00269	Cucuta	Casa	6	0	0	0		0	3	1	0	0	0	0	0	0	0	0	0	0	0	0	0	0	0	1	0	0	0	1	0	0	0	0	0	0	0	0	0	0	0	0	0	0	0	0	0
x	1	L1-00270	Cucuta	Casa	6	0	0	0		0	4	1	0	0	0	1	0	0	0	0	0	0	0	0	0	0	0	1	0	0	0	1	0	0	0	0	0	0	0	0	0	0	0	0	0	0	0	0	0
x	1	L1-00271	Cucuta	Casa	6	0	0	0		0	4	1	0	0	0	0	0	0	0	1	0	0	0	0	0	0	0	2	0	0	0	0	0	0	0	0	0	0	0	0	0	0	0	0	0	0	0	0	0
x	1	L1-00272	Cucuta	Casa	6	0	0	0		0	3	1	0	0	0	0	0	0	0	0	0	0	0	0	0	0	0	1	0	0	0	0	0	0	0	0	0	0	0	0	0	0	0	0	0	0	0	1	0
x	1	L1-00273	Cucuta	Casa	6	0	0	0		0	4	2	0	0	0	0	0	0	0	0	0	0	0	0	0	0	0	1	0	0	0	0	0	0	0	0	0	0	0	0	0	0	0	0	0	0	0	1	0
x	1	L1-00274	Cucuta	Casa	6	0	0	0		0	2	1	0	0	0	0	0	0	0	0	0	0	0	0	0	0	0	1	0	0	0	0	0	0	0	0	0	0	0	0	0	0	0	0	0	0	0	0	0
x	1	L1-00275	Cucuta	Casa	6	0	0	0		0	3	1	0	0	0	0	0	0	0	0	0	0	0	0	0	0	0	1	0	0	0	0	0	0	0	1	0	0	0	0	0	0	0	0	0	0	0	0	0
x	1	L1-00276	Cucuta	Casa	6	0	0	0		0	3	0	0	0	0	0	0	0	0	0	0	0	0	0	0	0	0	1	0	0	0	1	0	0	0	0	0	0	0	0	0	0	0	0	0	0	0	1	0
x	1	L1-00277	Cucuta	Casa	6	0	0	0		0	4	1	0	0	0	0	0	0	0	0	0	0	0	0	0	0	0	1	0	0	0	2	0	0	0	0	0	0	0	0	0	0	0	0	0	0	0	0	0
x	1	L1-00278	Cucuta	Casa	6	0	1	2		0	4	0	0	0	0	0	0	0	0	1	1	0	0	0	0	0	0	1	0	0	0	2	1	0	0	0	0	0	0	0	0	0	0	0	0	0	0	0	0
x	1	L1-00279	Cucuta	Casa	6	0	0	0		0	3	1	0	0	0	0	0	0	0	0	0	0	0	0	0	0	0	2	0	0	0	0	0	0	0	0	0	0	0	0	0	0	0	0	0	0	0	0	0
x	1	L1-00280	Cucuta	Casa	6	0	0	0		0	4	1	0	0	0	0	0	0	0	0	0	0	0	0	0	0	0	1	0	0	0	2	0	0	0	0	0	0	0	0	0	0	0	0	0	0	0	0	0
x	1	L1-00281	Cucuta	Casa	6	0	0	0		0	3	1	0	0	0	0	0	0	0	0	0	0	0	0	0	0	0	1	0	0	0	1	0	0	0	0	0	0	0	0	0	0	0	0	0	0	0	0	0
x	1	L1-00282	Cucuta	Casa	6	0	0	0		0	4	1	0	0	0	0	0	0	0	0	0	0	0	0	0	0	0	2	0	0	0	1	0	0	0	0	0	0	0	0	0	0	0	0	0	0	0	0	0
x	1	L1-00283	Cucuta	Casa	6	0	0	0		0	3	1	0	0	0	0	0	0	0	0	0	0	0	0	0	0	0	1	0	0	0	1	0	0	0	0	0	0	0	0	0	0	0	0	0	0	0	0	0
x	1	L1-00284	Cucuta	Casa	6	0	0	0		0	3	1	0	0	0	0	0	0	0	0	0	0	0	0	0	0	0	1	0	0	0	1	0	0	0	0	0	0	0	0	0	0	0	0	0	0	0	0	0
x	1	L1-00285	Cucuta	Casa	6	0	0	0		0	4	1	0	0	0	0	0	0	0	0	0	0	0	0	0	0	0	2	0	0	0	1	0	0	0	0	0	0	0	0	0	0	0	0	0	0	0	0	0
x	1	L1-00286	Cucuta	Casa	6	0	0	0		0	5	1	0	0	0	0	0	0	0	1	0	0	0	0	0	0	0	1	0	0	0	2	0	0	0	0	0	0	0	0	0	0	0	0	0	0	0	0	0
x	1	L1-00287	Cucuta	Casa	6	0	1	1		0	3	1	1	0	0	0	0	0	0	0	0	0	0	0	0	0	0	1	0	0	0	1	0	0	0	0	0	0	0	0	0	0	0	0	0	0	0	0	0
x	1	L1-00288	Cucuta	Casa	6	0	1	2	1	17.5	4	1	0	0	0	0	0	0	0	2	2	1	17.5	0	0	0	0	1	0	0	0	0	0	0	0	0	0	0	0	0	0	0	0	0	0	0	0	0	0
x	1	L1-00289	Cucuta	Casa	6	0	0	0		0	3	1	0	0	0	0	0	0	0	0	0	0	0	0	0	0	0	1	0	0	0	1	0	0	0	0	0	0	0	0	0	0	0	0	0	0	0	0	0
x	1	L1-00290	Cucuta	Casa	6	1	1	1	1	6	3	1	1	1	6	0	0	0	0	1	0	0	0	0	0	0	0	1	0	0	0	0	0	0	0	0	0	0	0	0	0	0	0	0	0	0	0	0	0
x	1	L1-00291	Cucuta	Casa	6	0	1	1		0	3	0	0	0	0	1	0	0	0	0	0	0	0	0	0	0	0	0	0	0	0	2	1	0	0	0	0	0	0	0	0	0	0	0	0	0	0	0	0
x	1	L1-00292	Cucuta	Casa	6	0	0	0		0	3	0	0	0	0	0	0	0	0	0	0	0	0	0	0	0	0	1	0	0	0	2	0	0	0	0	0	0	0	0	0	0	0	0	0	0	0	0	0
x	1	L1-00293	Cucuta	Casa	6	0	0	0		0	3	1	0	0	0	0	0	0	0	0	0	0	0	0	0	0	0	0	0	0	0	2	0	0	0	0	0	0	0	0	0	0	0	0	0	0	0	0	0
x	1	L1-00294	Cucuta	Casa	6	0	0	0		0	4	0	0	0	0	0	0	0	0	0	0	0	0	0	0	0	0	3	0	0	0	1	0	0	0	0	0	0	0	0	0	0	0	0	0	0	0	0	0
x	1	L1-00295	Cucuta	Casa	6	0	0	0		0	3	1	0	0	0	1	0	0	0	0	0	0	0	0	0	0	0	0	0	0	0	1	0	0	0	0	0	0	0	0	0	0	0	0	0	0	0	0	0
x	1	L1-00296	Cucuta	Casa	6	0	0	0		0	3	1	0	0	0	0	0	0	0	0	0	0	0	0	0	0	0	1	0	0	0	1	0	0	0	0	0	0	0	0	0	0	0	0	0	0	0	0	0
x	1	L1-00297	Cucuta	Casa	6	0	0	0		0	3	1	0	0	0	0	0	0	0	0	0	0	0	0	0	0	0	1	0	0	0	1	0	0	0	0	0	0	0	0	0	0	0	0	0	0	0	0	0
x	1	L1-00298	Cucuta	Casa	6	0	0	0		0	3	1	0	0	0	1	0	0	0	0	0	0	0	0	0	0	0	0	0	0	0	1	0	0	0	0	0	0	0	0	0	0	0	0	0	0	0	0	0
x	1	L1-00299	Cucuta	Casa	6	0	0	0		0	3	0	0	0	0	0	0	0	0	0	0	0	0	0	0	0	0	2	0	0	0	1	0	0	0	0	0	0	0	0	0	0	0	0	0	0	0	0	0
x	1	L1-00300	Cucuta	Casa	6	0	0	0		0	3	0	0	0	0	1	0	0	0	0	0	0	0	0	0	0	0	1	0	0	0	1	0	0	0	0	0	0	0	0	0	0	0	0	0	0	0	0	0
x	1	L1-00301	Cucuta	Casa	6	0	0	0		0	2	1	0	0	0	0	0	0	0	0	0	0	0	0	0	0	0	1	0	0	0	0	0	0	0	0	0	0	0	0	0	0	0	0	0	0	0	0	0
x	1	L1-00302	Cucuta	Casa	6	0	0	0		0	5	1	0	0	0	0	0	0	0	0	0	0	0	0	0	0	0	3	0	0	0	1	0	0	0	0	0	0	0	0	0	0	0	0	0	0	0	0	0
x	1	L1-00303	Cucuta	Casa	6	0	0	0		0	2	0	0	0	0	1	0	0	0	0	0	0	0	0	0	0	0	0	0	0	0	1	0	0	0	0	0	0	0	0	0	0	0	0	0	0	0	0	0
x	1	L1-00304	Cucuta	Casa	6	0	1	1		0	2	1	1	0	0	0	0	0	0	0	0	0	0	0	0	0	0	1	0	0	0	0	0	0	0	0	0	0	0	0	0	0	0	0	0	0	0	0	0
x	1	L1-00305	Cucuta	Casa	6	0	0	0		0	5	1	0	0	0	0	0	0	0	0	0	0	0	0	0	0	0	2	0	0	0	2	0	0	0	0	0	0	0	0	0	0	0	0	0	0	0	0	0
x	1	L1-00306	Cucuta	Casa	6	0	0	0		0	3	1	0	0	0	0	0	0	0	0	0	0	0	0	0	0	0	1	0	0	0	1	0	0	0	0	0	0	0	0	0	0	0	0	0	0	0	0	0
x	1	L1-00307	Cucuta	Casa	6	0	0	0		0	3	1	0	0	0	0	0	0	0	0	0	0	0	0	0	0	0	1	0	0	0	1	0	0	0	0	0	0	0	0	0	0	0	0	0	0	0	0	0
x	1	L1-00308	Cucuta	Casa	6	0	1	1		0	4	3	1	0	0	0	0	0	0	0	0	0	0	0	0	0	0	1	0	0	0	0	0	0	0	0	0	0	0	0	0	0	0	0	0	0	0	0	0
x	1	L1-00309	Cucuta	Casa	6	0	0	0		0	3	1	0	0	0	0	0	0	0	0	0	0	0	0	0	0	0	1	0	0	0	1	0	0	0	0	0	0	0	0	0	0	0	0	0	0	0	0	0
x	1	L1-00310	Cucuta	Casa	6	0	0	0		0	4	1	0	0	0	0	0	0	0	0	0	0	0	0	0	0	0	1	0	0	0	2	0	0	0	0	0	0	0	0	0	0	0	0	0	0	0	0	0
x	1	L1-00311	Cucuta	Casa	6	0	1	1		0	5	2	1	0	0	1	0	0	0	0	0	0	0	0	0	0	0	1	0	0	0	1	0	0	0	0	0	0	0	0	0	0	0	0	0	0	0	0	0
x	1	L1-00312	Cucuta	Casa	6	0	1	2		0	4	0	0	0	0	0	0	0	0	2	2	0	0	0	0	0	0	0	0	0	0	2	0	0	0	0	0	0	0	0	0	0	0	0	0	0	0	0	0
x	1	L1-00313	Cucuta	Casa	6	0	1	1		0	5	1	1	0	0	1	0	0	0	1	0	0	0	0	0	0	0	0	0	0	0	2	0	0	0	0	0	0	0	0	0	0	0	0	0	0	0	0	0
x	1	L1-00314	Cucuta	Casa	6	0	1	1	1	15	7	1	1	1	15	4	0	0	0	0	0	0	0	0	0	0	0	0	0	0	0	2	0	0	0	0	0	0	0	0	0	0	0	0	0	0	0	0	0
x	1	L1-00315	Cucuta	Casa	6	0	0	0		0	4	1	0	0	0	0	0	0	0	0	0	0	0	0	0	0	0	1	0	0	0	2	0	0	0	0	0	0	0	0	0	0	0	0	0	0	0	0	0
x	1	L1-00316	Cucuta	Casa	6	0	0	0		0	4	1	0	0	0	1	0	0	0	0	0	0	0	0	0	0	0	0	0	0	0	2	0	0	0	0	0	0	0	0	0	0	0	0	0	0	0	0	0
x	1	L1-00317	Cucuta	Casa	6	0	0	0		0	3	0	0	0	0	0	0	0	0	0	0	0	0	0	0	0	0	1	0	0	0	2	0	0	0	0	0	0	0	0	0	0	0	0	0	0	0	0	0
x	1	L1-00318	Cucuta	Casa	6	0	0	0		0	4	1	0	0	0	0	0	0	0	0	0	0	0	0	0	0	0	2	0	0	0	1	0	0	0	0	0	0	0	0	0	0	0	0	0	0	0	0	0
x	1	L1-00319	Cucuta	Casa	6	0	1	1		0	3	1	1	0	0	1	0	0	0	0	0	0	0	0	0	0	0	0	0	0	0	1	0	0	0	0	0	0	0	0	0	0	0	0	0	0	0	0	0
x	1	L1-00320	Cucuta	Casa	6	0	0	0		0	2	1	0	0	0	1	0	0	0	0	0	0	0	0	0	0	0	0	0	0	0	0	0	0	0	0	0	0	0	0	0	0	0	0	0	0	0	0	0
x	1	L1-00321	Cucuta	Casa	6	0	0	0		0	5	1	0	0	0	0	0	0	0	0	0	0	0	0	0	0	0	3	0	0	0	1	0	0	0	0	0	0	0	0	0	0	0	0	0	0	0	0	0
x	1	L1-00322	Cucuta	Casa	6	0	0	0		0	6	2	0	0	0	0	0	0	0	3	0	0	0	0	0	0	0	0	0	0	0	1	0	0	0	0	0	0	0	0	0	0	0	0	0	0	0	0	0
x	1	L1-00323	Cucuta	Casa	6	0	1	1		0	3	1	0	0	0	0	0	0	0	1	1	0	0	0	0	0	0	1	0	0	0	0	0	0	0	0	0	0	0	0	0	0	0	0	0	0	0	0	0
x	1	L1-00324	Cucuta	Casa	6	0	0	0		0	2	0	0	0	0	0	0	0	0	0	0	0	0	0	0	0	0	1	0	0	0	1	0	0	0	0	0	0	0	0	0	0	0	0	0	0	0	0	0
x	1	L1-00325	Cucuta	Casa	6	0	0	0		0	4	1	0	0	0	1	0	0	0	0	0	0	0	0	0	0	0	0	0	0	0	2	0	0	0	0	0	0	0	0	0	0	0	0	0	0	0	0	0
x	1	L1-00326	Cucuta	Casa	6	0	1	1		0	2	1	1	0	0	0	0	0	0	0	0	0	0	0	0	0	0	1	0	0	0	0	0	0	0	0	0	0	0	0	0	0	0	0	0	0	0	0	0
x	1	L1-00327	Cucuta	Casa	6	0	1	1		0	2	1	0	0	0	1	1	0	0	0	0	0	0	0	0	0	0	0	0	0	0	0	0	0	0	0	0	0	0	0	0	0	0	0	0	0	0	0	0
x	1	L1-00328	Cucuta	Casa	6	1	1	1	1	96.2	3	1	1	1	96.2	1	0	0	0	0	0	0	0	0	0	0	0	1	0	0	0	0	0	0	0	0	0	0	0	0	0	0	0	0	0	0	0	0	0
x	1	L1-00329	Cucuta	Casa	6	0	1	1		0	4	1	1	0	0	0	0	0	0	1	0	0	0	0	0	0	0	1	0	0	0	1	0	0	0	0	0	0	0	0	0	0	0	0	0	0	0	0	0
x	1	L1-00330	Cucuta	Casa	6	0	1	1		0	2	1	1	0	0	0	0	0	0	0	0	0	0	0	0	0	0	1	0	0	0	0	0	0	0	0	0	0	0	0	0	0	0	0	0	0	0	0	0
x	1	L1-00331	Cucuta	Casa	6	0	0	0		0	2	1	0	0	0	0	0	0	0	0	0	0	0	0	0	0	0	1	0	0	0	0	0	0	0	0	0	0	0	0	0	0	0	0	0	0	0	0	0
x	1	L1-00332	Cucuta	Casa	6	0	0	0		0	1	1	0	0	0	0	0	0	0	0	0	0	0	0	0	0	0	0	0	0	0	0	0	0	0	0	0	0	0	0	0	0	0	0	0	0	0	0	0
x	1	L1-00333	Cucuta	Casa	6	0	0	0		0	3	1	0	0	0	0	0	0	0	2	0	0	0	0	0	0	0	0	0	0	0	0	0	0	0	0	0	0	0	0	0	0	0	0	0	0	0	0	0
x	1	L1-00334	Cucuta	Casa	6	0	1	1		0	3	1	1	0	0	0	0	0	0	2	0	0	0	0	0	0	0	0	0	0	0	0	0	0	0	0	0	0	0	0	0	0	0	0	0	0	0	0	0
x	1	L1-00335	Cucuta	Casa	6	0	0	0		0	6	1	0	0	0	1	0	0	0	0	0	0	0	0	0	0	0	1	0	0	0	3	0	0	0	0	0	0	0	0	0	0	0	0	0	0	0	0	0
x	1	L1-00336	Cucuta	Casa	6	0	1	1	1	15	2	0	0	0	0	0	0	0	0	1	0	0	0	0	0	0	0	0	0	0	0	1	1	1	15	0	0	0	0	0	0	0	0	0	0	0	0	0	0
x	1	L1-00337	Cucuta	Casa	6	0	0	0		0	2	1	0	0	0	0	0	0	0	0	0	0	0	0	0	0	0	1	0	0	0	0	0	0	0	0	0	0	0	0	0	0	0	0	0	0	0	0	0
x	1	L1-00338	Cucuta	Casa	6	0	0	0		0	2	1	0	0	0	0	0	0	0	0	0	0	0	0	0	0	0	1	0	0	0	0	0	0	0	0	0	0	0	0	0	0	0	0	0	0	0	0	0
x	1	L1-00339	Cucuta	Casa	6	0	1	1		0	2	1	1	0	0	0	0	0	0	0	0	0	0	0	0	0	0	1	0	0	0	0	0	0	0	0	0	0	0	0	0	0	0	0	0	0	0	0	0
x	1	L1-00340	Cucuta	Casa	6	0	1	1		0	2	1	0	0	0	0	0	0	0	0	0	0	0	0	0	0	0	1	1	0	0	0	0	0	0	0	0	0	0	0	0	0	0	0	0	0	0	0	0
x	1	L1-00341	Cucuta	Casa	6	0	0	0		0	2	1	0	0	0	0	0	0	0	0	0	0	0	0	0	0	0	1	0	0	0	0	0	0	0	0	0	0	0	0	0	0	0	0	0	0	0	0	0
x	1	L1-00342	Cucuta	Casa	6	0	1	1		0	2	0	0	0	0	1	1	0	0	0	0	0	0	0	0	0	0	1	0	0	0	0	0	0	0	0	0	0	0	0	0	0	0	0	0	0	0	0	0
x	1	L1-00343	Cucuta	Casa	6	0	1	1		0	2	1	1	0	0	0	0	0	0	0	0	0	0	0	0	0	0	1	0	0	0	0	0	0	0	0	0	0	0	0	0	0	0	0	0	0	0	0	0
x	1	L1-00344	Cucuta	Casa	6	0	0	0		0	3	0	0	0	0	1	0	0	0	0	0	0	0	0	0	0	0	1	0	0	0	1	0	0	0	0	0	0	0	0	0	0	0	0	0	0	0	0	0
x	1	L1-00345	Cucuta	Casa	6	0	1	1		0	3	1	1	0	0	0	0	0	0	0	0	0	0	0	0	0	0	2	0	0	0	0	0	0	0	0	0	0	0	0	0	0	0	0	0	0	0	0	0
x	1	L1-00346	Cucuta	Casa	6	0	0	0		0	2	1	0	0	0	0	0	0	0	0	0	0	0	0	0	0	0	1	0	0	0	0	0	0	0	0	0	0	0	0	0	0	0	0	0	0	0	0	0
x	1	L1-00347	Cucuta	Casa	6	0	1	1		0	2	1	1	0	0	0	0	0	0	0	0	0	0	0	0	0	0	1	0	0	0	0	0	0	0	0	0	0	0	0	0	0	0	0	0	0	0	0	0
x	1	L1-00348	Cucuta	Casa	6	0	0	0		0	4	1	0	0	0	0	0	0	0	2	0	0	0	0	0	0	0	1	0	0	0	0	0	0	0	0	0	0	0	0	0	0	0	0	0	0	0	0	0
x	1	L1-00349	Cucuta	Casa	6	0	1	1		0	2	1	1	0	0	0	0	0	0	0	0	0	0	0	0	0	0	1	0	0	0	0	0	0	0	0	0	0	0	0	0	0	0	0	0	0	0	0	0
x	1	L1-00350	Cucuta	Casa	6	0	0	0		0	2	1	0	0	0	0	0	0	0	0	0	0	0	0	0	0	0	1	0	0	0	0	0	0	0	0	0	0	0	0	0	0	0	0	0	0	0	0	0
x	1	L1-00351	Cucuta	Casa	6	0	0	0		0	3	1	0	0	0	1	0	0	0	0	0	0	0	0	0	0	0	1	0	0	0	0	0	0	0	0	0	0	0	0	0	0	0	0	0	0	0	0	0
x	1	L1-00352	Cucuta	Casa	6	0	0	0		0	2	0	0	0	0	0	0	0	0	0	0	0	0	0	0	0	0	2	0	0	0	0	0	0	0	0	0	0	0	0	0	0	0	0	0	0	0	0	0
x	1	L1-00353	Cucuta	Casa	6	0	0	0		0	2	0	0	0	0	0	0	0	0	1	0	0	0	0	0	0	0	1	0	0	0	0	0	0	0	0	0	0	0	0	0	0	0	0	0	0	0	0	0
x	1	L1-00354	Cucuta	Casa	6	0	0	0		0	7	1	0	0	0	1	0	0	0	0	0	0	0	0	0	0	0	1	0	0	0	4	0	0	0	0	0	0	0	0	0	0	0	0	0	0	0	0	0
x	1	L1-00355	Cucuta	Casa	6	0	1	1		0	2	1	1	0	0	0	0	0	0	0	0	0	0	0	0	0	0	1	0	0	0	0	0	0	0	0	0	0	0	0	0	0	0	0	0	0	0	0	0
x	1	L1-00356	Cucuta	Casa	6	0	0	0		0	4	1	0	0	0	0	0	0	0	2	0	0	0	0	0	0	0	1	0	0	0	0	0	0	0	0	0	0	0	0	0	0	0	0	0	0	0	0	0
x	1	L1-00357	Cucuta	Casa	6	0	1	1		0	2	0	0	0	0	0	0	0	0	2	1	0	0	0	0	0	0	0	0	0	0	0	0	0	0	0	0	0	0	0	0	0	0	0	0	0	0	0	0
x	1	L1-00358	Cucuta	Casa	6	0	0	0		0	2	1	0	0	0	0	0	0	0	0	0	0	0	0	0	0	0	1	0	0	0	0	0	0	0	0	0	0	0	0	0	0	0	0	0	0	0	0	0
x	1	L1-00359	Cucuta	Casa	6	0	1	1		0	2	1	0	0	0	1	1	0	0	0	0	0	0	0	0	0	0	0	0	0	0	0	0	0	0	0	0	0	0	0	0	0	0	0	0	0	0	0	0
x	1	L1-00360	Cucuta	Casa	6	0	0	0		0	4	1	0	0	0	0	0	0	0	0	0	0	0	0	0	0	0	3	0	0	0	0	0	0	0	0	0	0	0	0	0	0	0	0	0	0	0	0	0
x	1	L1-00361	Cucuta	Casa	6	0	1	1		0	2	1	1	0	0	0	0	0	0	0	0	0	0	0	0	0	0	1	0	0	0	0	0	0	0	0	0	0	0	0	0	0	0	0	0	0	0	0	0
x	1	L1-00362	Cucuta	Casa	6	1	1	1	1	31.2	2	1	1	1	31.2	0	0	0	0	0	0	0	0	0	0	0	0	1	0	0	0	0	0	0	0	0	0	0	0	0	0	0	0	0	0	0	0	0	0
x	1	L1-00363	Cucuta	Casa	6	0	0	0		0	4	2	0	0	0	0	0	0	0	0	0	0	0	0	0	0	0	1	0	0	0	0	0	0	0	0	0	0	0	0	0	0	0	0	0	0	0	0	0
x	1	L1-00364	Cucuta	Casa	6	0	0	0		0	3	1	0	0	0	0	0	0	0	0	0	0	0	0	0	0	0	2	0	0	0	0	0	0	0	0	0	0	0	0	0	0	0	0	0	0	0	0	0
x	1	L1-00365	Cucuta	Casa	6	0	0	0		0	3	1	0	0	0	0	0	0	0	1	0	0	0	0	0	0	0	1	0	0	0	0	0	0	0	0	0	0	0	0	0	0	0	0	0	0	0	0	0
x	1	L1-00366	Cucuta	Casa	6	0	1	1	1	2.6	4	1	1	1	2.6	1	0	0	0	0	0	0	0	0	0	0	0	1	0	0	0	1	0	0	0	0	0	0	0	0	0	0	0	0	0	0	0	0	0
x	1	L1-00367	Cucuta	Casa	6	0	1	1		0	2	1	1	0	0	0	0	0	0	0	0	0	0	0	0	0	0	1	0	0	0	0	0	0	0	0	0	0	0	0	0	0	0	0	0	0	0	0	0
x	1	L1-00368	Cucuta	Casa	6	0	0	0		0	2	1	0	0	0	0	0	0	0	0	0	0	0	0	0	0	0	1	0	0	0	0	0	0	0	0	0	0	0	0	0	0	0	0	0	0	0	0	0
x	1	L1-00369	Cucuta	Casa	6	0	1	1		0	5	1	1	0	0	0	0	0	0	3	0	0	0	0	0	0	0	1	0	0	0	0	0	0	0	0	0	0	0	0	0	0	0	0	0	0	0	0	0
x	1	L1-00370	Cucuta	Casa	6	0	1	1		0	3	0	0	0	0	3	1	0	0	0	0	0	0	0	0	0	0	0	0	0	0	0	0	0	0	0	0	0	0	0	0	0	0	0	0	0	0	0	0
x	1	L1-00371	Cucuta	Casa	6	0	0	0		0	2	1	0	0	0	1	0	0	0	0	0	0	0	0	0	0	0	0	0	0	0	0	0	0	0	0	0	0	0	0	0	0	0	0	0	0	0	0	0
x	1	L1-00372	Cucuta	Casa	6	0	1	1		0	2	1	1	0	0	0	0	0	0	0	0	0	0	0	0	0	0	1	0	0	0	0	0	0	0	0	0	0	0	0	0	0	0	0	0	0	0	0	0
x	1	L1-00373	Cucuta	Casa	6	0	1	1		0	1	1	1	0	0	0	0	0	0	0	0	0	0	0	0	0	0	0	0	0	0	0	0	0	0	0	0	0	0	0	0	0	0	0	0	0	0	0	0
x	1	L1-00374	Cucuta	Casa	6	0	1	1		0	2	1	1	0	0	0	0	0	0	0	0	0	0	0	0	0	0	1	0	0	0	0	0	0	0	0	0	0	0	0	0	0	0	0	0	0	0	0	0
x	1	L1-00375	Cucuta	Casa	6	0	0	0		0	2	1	0	0	0	0	0	0	0	0	0	0	0	0	0	0	0	1	0	0	0	0	0	0	0	0	0	0	0	0	0	0	0	0	0	0	0	0	0
x	1	L1-00376	Cucuta	Casa	6	0	0	0		0	2	1	0	0	0	0	0	0	0	0	0	0	0	0	0	0	0	1	0	0	0	0	0	0	0	0	0	0	0	0	0	0	0	0	0	0	0	0	0
x	1	L1-00377	Cucuta	Casa	6	0	0	0		0	3	0	0	0	0	0	0	0	0	2	0	0	0	0	0	0	0	1	0	0	0	0	0	0	0	0	0	0	0	0	0	0	0	0	0	0	0	0	0
x	1	L1-00378	Cucuta	Casa	6	0	0	0		0	2	1	0	0	0	0	0	0	0	0	0	0	0	0	0	0	0	1	0	0	0	0	0	0	0	0	0	0	0	0	0	0	0	0	0	0	0	0	0
x	1	L1-00379	Cucuta	Casa	6	0	0	0		0	2	1	0	0	0	0	0	0	0	0	0	0	0	0	0	0	0	1	0	0	0	0	0	0	0	0	0	0	0	0	0	0	0	0	0	0	0	0	0
x	1	L1-00380	Cucuta	Casa	6	0	0	0		0	2	1	0	0	0	0	0	0	0	0	0	0	0	0	0	0	0	1	0	0	0	0	0	0	0	0	0	0	0	0	0	0	0	0	0	0	0	0	0
x	1	L1-00381	Cucuta	Casa	6	0	0	0		0	2	1	0	0	0	0	0	0	0	0	0	0	0	0	0	0	0	1	0	0	0	0	0	0	0	0	0	0	0	0	0	0	0	0	0	0	0	0	0
x	1	L1-00382	Cucuta	Casa	6	0	1	1		0	2	1	1	0	0	0	0	0	0	0	0	0	0	0	0	0	0	1	0	0	0	0	0	0	0	0	0	0	0	0	0	0	0	0	0	0	0	0	0
x	1	L1-00383	Cucuta	Casa	6	0	1	1		0	2	1	0	0	0	0	0	0	0	1	1	0	0	0	0	0	0	0	0	0	0	0	0	0	0	0	0	0	0	0	0	0	0	0	0	0	0	0	0
x	1	L1-00384	Cucuta	Casa	6	0	0	0		0	3	3	0	0	0	0	0	0	0	0	0	0	0	0	0	0	0	0	0	0	0	0	0	0	0	0	0	0	0	0	0	0	0	0	0	0	0	0	0
x	1	L1-00385	Cucuta	Casa	6	0	1	1		0	4	1	1	0	0	1	0	0	0	0	0	0	0	0	0	0	0	2	0	0	0	0	0	0	0	0	0	0	0	0	0	0	0	0	0	0	0	0	0
x	1	L1-00386	Cucuta	Casa	6	0	0	0		0	3	0	0	0	0	1	0	0	0	1	0	0	0	0	0	0	0	1	0	0	0	0	0	0	0	0	0	0	0	0	0	0	0	0	0	0	0	0	0
x	1	L1-00387	Cucuta	Casa	6	0	0	0		0	2	1	0	0	0	0	0	0	0	1	0	0	0	0	0	0	0	0	0	0	0	0	0	0	0	0	0	0	0	0	0	0	0	0	0	0	0	0	0
x	1	L1-00388	Cucuta	Casa	6	0	0	0		0	3	1	0	0	0	1	0	0	0	0	0	0	0	0	0	0	0	1	0	0	0	0	0	0	0	0	0	0	0	0	0	0	0	0	0	0	0	0	0
x	1	L1-00389	Cucuta	Casa	6	0	0	0		0	3	1	0	0	0	0	0	0	0	0	0	0	0	0	0	0	0	1	0	0	0	1	0	0	0	0	0	0	0	0	0	0	0	0	0	0	0	0	0
x	1	L1-00390	Cucuta	Casa	6	0	0	0		0	3	1	0	0	0	0	0	0	0	0	0	0	0	0	0	0	0	2	0	0	0	0	0	0	0	0	0	0	0	0	0	0	0	0	0	0	0	0	0
x	1	L1-00391	Cucuta	Casa	6	0	0	0		0	2	1	0	0	0	0	0	0	0	0	0	0	0	0	0	0	0	1	0	0	0	0	0	0	0	0	0	0	0	0	0	0	0	0	0	0	0	0	0
x	1	L1-00392	Cucuta	Casa	6	0	1	1		0	3	1	1	0	0	1	0	0	0	0	0	0	0	0	0	0	0	1	0	0	0	0	0	0	0	0	0	0	0	0	0	0	0	0	0	0	0	0	0
x	1	L1-00393	Cucuta	Casa	6	0	1	1		0	2	1	1	0	0	0	0	0	0	1	0	0	0	0	0	0	0	0	0	0	0	0	0	0	0	0	0	0	0	0	0	0	0	0	0	0	0	0	0
x	1	L1-00394	Cucuta	Casa	6	0	0	0		0	4	1	0	0	0	0	0	0	0	3	0	0	0	0	0	0	0	0	0	0	0	0	0	0	0	0	0	0	0	0	0	0	0	0	0	0	0	0	0
x	1	L1-00395	Cucuta	Casa	6	0	0	0		0	2	1	0	0	0	0	0	0	0	0	0	0	0	0	0	0	0	1	0	0	0	0	0	0	0	0	0	0	0	0	0	0	0	0	0	0	0	0	0
x	1	L1-00396	Cucuta	Casa	6	0	0	0		0	3	1	0	0	0	0	0	0	0	0	0	0	0	0	0	0	0	2	0	0	0	0	0	0	0	0	0	0	0	0	0	0	0	0	0	0	0	0	0
x	1	L1-00397	Cucuta	Casa	6	0	1	1		0	4	0	0	0	0	1	1	0	0	0	0	0	0	0	0	0	0	1	0	0	0	2	0	0	0	0	0	0	0	0	0	0	0	0	0	0	0	0	0
x	1	L1-00398	Cucuta	Casa	6	0	1	1		0	5	1	1	0	0	0	0	0	0	2	0	0	0	0	0	0	0	0	0	0	0	2	0	0	0	0	0	0	0	0	0	0	0	0	0	0	0	0	0
x	1	L1-00399	Cucuta	Casa	6	0	1	1		0	2	1	1	0	0	1	0	0	0	0	0	0	0	0	0	0	0	0	0	0	0	0	0	0	0	0	0	0	0	0	0	0	0	0	0	0	0	0	0
x	1	L1-00400	Cucuta	Casa	6	0	0	0		0	3	2	0	0	0	0	0	0	0	1	0	0	0	0	0	0	0	0	0	0	0	0	0	0	0	0	0	0	0	0	0	0	0	0	0	0	0	0	0
x	1	L1-00401	Cucuta	Casa	7	0	0	0		0	1	0	0	0	0	0	0	0	0	0	0	0	0	0	0	0	0	1	0	0	0	0	0	0	0	0	0	0	0	0	0	0	0	0	0	0	0	0	0
x	1	L1-00402	Cucuta	Casa	7	0	0	0		0	3	1	0	0	0	0	0	0	0	0	0	0	0	0	0	0	0	2	0	0	0	0	0	0	0	0	0	0	0	0	0	0	0	0	0	0	0	0	0
x	1	L1-00403	Cucuta	Casa	7	0	0	0		0	2	1	0	0	0	0	0	0	0	0	0	0	0	0	0	0	0	1	0	0	0	0	0	0	0	0	0	0	0	0	0	0	0	0	0	0	0	0	0
x	1	L1-00404	Cucuta	Casa	7	1	1	1	1	15.6	2	1	1	1	15.6	0	0	0	0	0	0	0	0	0	0	0	0	1	0	0	0	0	0	0	0	0	0	0	0	0	0	0	0	0	0	0	0	0	0
x	1	L1-00405	Cucuta	Casa	7	0	0	0		0	2	1	0	0	0	0	0	0	0	0	0	0	0	0	0	0	0	1	0	0	0	0	0	0	0	0	0	0	0	0	0	0	0	0	0	0	0	0	0
x	1	L1-00406	Cucuta	Casa	7	0	1	1		0	2	1	1	0	0	0	0	0	0	0	0	0	0	0	0	0	0	1	0	0	0	0	0	0	0	0	0	0	0	0	0	0	0	0	0	0	0	0	0
x	1	L1-00407	Cucuta	Casa	7	1	1	1	1	10.4	2	1	1	1	10.4	0	0	0	0	0	0	0	0	0	0	0	0	1	0	0	0	0	0	0	0	0	0	0	0	0	0	0	0	0	0	0	0	0	0
x	1	L1-00408	Cucuta	Casa	7	1	1	1	1	52	2	1	1	1	52	0	0	0	0	0	0	0	0	0	0	0	0	1	0	0	0	0	0	0	0	0	0	0	0	0	0	0	0	0	0	0	0	0	0
x	1	L1-00409	Cucuta	Casa	7	1	1	1	1	13	3	1	1	1	13	0	0	0	0	0	0	0	0	0	0	0	0	2	0	0	0	0	0	0	0	0	0	0	0	0	0	0	0	0	0	0	0	0	0
x	1	L1-00410	Cucuta	Casa	7	0	0	0		0	3	1	0	0	0	0	0	0	0	0	0	0	0	0	0	0	0	2	0	0	0	0	0	0	0	0	0	0	0	0	0	0	0	0	0	0	0	0	0
x	1	L1-00411	Cucuta	Casa	7	1	1	1	1	24	3	0	0	0	0	0	0	0	0	2	1	1	24	0	0	0	0	1	0	0	0	0	0	0	0	0	0	0	0	0	0	0	0	0	0	0	0	0	0
x	1	L1-00412	Cucuta	Casa	7	1	1	1	1	7.8	2	1	1	1	7.8	0	0	0	0	0	0	0	0	0	0	0	0	1	0	0	0	0	0	0	0	0	0	0	0	0	0	0	0	0	0	0	0	0	0
x	1	L1-00413	Cucuta	Casa	7	1	1	1	1	13	1	1	1	1	13	0	0	0	0	0	0	0	0	0	0	0	0	0	0	0	0	0	0	0	0	0	0	0	0	0	0	0	0	0	0	0	0	0	0
x	1	L1-00414	Cucuta	Casa	7	1	1	1	1	26	2	0	0	0	0	1	1	1	26	0	0	0	0	0	0	0	0	1	0	0	0	0	0	0	0	0	0	0	0	0	0	0	0	0	0	0	0	0	0
x	1	L1-00415	Cucuta	Casa	7	0	0	0		0	4	1	0	0	0	0	0	0	0	0	0	0	0	0	0	0	0	3	0	0	0	0	0	0	0	0	0	0	0	0	0	0	0	0	0	0	0	0	0
x	1	L1-00416	Cucuta	Casa	7	0	0	0		0	3	1	0	0	0	0	0	0	0	0	0	0	0	0	0	0	0	2	0	0	0	0	0	0	0	0	0	0	0	0	0	0	0	0	0	0	0	0	0
x	1	L1-00417	Cucuta	Casa	7	0	0	0		0	3	1	0	0	0	0	0	0	0	0	0	0	0	0	0	0	0	2	0	0	0	0	0	0	0	0	0	0	0	0	0	0	0	0	0	0	0	0	0
x	1	L1-00418	Cucuta	Casa	7	0	0	0		0	4	1	0	0	0	0	0	0	0	0	0	0	0	0	0	0	0	3	0	0	0	0	0	0	0	0	0	0	0	0	0	0	0	0	0	0	0	0	0
x	1	L1-00419	Cucuta	Casa	7	0	1	1	1	7.8	5	1	0	0	0	0	0	0	0	2	1	1	7.8	0	0	0	0	2	0	0	0	0	0	0	0	0	0	0	0	0	0	0	0	0	0	0	0	0	0
x	1	L1-00420	Cucuta	Casa	7	0	0	0		0	2	0	0	0	0	0	0	0	0	1	0	0	0	0	0	0	0	1	0	0	0	0	0	0	0	0	0	0	0	0	0	0	0	0	0	0	0	0	0
x	1	L1-00421	Cucuta	Casa	7	0	0	0		0	2	1	0	0	0	0	0	0	0	0	0	0	0	0	0	0	0	1	0	0	0	0	0	0	0	0	0	0	0	0	0	0	0	0	0	0	0	0	0
x	1	L1-00422	Cucuta	Casa	7	0	0	0		0	3	1	0	0	0	0	0	0	0	0	0	0	0	0	0	0	0	2	0	0	0	0	0	0	0	0	0	0	0	0	0	0	0	0	0	0	0	0	0
x	1	L1-00423	Cucuta	Casa	7	0	0	0		0	3	1	0	0	0	0	0	0	0	0	0	0	0	0	0	0	0	2	0	0	0	0	0	0	0	0	0	0	0	0	0	0	0	0	0	0	0	0	0
x	1	L1-00424	Cucuta	Casa	7	1	1	1	1	13	2	1	1	1	13	0	0	0	0	0	0	0	0	0	0	0	0	1	0	0	0	0	0	0	0	0	0	0	0	0	0	0	0	0	0	0	0	0	0
x	1	L1-00425	Cucuta	Casa	7	0	0	0		0	2	1	0	0	0	0	0	0	0	0	0	0	0	0	0	0	0	1	0	0	0	0	0	0	0	0	0	0	0	0	0	0	0	0	0	0	0	0	0
x	1	L1-00426	Cucuta	Casa	7	0	0	0		0	2	1	0	0	0	0	0	0	0	0	0	0	0	0	0	0	0	1	0	0	0	0	0	0	0	0	0	0	0	0	0	0	0	0	0	0	0	0	0
x	1	L1-00427	Cucuta	Casa	7	1	1	1	1	7.8	3	1	1	1	7.8	0	0	0	0	0	0	0	0	0	0	0	0	2	0	0	0	0	0	0	0	0	0	0	0	0	0	0	0	0	0	0	0	0	0
x	1	L1-00428	Cucuta	Casa	7	0	0	0		0	4	1	0	0	0	0	0	0	0	0	0	0	0	0	0	0	0	2	0	0	0	0	0	0	0	0	0	0	0	0	0	0	0	1	0	0	0	0	0
x	1	L1-00429	Cucuta	Casa	7	1	1	1	1	31.2	3	1	1	1	31.2	0	0	0	0	0	0	0	0	0	0	0	0	1	0	0	0	0	0	0	0	0	0	0	0	0	0	0	0	0	0	0	0	0	0
x	1	L1-00430	Cucuta	Casa	7	0	0	0		0	2	1	0	0	0	0	0	0	0	0	0	0	0	0	0	0	0	1	0	0	0	0	0	0	0	0	0	0	0	0	0	0	0	0	0	0	0	0	0
x	1	L1-00431	Cucuta	Casa	7	0	0	0		0	1	1	0	0	0	0	0	0	0	0	0	0	0	0	0	0	0	0	0	0	0	0	0	0	0	0	0	0	0	0	0	0	0	0	0	0	0	0	0
x	1	L1-00432	Cucuta	Casa	7	0	1	1		0	2	1	1	0	0	0	0	0	0	0	0	0	0	0	0	0	0	1	0	0	0	0	0	0	0	0	0	0	0	0	0	0	0	0	0	0	0	0	0
x	1	L1-00433	Cucuta	Casa	7	0	0	0		0	2	1	0	0	0	0	0	0	0	0	0	0	0	0	0	0	0	1	0	0	0	0	0	0	0	0	0	0	0	0	0	0	0	0	0	0	0	0	0
x	1	L1-00434	Cucuta	Casa	7	0	1	1	1	15	3	1	0	0	0	0	0	0	0	1	1	1	15	0	0	0	0	1	0	0	0	0	0	0	0	0	0	0	0	0	0	0	0	0	0	0	0	0	0
x	1	L1-00435	Cucuta	Casa	7	0	0	0		0	3	1	0	0	0	0	0	0	0	0	0	0	0	0	0	0	0	2	0	0	0	0	0	0	0	0	0	0	0	0	0	0	0	0	0	0	0	0	0
x	1	L1-00436	Cucuta	Casa	7	0	0	0		0	2	1	0	0	0	0	0	0	0	0	0	0	0	0	0	0	0	1	0	0	0	0	0	0	0	0	0	0	0	0	0	0	0	0	0	0	0	0	0
x	1	L1-00437	Cucuta	Casa	7	0	0	0		0	2	1	0	0	0	0	0	0	0	0	0	0	0	0	0	0	0	1	0	0	0	0	0	0	0	0	0	0	0	0	0	0	0	0	0	0	0	0	0
x	1	L1-00438	Cucuta	Casa	7	1	1	1	1	30	2	1	1	1	30	0	0	0	0	0	0	0	0	0	0	0	0	1	0	0	0	0	0	0	0	0	0	0	0	0	0	0	0	0	0	0	0	0	0
x	1	L1-00439	Cucuta	Casa	7	0	0	0		0	2	1	0	0	0	0	0	0	0	0	0	0	0	0	0	0	0	1	0	0	0	0	0	0	0	0	0	0	0	0	0	0	0	0	0	0	0	0	0
x	1	L1-00440	Cucuta	Casa	7	0	0	0		0	2	1	0	0	0	0	0	0	0	0	0	0	0	0	0	0	0	1	0	0	0	0	0	0	0	0	0	0	0	0	0	0	0	0	0	0	0	0	0
x	1	L1-00441	Cucuta	Casa	7	0	0	0		0	2	1	0	0	0	0	0	0	0	0	0	0	0	0	0	0	0	1	0	0	0	0	0	0	0	0	0	0	0	0	0	0	0	0	0	0	0	0	0
x	1	L1-00442	Cucuta	Casa	7	0	0	0		0	2	1	0	0	0	0	0	0	0	0	0	0	0	0	0	0	0	1	0	0	0	0	0	0	0	0	0	0	0	0	0	0	0	0	0	0	0	0	0
x	1	L1-00443	Cucuta	Casa	7	1	1	1	1	28	2	1	1	1	28	0	0	0	0	0	0	0	0	0	0	0	0	1	0	0	0	0	0	0	0	0	0	0	0	0	0	0	0	0	0	0	0	0	0
x	1	L1-00444	Cucuta	Casa	7	0	0	0		0	3	1	0	0	0	0	0	0	0	0	0	0	0	0	0	0	0	2	0	0	0	0	0	0	0	0	0	0	0	0	0	0	0	0	0	0	0	0	0
x	1	L1-00445	Cucuta	Casa	7	0	0	0		0	2	1	0	0	0	0	0	0	0	0	0	0	0	0	0	0	0	1	0	0	0	0	0	0	0	0	0	0	0	0	0	0	0	0	0	0	0	0	0
x	1	L1-00446	Cucuta	Casa	7	0	0	0		0	2	1	0	0	0	0	0	0	0	0	0	0	0	0	0	0	0	1	0	0	0	0	0	0	0	0	0	0	0	0	0	0	0	0	0	0	0	0	0
x	1	L1-00447	Cucuta	Casa	7	0	0	0		0	4	1	0	0	0	0	0	0	0	0	0	0	0	0	0	0	0	3	0	0	0	0	0	0	0	0	0	0	0	0	0	0	0	0	0	0	0	0	0
x	1	L1-00448	Cucuta	Casa	7	0	0	0		0	3	1	0	0	0	0	0	0	0	0	0	0	0	0	0	0	0	2	0	0	0	0	0	0	0	0	0	0	0	0	0	0	0	0	0	0	0	0	0
x	1	L1-00449	Cucuta	Casa	7	0	0	0		0	2	1	0	0	0	0	0	0	0	0	0	0	0	0	0	0	0	1	0	0	0	0	0	0	0	0	0	0	0	0	0	0	0	0	0	0	0	0	0
x	1	L1-00450	Cucuta	Casa	7	0	0	0		0	3	1	0	0	0	0	0	0	0	0	0	0	0	0	0	0	0	1	0	0	0	0	0	0	0	1	0	0	0	0	0	0	0	0	0	0	0	0	0
x	1	L1-00451	Cucuta	Casa	7	0	0	0		0	2	1	0	0	0	0	0	0	0	0	0	0	0	0	0	0	0	1	0	0	0	0	0	0	0	0	0	0	0	0	0	0	0	0	0	0	0	0	0
x	1	L1-00452	Cucuta	Casa	7	1	1	1	1	21	4	1	1	1	21	0	0	0	0	0	0	0	0	0	0	0	0	2	0	0	0	0	0	0	0	1	0	0	0	0	0	0	0	0	0	0	0	0	0
x	1	L1-00453	Cucuta	Casa	7	0	0	0		0	2	1	0	0	0	0	0	0	0	0	0	0	0	0	0	0	0	1	0	0	0	0	0	0	0	0	0	0	0	0	0	0	0	0	0	0	0	0	0
x	1	L1-00454	Cucuta	Casa	7	0	0	0		0	3	1	0	0	0	0	0	0	0	0	0	0	0	0	0	0	0	1	0	0	0	0	0	0	0	1	0	0	0	0	0	0	0	0	0	0	0	0	0
x	1	L1-00455	Cucuta	Casa	7	0	0	0		0	2	1	0	0	0	0	0	0	0	0	0	0	0	0	0	0	0	1	0	0	0	0	0	0	0	0	0	0	0	0	0	0	0	0	0	0	0	0	0
x	1	L1-00456	Cucuta	Casa	7	0	0	0		0	2	1	0	0	0	0	0	0	0	0	0	0	0	0	0	0	0	1	0	0	0	0	0	0	0	0	0	0	0	0	0	0	0	0	0	0	0	0	0
x	1	L1-00457	Cucuta	Casa	7	0	0	0		0	2	1	0	0	0	0	0	0	0	0	0	0	0	0	0	0	0	1	0	0	0	0	0	0	0	0	0	0	0	0	0	0	0	0	0	0	0	0	0
x	1	L1-00458	Cucuta	Casa	7	0	0	0		0	2	1	0	0	0	0	0	0	0	0	0	0	0	0	0	0	0	1	0	0	0	0	0	0	0	0	0	0	0	0	0	0	0	0	0	0	0	0	0
x	1	L1-00459	Cucuta	Casa	7	0	0	0		0	2	1	0	0	0	0	0	0	0	0	0	0	0	0	0	0	0	1	0	0	0	0	0	0	0	0	0	0	0	0	0	0	0	0	0	0	0	0	0
x	1	L1-00460	Cucuta	Casa	7	0	0	0		0	3	1	0	0	0	0	0	0	0	0	0	0	0	0	0	0	0	2	0	0	0	0	0	0	0	0	0	0	0	0	0	0	0	0	0	0	0	0	0
x	1	L1-00461	Cucuta	Tienda	7	0	0	0		0	2	0	0	0	0	0	0	0	0	0	0	0	0	0	0	0	0	2	0	0	0	0	0	0	0	0	0	0	0	0	0	0	0	0	0	0	0	0	0
x	1	L1-00462	Cucuta	Casa	7	0	0	0		0	3	1	0	0	0	0	0	0	0	0	0	0	0	0	0	0	0	2	0	0	0	0	0	0	0	0	0	0	0	0	0	0	0	0	0	0	0	0	0
x	1	L1-00463	Cucuta	Casa	7	0	0	0		0	4	1	0	0	0	0	0	0	0	0	0	0	0	0	0	0	0	3	0	0	0	0	0	0	0	0	0	0	0	0	0	0	0	0	0	0	0	0	0
x	1	L1-00464	Cucuta	Casa	7	0	0	0		0	2	1	0	0	0	0	0	0	0	0	0	0	0	0	0	0	0	1	0	0	0	0	0	0	0	0	0	0	0	0	0	0	0	0	0	0	0	0	0
x	1	L1-00465	Cucuta	Casa	7	0	0	0		0	7	1	0	0	0	0	0	0	0	0	0	0	0	0	0	0	0	1	0	0	0	0	0	0	0	0	0	0	0	0	0	0	0	0	0	0	0	0	0
x	1	L1-00466	Cucuta	Casa	7	0	0	0		0	2	1	0	0	0	0	0	0	0	0	0	0	0	0	0	0	0	1	0	0	0	0	0	0	0	0	0	0	0	0	0	0	0	0	0	0	0	0	0
x	1	L1-00467	Cucuta	Casa	7	0	0	0		0	3	0	0	0	0	0	0	0	0	1	0	0	0	0	0	0	0	2	0	0	0	0	0	0	0	0	0	0	0	0	0	0	0	0	0	0	0	0	0
x	1	L1-00468	Cucuta	Casa	7	0	0	0		0	3	1	0	0	0	0	0	0	0	0	0	0	0	0	0	0	0	2	0	0	0	0	0	0	0	0	0	0	0	0	0	0	0	0	0	0	0	0	0
x	1	L1-00469	Cucuta	Casa	7	0	0	0		0	2	1	0	0	0	0	0	0	0	0	0	0	0	0	0	0	0	1	0	0	0	0	0	0	0	0	0	0	0	0	0	0	0	0	0	0	0	0	0
x	1	L1-00470	Cucuta	Casa	7	0	0	0		0	2	1	0	0	0	0	0	0	0	0	0	0	0	0	0	0	0	1	0	0	0	0	0	0	0	0	0	0	0	0	0	0	0	0	0	0	0	0	0
x	1	L1-00471	Cucuta	Casa	7	0	0	0		0	3	1	0	0	0	0	0	0	0	0	0	0	0	0	0	0	0	2	0	0	0	0	0	0	0	0	0	0	0	0	0	0	0	0	0	0	0	0	0
x	1	L1-00472	Cucuta	Casa	7	0	0	0		0	2	1	0	0	0	0	0	0	0	0	0	0	0	0	0	0	0	1	0	0	0	0	0	0	0	0	0	0	0	0	0	0	0	0	0	0	0	0	0
x	1	L1-00473	Cucuta	Casa	7	0	0	0		0	1	0	0	0	0	0	0	0	0	0	0	0	0	0	0	0	0	1	0	0	0	0	0	0	0	0	0	0	0	0	0	0	0	0	0	0	0	0	0
x	1	L1-00474	Cucuta	Casa	7	0	0	0		0	4	1	0	0	0	0	0	0	0	0	0	0	0	0	0	0	0	3	0	0	0	0	0	0	0	0	0	0	0	0	0	0	0	0	0	0	0	0	0
x	1	L1-00475	Cucuta	Casa	7	0	0	0		0	3	1	0	0	0	0	0	0	0	0	0	0	0	0	0	0	0	2	0	0	0	0	0	0	0	0	0	0	0	0	0	0	0	0	0	0	0	0	0
x	1	L1-00476	Cucuta	Casa	7	0	0	0		0	7	4	0	0	0	0	0	0	0	0	0	0	0	0	0	0	0	3	0	0	0	0	0	0	0	0	0	0	0	0	0	0	0	0	0	0	0	0	0
x	1	L1-00477	Cucuta	Casa	7	0	0	0		0	1	1	0	0	0	0	0	0	0	0	0	0	0	0	0	0	0	0	0	0	0	0	0	0	0	0	0	0	0	0	0	0	0	0	0	0	0	0	0
x	1	L1-00478	Cucuta	Casa	7	0	0	0		0	2	1	0	0	0	0	0	0	0	0	0	0	0	0	0	0	0	1	0	0	0	0	0	0	0	0	0	0	0	0	0	0	0	0	0	0	0	0	0
x	1	L1-00479	Cucuta	Casa	7	0	0	0		0	2	1	0	0	0	0	0	0	0	0	0	0	0	0	0	0	0	1	0	0	0	0	0	0	0	0	0	0	0	0	0	0	0	0	0	0	0	0	0
x	1	L1-00480	Cucuta	Casa	7	0	0	0		0	2	1	0	0	0	0	0	0	0	0	0	0	0	0	0	0	0	1	0	0	0	0	0	0	0	0	0	0	0	0	0	0	0	0	0	0	0	0	0
x	1	L1-00481	Cucuta	Casa	7	1	1	1	1	30	2	1	1	1	30	0	0	0	0	0	0	0	0	0	0	0	0	1	0	0	0	0	0	0	0	0	0	0	0	0	0	0	0	0	0	0	0	0	0
x	1	L1-00482	Cucuta	Casa	7	0	0	0		0	2	1	0	0	0	0	0	0	0	0	0	0	0	0	0	0	0	1	0	0	0	0	0	0	0	0	0	0	0	0	0	0	0	0	0	0	0	0	0
x	1	L1-00483	Cucuta	Casa	7	0	0	0		0	1	0	0	0	0	0	0	0	0	0	0	0	0	0	0	0	0	1	0	0	0	0	0	0	0	0	0	0	0	0	0	0	0	0	0	0	0	0	0
x	1	L1-00484	Cucuta	Casa	7	0	0	0		0	2	1	0	0	0	0	0	0	0	0	0	0	0	0	0	0	0	1	0	0	0	0	0	0	0	0	0	0	0	0	0	0	0	0	0	0	0	0	0
x	1	L1-00485	Cucuta	Casa	7	0	0	0		0	4	1	0	0	0	0	0	0	0	0	0	0	0	0	0	0	0	1	0	0	0	0	0	0	0	2	0	0	0	0	0	0	0	0	0	0	0	0	0
x	1	L1-00486	Cucuta	Casa	7	0	0	0		0	2	1	0	0	0	0	0	0	0	0	0	0	0	0	0	0	0	1	0	0	0	0	0	0	0	0	0	0	0	0	0	0	0	0	0	0	0	0	0
x	1	L1-00487	Cucuta	Casa	7	0	0	0		0	2	1	0	0	0	0	0	0	0	0	0	0	0	0	0	0	0	1	0	0	0	0	0	0	0	0	0	0	0	0	0	0	0	0	0	0	0	0	0
x	1	L1-00488	Cucuta	Casa	7	0	0	0		0	3	1	0	0	0	0	0	0	0	0	0	0	0	0	0	0	0	2	0	0	0	0	0	0	0	0	0	0	0	0	0	0	0	0	0	0	0	0	0
x	1	L1-00489	Cucuta	Casa	7	0	0	0		0	3	1	0	0	0	0	0	0	0	0	0	0	0	0	0	0	0	2	0	0	0	0	0	0	0	0	0	0	0	0	0	0	0	0	0	0	0	0	0
x	1	L1-00490	Cucuta	Casa	7	0	0	0		0	2	1	0	0	0	0	0	0	0	0	0	0	0	0	0	0	0	1	0	0	0	0	0	0	0	0	0	0	0	0	0	0	0	0	0	0	0	0	0
x	1	L1-00491	Cucuta	Casa	7	0	0	0		0	2	1	0	0	0	0	0	0	0	0	0	0	0	0	0	0	0	1	0	0	0	0	0	0	0	0	0	0	0	0	0	0	0	0	0	0	0	0	0
x	1	L1-00492	Cucuta	Casa	7	0	0	0		0	2	1	0	0	0	0	0	0	0	0	0	0	0	0	0	0	0	1	0	0	0	0	0	0	0	0	0	0	0	0	0	0	0	0	0	0	0	0	0
x	1	L1-00493	Cucuta	Casa	7	0	0	0		0	2	1	0	0	0	0	0	0	0	0	0	0	0	0	0	0	0	1	0	0	0	0	0	0	0	0	0	0	0	0	0	0	0	0	0	0	0	0	0
x	1	L1-00494	Cucuta	Casa	7	0	0	0		0	2	1	0	0	0	0	0	0	0	0	0	0	0	1	0	0	0	0	0	0	0	0	0	0	0	0	0	0	0	0	0	0	0	0	0	0	0	0	0
x	1	L1-00495	Cucuta	Casa	7	0	0	0		0	2	1	0	0	0	0	0	0	0	0	0	0	0	0	0	0	0	1	0	0	0	0	0	0	0	0	0	0	0	0	0	0	0	0	0	0	0	0	0
x	1	L1-00496	Cucuta	Casa	7	0	0	0		0	3	1	0	0	0	0	0	0	0	0	0	0	0	0	0	0	0	2	0	0	0	0	0	0	0	0	0	0	0	0	0	0	0	0	0	0	0	0	0
x	1	L1-00497	Cucuta	Casa	7	0	0	0		0	2	1	0	0	0	0	0	0	0	0	0	0	0	0	0	0	0	1	0	0	0	0	0	0	0	0	0	0	0	0	0	0	0	0	0	0	0	0	0
x	1	L1-00498	Cucuta	Casa	7	0	0	0		0	3	1	0	0	0	0	0	0	0	0	0	0	0	0	0	0	0	2	0	0	0	0	0	0	0	0	0	0	0	0	0	0	0	0	0	0	0	0	0
x	1	L1-00499	Cucuta	Casa	7	0	0	0		0	3	1	0	0	0	0	0	0	0	0	0	0	0	0	0	0	0	2	0	0	0	0	0	0	0	0	0	0	0	0	0	0	0	0	0	0	0	0	0
x	1	L1-00500	Cucuta	Casa	7	0	0	0		0	3	2	0	0	0	0	0	0	0	0	0	0	0	0	0	0	0	1	0	0	0	0	0	0	0	0	0	0	0	0	0	0	0	0	0	0	0	0	0
x	1	L2-00001	Cucuta	Casa	7	1	1	1	1	26	2	1	1	1	26	0	0	0	0	0	0	0	0	0	0	0	0	1	0	0	0	0	0	0	0	0	0	0	0	0	0	0	0	0	0	0	0	0	0
x	1	L2-00002	Cucuta	Casa	7	0	0	0		0	2	1	0	0	0	0	0	0	0	0	0	0	0	0	0	0	0	1	0	0	0	0	0	0	0	0	0	0	0	0	0	0	0	0	0	0	0	0	0
x	1	L2-00003	Cucuta	Casa	7	0	0	0		0	2	1	0	0	0	0	0	0	0	0	0	0	0	0	0	0	0	1	0	0	0	0	0	0	0	0	0	0	0	0	0	0	0	0	0	0	0	0	0
x	1	L2-00004	Cucuta	Casa	7	1	1	1	1	36	3	1	1	1	36	0	0	0	0	0	0	0	0	0	0	0	0	2	0	0	0	0	0	0	0	0	0	0	0	0	0	0	0	0	0	0	0	0	0
x	1	L2-00005	Cucuta	Casa	7	1	1	1	1	150	2	1	1	1	150	0	0	0	0	0	0	0	0	0	0	0	0	1	0	0	0	0	0	0	0	0	0	0	0	0	0	0	0	0	0	0	0	0	0
x	1	L2-00006	Cucuta	Casa	7	0	0	0		0	3	1	0	0	0	0	0	0	0	0	0	0	0	0	0	0	0	2	0	0	0	0	0	0	0	0	0	0	0	0	0	0	0	0	0	0	0	0	0
x	1	L2-00007	Cucuta	Casa	7	0	1	1		0	2	1	1	0	0	0	0	0	0	0	0	0	0	0	0	0	0	1	0	0	0	0	0	0	0	0	0	0	0	0	0	0	0	0	0	0	0	0	0
x	1	L2-00008	Cucuta	Casa	7	1	1	1	1	13	3	1	1	1	13	0	0	0	0	0	0	0	0	1	0	0	0	1	0	0	0	0	0	0	0	0	0	0	0	0	0	0	0	0	0	0	0	0	0
x	1	L2-00009	Cucuta	Casa	7	0	0	0		0	2	1	0	0	0	0	0	0	0	0	0	0	0	0	0	0	0	1	0	0	0	0	0	0	0	0	0	0	0	0	0	0	0	0	0	0	0	0	0
x	1	L2-00010	Cucuta	Casa	7	0	0	0		0	3	1	0	0	0	0	0	0	0	0	0	0	0	0	0	0	0	2	0	0	0	0	0	0	0	0	0	0	0	0	0	0	0	0	0	0	0	0	0
x	1	L2-00011	Cucuta	Casa	7	0	0	0		0	2	1	0	0	0	0	0	0	0	0	0	0	0	0	0	0	0	1	0	0	0	0	0	0	0	0	0	0	0	0	0	0	0	0	0	0	0	0	0
x	1	L2-00012	Cucuta	Casa	7	0	0	0		0	4	1	0	0	0	0	0	0	0	0	0	0	0	0	0	0	0	1	0	0	0	0	0	0	0	0	0	0	0	0	0	0	0	0	0	0	0	0	0
x	1	L2-00013	Cucuta	Casa	7	0	0	0		0	2	1	0	0	0	0	0	0	0	0	0	0	0	0	0	0	0	1	0	0	0	0	0	0	0	0	0	0	0	0	0	0	0	0	0	0	0	0	0
x	1	L2-00014	Cucuta	Casa	7	1	1	1	1	13	2	1	1	1	13	0	0	0	0	0	0	0	0	0	0	0	0	1	0	0	0	0	0	0	0	0	0	0	0	0	0	0	0	0	0	0	0	0	0
x	1	L2-00015	Cucuta	Casa	7	0	0	0		0	3	1	0	0	0	0	0	0	0	0	0	0	0	0	0	0	0	1	0	0	0	0	0	0	0	1	0	0	0	0	0	0	0	0	0	0	0	0	0
x	1	L2-00016	Cucuta	Casa	7	0	0	0		0	2	1	0	0	0	0	0	0	0	0	0	0	0	0	0	0	0	1	0	0	0	0	0	0	0	0	0	0	0	0	0	0	0	0	0	0	0	0	0
x	1	L2-00017	Cucuta	Casa	7	0	0	0		0	2	1	0	0	0	0	0	0	0	0	0	0	0	0	0	0	0	1	0	0	0	0	0	0	0	0	0	0	0	0	0	0	0	0	0	0	0	0	0
x	1	L2-00018	Cucuta	Casa	7	0	0	0		0	2	1	0	0	0	0	0	0	0	0	0	0	0	0	0	0	0	1	0	0	0	0	0	0	0	0	0	0	0	0	0	0	0	0	0	0	0	0	0
x	1	L2-00019	Cucuta	Casa	7	0	1	1		0	2	1	1	0	0	0	0	0	0	0	0	0	0	0	0	0	0	1	0	0	0	0	0	0	0	0	0	0	0	0	0	0	0	0	0	0	0	0	0
x	1	L2-00020	Cucuta	Casa	7	0	1	1		0	2	1	1	0	0	0	0	0	0	0	0	0	0	0	0	0	0	1	0	0	0	0	0	0	0	0	0	0	0	0	0	0	0	0	0	0	0	0	0
x	1	L2-00021	Cucuta	Casa	7	0	0	0		0	2	1	0	0	0	0	0	0	0	0	0	0	0	0	0	0	0	1	0	0	0	0	0	0	0	0	0	0	0	0	0	0	0	0	0	0	0	0	0
x	1	L2-00022	Cucuta	Casa	7	0	0	0		0	2	1	0	0	0	0	0	0	0	0	0	0	0	0	0	0	0	1	0	0	0	0	0	0	0	0	0	0	0	0	0	0	0	0	0	0	0	0	0
x	1	L2-00023	Cucuta	Casa	7	0	1	1		0	3	1	1	0	0	0	0	0	0	0	0	0	0	0	0	0	0	2	0	0	0	0	0	0	0	0	0	0	0	0	0	0	0	0	0	0	0	0	0
x	1	L2-00024	Cucuta	Casa	7	0	0	0		0	2	1	0	0	0	0	0	0	0	0	0	0	0	0	0	0	0	1	0	0	0	0	0	0	0	0	0	0	0	0	0	0	0	0	0	0	0	0	0
x	1	L2-00025	Cucuta	Casa	7	1	1	1	1	13	2	1	1	1	13	0	0	0	0	0	0	0	0	0	0	0	0	1	0	0	0	0	0	0	0	0	0	0	0	0	0	0	0	0	0	0	0	0	0
x	1	L2-00026	Cucuta	Casa	7	0	0	0		0	3	1	0	0	0	0	0	0	0	0	0	0	0	0	0	0	0	2	0	0	0	0	0	0	0	0	0	0	0	0	0	0	0	0	0	0	0	0	0
x	1	L2-00027	Cucuta	Casa	7	1	1	1	1	30	3	1	1	1	30	0	0	0	0	0	0	0	0	0	0	0	0	2	0	0	0	0	0	0	0	0	0	0	0	0	0	0	0	0	0	0	0	0	0
x	1	L2-00028	Cucuta	Casa	7	0	0	0		0	3	1	0	0	0	0	0	0	0	0	0	0	0	0	0	0	0	2	0	0	0	0	0	0	0	0	0	0	0	0	0	0	0	0	0	0	0	0	0
x	1	L2-00029	Cucuta	Casa	7	0	0	0		0	3	1	0	0	0	0	0	0	0	0	0	0	0	0	0	0	0	2	0	0	0	0	0	0	0	0	0	0	0	0	0	0	0	0	0	0	0	0	0
x	1	L2-00030	Cucuta	Casa	7	1	1	2	1	56	3	1	1	1	21	0	0	0	0	1	1	1	35	0	0	0	0	1	0	0	0	0	0	0	0	0	0	0	0	0	0	0	0	0	0	0	0	0	0
x	1	L2-00031	Cucuta	Casa	7	0	0	0		0	2	1	0	0	0	0	0	0	0	0	0	0	0	0	0	0	0	1	0	0	0	0	0	0	0	0	0	0	0	0	0	0	0	0	0	0	0	0	0
x	1	L2-00032	Cucuta	Casa	7	0	0	0		0	3	1	0	0	0	0	0	0	0	1	0	0	0	0	0	0	0	1	0	0	0	0	0	0	0	0	0	0	0	0	0	0	0	0	0	0	0	0	0
x	1	L2-00033	Cucuta	Casa	7	0	0	0		0	2	0	0	0	0	0	0	0	0	1	0	0	0	0	0	0	0	1	0	0	0	0	0	0	0	0	0	0	0	0	0	0	0	0	0	0	0	0	0
x	1	L2-00034	Cucuta	Casa	7	0	0	0		0	3	1	0	0	0	0	0	0	0	0	0	0	0	0	0	0	0	2	0	0	0	0	0	0	0	0	0	0	0	0	0	0	0	0	0	0	0	0	0
x	1	L2-00035	Cucuta	Casa	7	0	0	0		0	3	1	0	0	0	0	0	0	0	0	0	0	0	0	0	0	0	2	0	0	0	0	0	0	0	0	0	0	0	0	0	0	0	0	0	0	0	0	0
x	1	L2-00036	Cucuta	Casa	7	0	0	0		0	3	1	0	0	0	0	0	0	0	0	0	0	0	0	0	0	0	1	0	0	0	0	0	0	0	1	0	0	0	0	0	0	0	0	0	0	0	0	0
x	1	L2-00037	Cucuta	Casa	7	0	0	0		0	3	1	0	0	0	0	0	0	0	1	0	0	0	0	0	0	0	1	0	0	0	0	0	0	0	0	0	0	0	0	0	0	0	0	0	0	0	0	0
x	1	L2-00038	Cucuta	Casa	7	0	0	0		0	2	1	0	0	0	0	0	0	0	0	0	0	0	0	0	0	0	1	0	0	0	0	0	0	0	0	0	0	0	0	0	0	0	0	0	0	0	0	0
x	1	L2-00039	Cucuta	Casa	7	0	0	0		0	2	1	0	0	0	0	0	0	0	0	0	0	0	0	0	0	0	1	0	0	0	0	0	0	0	0	0	0	0	0	0	0	0	0	0	0	0	0	0
x	1	L2-00040	Cucuta	Casa	7	0	0	0		0	3	1	0	0	0	0	0	0	0	0	0	0	0	0	0	0	0	2	0	0	0	0	0	0	0	0	0	0	0	0	0	0	0	0	0	0	0	0	0
x	1	L2-00041	Cucuta	Casa	7	0	0	0		0	2	0	0	0	0	0	0	0	0	0	0	0	0	0	0	0	0	2	0	0	0	0	0	0	0	0	0	0	0	0	0	0	0	0	0	0	0	0	0
x	1	L2-00042	Cucuta	Casa	7	0	0	0		0	3	1	0	0	0	0	0	0	0	0	0	0	0	0	0	0	0	1	0	0	0	1	0	0	0	0	0	0	0	0	0	0	0	0	0	0	0	0	0
x	1	L2-00043	Cucuta	Casa	7	0	0	0		0	2	1	0	0	0	0	0	0	0	0	0	0	0	0	0	0	0	1	0	0	0	0	0	0	0	0	0	0	0	0	0	0	0	0	0	0	0	0	0
x	1	L2-00044	Cucuta	Casa	7	1	1	1	1	28.6	2	1	1	1	28.6	0	0	0	0	0	0	0	0	0	0	0	0	1	0	0	0	0	0	0	0	0	0	0	0	0	0	0	0	0	0	0	0	0	0
x	1	L2-00045	Cucuta	Casa	7	0	0	0		0	3	1	0	0	0	0	0	0	0	0	0	0	0	0	0	0	0	2	0	0	0	0	0	0	0	0	0	0	0	0	0	0	0	0	0	0	0	0	0
x	1	L2-00046	Cucuta	Casa	7	0	0	0		0	7	1	0	0	0	0	0	0	0	0	0	0	0	0	0	0	0	2	0	0	0	0	0	0	0	2	0	0	0	0	0	0	0	0	0	0	0	0	0
x	1	L2-00047	Cucuta	Casa	7	0	0	0		0	5	1	0	0	0	0	0	0	0	0	0	0	0	0	0	0	0	1	0	0	0	0	0	0	0	3	0	0	0	0	0	0	0	0	0	0	0	0	0
x	1	L2-00048	Cucuta	Casa	7	0	0	0		0	5	1	0	0	0	0	0	0	0	0	0	0	0	0	0	0	0	1	0	0	0	3	0	0	0	0	0	0	0	0	0	0	0	0	0	0	0	0	0
x	1	L2-00049	Cucuta	Casa	7	0	0	0		0	2	1	0	0	0	0	0	0	0	0	0	0	0	0	0	0	0	1	0	0	0	0	0	0	0	0	0	0	0	0	0	0	0	0	0	0	0	0	0
x	1	L2-00050	Cucuta	Casa	7	0	0	0		0	3	1	0	0	0	0	0	0	0	0	0	0	0	0	0	0	0	1	0	0	0	0	0	0	0	1	0	0	0	0	0	0	0	0	0	0	0	0	0
x	1	L2-00051	Cucuta	Casa	7	0	0	0		0	2	1	0	0	0	0	0	0	0	0	0	0	0	0	0	0	0	1	0	0	0	0	0	0	0	0	0	0	0	0	0	0	0	0	0	0	0	0	0
x	1	L2-00052	Cucuta	Casa	7	0	0	0		0	2	1	0	0	0	0	0	0	0	0	0	0	0	0	0	0	0	1	0	0	0	0	0	0	0	0	0	0	0	0	0	0	0	0	0	0	0	0	0
x	1	L2-00053	Cucuta	Casa	7	0	0	0		0	5	0	0	0	0	0	0	0	0	0	0	0	0	0	0	0	0	1	0	0	0	0	0	0	0	4	0	0	0	0	0	0	0	0	0	0	0	0	0
x	1	L2-00054	Cucuta	Casa	7	0	0	0		0	2	1	0	0	0	0	0	0	0	0	0	0	0	0	0	0	0	1	0	0	0	0	0	0	0	0	0	0	0	0	0	0	0	0	0	0	0	0	0
x	1	L2-00055	Cucuta	Casa	7	0	0	0		0	5	1	0	0	0	0	0	0	0	0	0	0	0	0	0	0	0	1	0	0	0	0	0	0	0	3	0	0	0	0	0	0	0	0	0	0	0	0	0
x	1	L2-00056	Cucuta	Casa	7	0	0	0		0	3	1	0	0	0	0	0	0	0	0	0	0	0	0	0	0	0	2	0	0	0	0	0	0	0	0	0	0	0	0	0	0	0	0	0	0	0	0	0
x	1	L2-00057	Cucuta	Casa	7	1	1	1	1	60	2	1	1	1	60	0	0	0	0	0	0	0	0	0	0	0	0	1	0	0	0	0	0	0	0	0	0	0	0	0	0	0	0	0	0	0	0	0	0
x	1	L2-00058	Cucuta	Casa	7	0	0	0		0	2	1	0	0	0	0	0	0	0	0	0	0	0	0	0	0	0	1	0	0	0	0	0	0	0	0	0	0	0	0	0	0	0	0	0	0	0	0	0
x	1	L2-00059	Cucuta	Casa	7	0	0	0		0	2	1	0	0	0	0	0	0	0	0	0	0	0	0	0	0	0	1	0	0	0	0	0	0	0	0	0	0	0	0	0	0	0	0	0	0	0	0	0
x	1	L2-00060	Cucuta	Casa	7	0	0	0		0	2	0	0	0	0	0	0	0	0	0	0	0	0	0	0	0	0	2	0	0	0	0	0	0	0	0	0	0	0	0	0	0	0	0	0	0	0	0	0
x	1	L2-00061	Cucuta	Casa	7	0	0	0		0	2	1	0	0	0	0	0	0	0	0	0	0	0	0	0	0	0	1	0	0	0	0	0	0	0	0	0	0	0	0	0	0	0	0	0	0	0	0	0
x	1	L2-00062	Cucuta	Casa	7	0	0	0		0	7	1	0	0	0	0	0	0	0	0	0	0	0	0	0	0	0	1	0	0	0	0	0	0	0	5	0	0	0	0	0	0	0	0	0	0	0	0	0
x	1	L2-00063	Cucuta	Casa	7	0	0	0		0	3	1	0	0	0	0	0	0	0	1	0	0	0	0	0	0	0	1	0	0	0	0	0	0	0	0	0	0	0	0	0	0	0	0	0	0	0	0	0
x	1	L2-00064	Cucuta	Casa	7	1	1	1	1	20.8	5	1	1	1	20.8	0	0	0	0	1	0	0	0	0	0	0	0	0	0	0	0	3	0	0	0	0	0	0	0	0	0	0	0	0	0	0	0	0	0
x	1	L2-00065	Cucuta	Casa	7	0	0	0		0	2	1	0	0	0	0	0	0	0	0	0	0	0	0	0	0	0	1	0	0	0	0	0	0	0	0	0	0	0	0	0	0	0	0	0	0	0	0	0
x	1	L2-00066	Cucuta	Casa	7	0	0	0		0	2	1	0	0	0	0	0	0	0	0	0	0	0	0	0	0	0	1	0	0	0	0	0	0	0	0	0	0	0	0	0	0	0	0	0	0	0	0	0
x	1	L2-00067	Cucuta	Casa	7	0	0	0		0	3	1	0	0	0	0	0	0	0	0	0	0	0	0	0	0	0	2	0	0	0	0	0	0	0	0	0	0	0	0	0	0	0	0	0	0	0	0	0
x	1	L2-00068	Cucuta	Casa	7	0	0	0		0	2	1	0	0	0	0	0	0	0	0	0	0	0	0	0	0	0	1	0	0	0	0	0	0	0	0	0	0	0	0	0	0	0	0	0	0	0	0	0
x	1	L2-00069	Cucuta	Casa	7	0	0	0		0	2	0	0	0	0	0	0	0	0	0	0	0	0	0	0	0	0	2	0	0	0	0	0	0	0	0	0	0	0	0	0	0	0	0	0	0	0	0	0
x	1	L2-00070	Cucuta	Casa	7	0	0	0		0	8	1	0	0	0	0	0	0	0	0	0	0	0	0	0	0	0	1	0	0	0	0	0	0	0	6	0	0	0	0	0	0	0	0	0	0	0	0	0
x	1	L2-00071	Cucuta	Casa	7	0	0	0		0	1	0	0	0	0	0	0	0	0	0	0	0	0	0	0	0	0	1	0	0	0	0	0	0	0	0	0	0	0	0	0	0	0	0	0	0	0	0	0
x	1	L2-00072	Cucuta	Casa	7	0	0	0		0	5	1	0	0	0	0	0	0	0	0	0	0	0	0	0	0	0	1	0	0	0	3	0	0	0	0	0	0	0	0	0	0	0	0	0	0	0	0	0
x	1	L2-00073	Cucuta	Casa	7	0	0	0		0	3	2	0	0	0	0	0	0	0	0	0	0	0	0	0	0	0	0	0	0	0	1	0	0	0	0	0	0	0	0	0	0	0	0	0	0	0	0	0
x	1	L2-00074	Cucuta	Casa	7	0	0	0		0	4	1	0	0	0	0	0	0	0	0	0	0	0	0	0	0	0	2	0	0	0	1	0	0	0	0	0	0	0	0	0	0	0	0	0	0	0	0	0
x	1	L2-00075	Cucuta	Casa	7	0	0	0		0	4	1	0	0	0	0	0	0	0	0	0	0	0	0	0	0	0	1	0	0	0	0	0	0	0	2	0	0	0	0	0	0	0	0	0	0	0	0	0
x	1	L2-00076	Cucuta	Casa	7	0	0	0		0	2	1	0	0	0	0	0	0	0	0	0	0	0	0	0	0	0	1	0	0	0	0	0	0	0	0	0	0	0	0	0	0	0	0	0	0	0	0	0
x	1	L2-00077	Cucuta	Casa	7	0	0	0		0	2	1	0	0	0	0	0	0	0	0	0	0	0	0	0	0	0	1	0	0	0	0	0	0	0	0	0	0	0	0	0	0	0	0	0	0	0	0	0
x	1	L2-00078	Cucuta	Casa	7	0	0	0		0	2	1	0	0	0	0	0	0	0	0	0	0	0	0	0	0	0	1	0	0	0	0	0	0	0	0	0	0	0	0	0	0	0	0	0	0	0	0	0
x	1	L2-00079	Cucuta	Casa	7	1	1	1	1	13	2	1	1	1	13	0	0	0	0	0	0	0	0	0	0	0	0	1	0	0	0	0	0	0	0	0	0	0	0	0	0	0	0	0	0	0	0	0	0
x	1	L2-00080	Cucuta	Casa	7	0	0	0		0	2	1	0	0	0	0	0	0	0	0	0	0	0	0	0	0	0	1	0	0	0	0	0	0	0	0	0	0	0	0	0	0	0	0	0	0	0	0	0
x	1	L2-00081	Cucuta	Casa	7	0	0	0		0	2	1	0	0	0	0	0	0	0	0	0	0	0	0	0	0	0	1	0	0	0	0	0	0	0	0	0	0	0	0	0	0	0	0	0	0	0	0	0
x	1	L2-00082	Cucuta	Casa	7	0	0	0		0	1	0	0	0	0	0	0	0	0	0	0	0	0	0	0	0	0	1	0	0	0	0	0	0	0	0	0	0	0	0	0	0	0	0	0	0	0	0	0
x	1	L2-00083	Cucuta	Casa	7	0	0	0		0	2	1	0	0	0	0	0	0	0	0	0	0	0	0	0	0	0	1	0	0	0	0	0	0	0	0	0	0	0	0	0	0	0	0	0	0	0	0	0
x	1	L2-00084	Cucuta	Casa	7	0	0	0		0	2	1	0	0	0	0	0	0	0	0	0	0	0	0	0	0	0	1	0	0	0	0	0	0	0	0	0	0	0	0	0	0	0	0	0	0	0	0	0
x	1	L2-00085	Cucuta	Casa	7	0	0	0		0	3	2	0	0	0	0	0	0	0	1	0	0	0	0	0	0	0	0	0	0	0	0	0	0	0	0	0	0	0	0	0	0	0	0	0	0	0	0	0
x	1	L2-00086	Cucuta	Casa	7	0	0	0		0	2	0	0	0	0	1	0	0	0	0	0	0	0	0	0	0	0	1	0	0	0	0	0	0	0	0	0	0	0	0	0	0	0	0	0	0	0	0	0
x	1	L2-00087	Cucuta	Casa	7	0	0	0		0	3	1	0	0	0	0	0	0	0	0	0	0	0	0	0	0	0	2	0	0	0	0	0	0	0	0	0	0	0	0	0	0	0	0	0	0	0	0	0
x	1	L2-00088	Cucuta	Casa	7	0	0	0		0	2	1	0	0	0	0	0	0	0	0	0	0	0	0	0	0	0	1	0	0	0	0	0	0	0	0	0	0	0	0	0	0	0	0	0	0	0	0	0
x	1	L2-00089	Cucuta	Casa	7	1	1	1	1	39	2	1	1	1	39	0	0	0	0	0	0	0	0	0	0	0	0	1	0	0	0	0	0	0	0	0	0	0	0	0	0	0	0	0	0	0	0	0	0
x	1	L2-00090	Cucuta	Casa	7	0	1	1	1	17.5	3	1	0	0	0	0	0	0	0	1	0	0	0	0	0	0	0	1	1	1	17.5	0	0	0	0	0	0	0	0	0	0	0	0	0	0	0	0	0	0
x	1	L2-00091	Cucuta	Casa	7	0	0	0		0	2	1	0	0	0	0	0	0	0	0	0	0	0	0	0	0	0	1	0	0	0	0	0	0	0	0	0	0	0	0	0	0	0	0	0	0	0	0	0
x	1	L2-00092	Cucuta	Casa	7	0	0	0		0	3	1	0	0	0	0	0	0	0	0	0	0	0	0	0	0	0	2	0	0	0	0	0	0	0	0	0	0	0	0	0	0	0	0	0	0	0	0	0
x	1	L2-00093	Cucuta	Casa	7	0	0	0		0	3	1	0	0	0	0	0	0	0	0	0	0	0	0	0	0	0	2	0	0	0	0	0	0	0	0	0	0	0	0	0	0	0	0	0	0	0	0	0
x	1	L2-00094	Cucuta	Casa	7	0	0	0		0	3	1	0	0	0	0	0	0	0	0	0	0	0	0	0	0	0	2	0	0	0	0	0	0	0	0	0	0	0	0	0	0	0	0	0	0	0	0	0
x	1	L2-00095	Cucuta	Casa	7	0	0	0		0	2	1	0	0	0	0	0	0	0	0	0	0	0	0	0	0	0	1	0	0	0	0	0	0	0	0	0	0	0	0	0	0	0	0	0	0	0	0	0
x	1	L2-00096	Cucuta	Casa	7	0	0	0		0	1	1	0	0	0	0	0	0	0	0	0	0	0	0	0	0	0	0	0	0	0	0	0	0	0	0	0	0	0	0	0	0	0	0	0	0	0	0	0
x	1	L2-00097	Cucuta	Casa	7	0	0	0		0	2	1	0	0	0	0	0	0	0	0	0	0	0	0	0	0	0	1	0	0	0	0	0	0	0	0	0	0	0	0	0	0	0	0	0	0	0	0	0
x	1	L2-00098	Cucuta	Casa	7	0	0	0		0	3	1	0	0	0	0	0	0	0	0	0	0	0	0	0	0	0	1	0	0	0	1	0	0	0	0	0	0	0	0	0	0	0	0	0	0	0	0	0
x	1	L2-00099	Cucuta	Casa	7	0	0	0		0	4	2	0	0	0	0	0	0	0	1	0	0	0	0	0	0	0	1	0	0	0	0	0	0	0	0	0	0	0	0	0	0	0	0	0	0	0	0	0
x	1	L2-00100	Cucuta	Casa	7	0	0	0		0	5	1	0	0	0	0	0	0	0	0	0	0	0	0	0	0	0	0	0	0	0	4	0	0	0	0	0	0	0	0	0	0	0	0	0	0	0	0	0
x	1	L2-00101	Cucuta	Casa	5	0	0	0		0	1	0	0	0	0	1	0	0	0	0	0	0	0	0	0	0	0	0	0	0	0	0	0	0	0	0	0	0	0	0	0	0	0	0	0	0	0	0	0
x	1	L2-00102	Cucuta	Casa	5	0	0	0		0	2	0	0	0	0	1	0	0	0	0	0	0	0	0	0	0	0	1	0	0	0	0	0	0	0	0	0	0	0	0	0	0	0	0	0	0	0	0	0
x	1	L2-00103	Cucuta	Casa	5	0	0	0		0	1	1	0	0	0	0	0	0	0	0	0	0	0	0	0	0	0	0	0	0	0	0	0	0	0	0	0	0	0	0	0	0	0	0	0	0	0	0	0
x	1	L2-00104	Cucuta	Casa	5	0	0	0		0	4	2	0	0	0	0	0	0	0	2	0	0	0	0	0	0	0	0	0	0	0	0	0	0	0	0	0	0	0	0	0	0	0	0	0	0	0	0	0
x	1	L2-00105	Cucuta	Casa	5	0	0	0		0	3	0	0	0	0	1	0	0	0	0	0	0	0	0	0	0	0	1	0	0	0	1	0	0	0	0	0	0	0	0	0	0	0	0	0	0	0	0	0
x	1	L2-00106	Cucuta	Casa	5	0	0	0		0	2	0	0	0	0	1	0	0	0	0	0	0	0	0	0	0	0	1	0	0	0	0	0	0	0	0	0	0	0	0	0	0	0	0	0	0	0	0	0
x	1	L2-00107	Cucuta	Casa	5	1	1	1	1	24.5	2	1	1	1	24.5	0	0	0	0	0	0	0	0	0	0	0	0	1	0	0	0	0	0	0	0	0	0	0	0	0	0	0	0	0	0	0	0	0	0
x	1	L2-00108	Cucuta	Casa	5	0	0	0		0	2	1	0	0	0	0	0	0	0	0	0	0	0	0	0	0	0	1	0	0	0	0	0	0	0	0	0	0	0	0	0	0	0	0	0	0	0	0	0
x	1	L2-00109	Cucuta	Casa	5	0	0	0		0	2	1	0	0	0	0	0	0	0	0	0	0	0	0	0	0	0	1	0	0	0	0	0	0	0	0	0	0	0	0	0	0	0	0	0	0	0	0	0
x	1	L2-00110	Cucuta	Casa	5	1	1	1	1	35	2	1	1	1	35	0	0	0	0	0	0	0	0	0	0	0	0	1	0	0	0	0	0	0	0	0	0	0	0	0	0	0	0	0	0	0	0	0	0
x	1	L2-00111	Cucuta	Casa	5	0	0	0		0	3	1	0	0	0	0	0	0	0	1	0	0	0	0	0	0	0	1	0	0	0	0	0	0	0	0	0	0	0	0	0	0	0	0	0	0	0	0	0
x	1	L2-00112	Cucuta	Casa	5	0	0	0		0	3	1	0	0	0	0	0	0	0	0	0	0	0	0	0	0	0	1	0	0	0	1	0	0	0	0	0	0	0	0	0	0	0	0	0	0	0	0	0
x	1	L2-00113	Cucuta	Casa	5	1	1	1	1	24	3	1	1	1	24	0	0	0	0	0	0	0	0	0	0	0	0	1	0	0	0	0	0	0	0	0	0	0	0	0	0	0	0	1	0	0	0	0	0
x	1	L2-00114	Cucuta	Casa	5	0	0	0		0	5	1	0	0	0	0	0	0	0	1	0	0	0	0	0	0	0	1	0	0	0	1	0	0	0	0	0	0	0	0	0	0	0	0	0	0	0	0	0
x	1	L2-00115	Cucuta	Casa	5	0	0	0		0	2	1	0	0	0	0	0	0	0	0	0	0	0	0	0	0	0	1	0	0	0	0	0	0	0	0	0	0	0	0	0	0	0	0	0	0	0	0	0
x	1	L2-00116	Cucuta	Casa	5	0	0	0		0	4	1	0	0	0	0	0	0	0	0	0	0	0	0	0	0	0	1	0	0	0	1	0	0	0	0	0	0	0	0	0	0	0	1	0	0	0	0	0
x	1	L2-00117	Cucuta	Casa	5	0	0	0		0	2	1	0	0	0	0	0	0	0	0	0	0	0	0	0	0	0	1	0	0	0	0	0	0	0	0	0	0	0	0	0	0	0	0	0	0	0	0	0
x	1	L2-00118	Cucuta	Casa	5	0	0	0		0	3	1	0	0	0	0	0	0	0	1	0	0	0	0	0	0	0	1	0	0	0	0	0	0	0	0	0	0	0	0	0	0	0	0	0	0	0	0	0
x	1	L2-00119	Cucuta	Casa	5	0	0	0		0	2	0	0	0	0	0	0	0	0	0	0	0	0	0	0	0	0	1	0	0	0	1	0	0	0	0	0	0	0	0	0	0	0	0	0	0	0	0	0
x	1	L2-00120	Cucuta	Casa	5	1	1	1	1	27	2	1	1	1	27	0	0	0	0	0	0	0	0	0	0	0	0	1	0	0	0	0	0	0	0	0	0	0	0	0	0	0	0	0	0	0	0	0	0
x	1	L2-00121	Cucuta	Casa	5	0	0	0		0	2	1	0	0	0	0	0	0	0	0	0	0	0	0	0	0	0	1	0	0	0	0	0	0	0	0	0	0	0	0	0	0	0	0	0	0	0	0	0
x	1	L2-00122	Cucuta	Casa	5	0	0	0		0	2	1	0	0	0	0	0	0	0	0	0	0	0	0	0	0	0	1	0	0	0	0	0	0	0	0	0	0	0	0	0	0	0	0	0	0	0	0	0
x	1	L2-00123	Cucuta	Casa	5	0	0	0		0	2	1	0	0	0	0	0	0	0	0	0	0	0	0	0	0	0	1	0	0	0	0	0	0	0	0	0	0	0	0	0	0	0	0	0	0	0	0	0
x	1	L2-00124	Cucuta	Casa	5	0	0	0		0	2	0	0	0	0	0	0	0	0	0	0	0	0	0	0	0	0	2	0	0	0	0	0	0	0	0	0	0	0	0	0	0	0	0	0	0	0	0	0
x	1	L2-00125	Cucuta	Casa	5	0	0	0		0	2	1	0	0	0	0	0	0	0	0	0	0	0	0	0	0	0	1	0	0	0	0	0	0	0	0	0	0	0	0	0	0	0	0	0	0	0	0	0
x	1	L2-00126	Cucuta	Casa	5	0	0	0		0	2	1	0	0	0	0	0	0	0	0	0	0	0	0	0	0	0	1	0	0	0	0	0	0	0	0	0	0	0	0	0	0	0	0	0	0	0	0	0
x	1	L2-00127	Cucuta	Casa	5	0	0	0		0	2	0	0	0	0	0	0	0	0	1	0	0	0	0	0	0	0	1	0	0	0	0	0	0	0	0	0	0	0	0	0	0	0	0	0	0	0	0	0
x	1	L2-00128	Cucuta	Casa	5	0	0	0		0	2	1	0	0	0	0	0	0	0	0	0	0	0	0	0	0	0	1	0	0	0	0	0	0	0	0	0	0	0	0	0	0	0	0	0	0	0	0	0
x	1	L2-00129	Cucuta	Casa	5	0	0	0		0	2	0	0	0	0	0	0	0	0	1	0	0	0	0	0	0	0	1	0	0	0	0	0	0	0	0	0	0	0	0	0	0	0	0	0	0	0	0	0
x	1	L2-00130	Cucuta	Casa	5	0	0	0		0	2	1	0	0	0	0	0	0	0	0	0	0	0	0	0	0	0	1	0	0	0	0	0	0	0	0	0	0	0	0	0	0	0	0	0	0	0	0	0
x	1	L2-00131	Cucuta	Casa	5	0	0	0		0	3	0	0	0	0	0	0	0	0	1	0	0	0	0	0	0	0	1	0	0	0	1	0	0	0	0	0	0	0	0	0	0	0	0	0	0	0	0	0
x	1	L2-00132	Cucuta	Casa	5	0	0	0		0	3	1	0	0	0	0	0	0	0	0	0	0	0	0	0	0	0	1	0	0	0	0	0	0	0	0	0	0	0	0	0	0	0	1	0	0	0	0	0
x	1	L2-00133	Cucuta	Casa	5	0	0	0		0	2	1	0	0	0	0	0	0	0	0	0	0	0	0	0	0	0	1	0	0	0	0	0	0	0	0	0	0	0	0	0	0	0	0	0	0	0	0	0
x	1	L2-00134	Cucuta	Casa	5	0	0	0		0	3	1	0	0	0	0	0	0	0	0	0	0	0	0	0	0	0	1	0	0	0	0	0	0	0	0	0	0	0	0	0	0	0	1	0	0	0	0	0
x	1	L2-00135	Cucuta	Casa	5	0	0	0		0	2	0	0	0	0	0	0	0	0	1	0	0	0	0	0	0	0	1	0	0	0	0	0	0	0	0	0	0	0	0	0	0	0	0	0	0	0	0	0
x	1	L2-00136	Cucuta	Casa	5	0	0	0		0	5	1	0	0	0	0	0	0	0	1	0	0	0	0	0	0	0	1	0	0	0	1	0	0	0	0	0	0	0	0	0	0	0	1	0	0	0	0	0
x	1	L2-00137	Cucuta	Casa	5	0	0	0		0	2	1	0	0	0	0	0	0	0	0	0	0	0	0	0	0	0	1	0	0	0	0	0	0	0	0	0	0	0	0	0	0	0	0	0	0	0	0	0
x	1	L2-00138	Cucuta	Casa	5	0	0	0		0	2	1	0	0	0	0	0	0	0	0	0	0	0	0	0	0	0	1	0	0	0	0	0	0	0	0	0	0	0	0	0	0	0	0	0	0	0	0	0
x	1	L2-00139	Cucuta	Casa	5	0	0	0		0	2	1	0	0	0	0	0	0	0	0	0	0	0	0	0	0	0	1	0	0	0	0	0	0	0	0	0	0	0	0	0	0	0	0	0	0	0	0	0
x	1	L2-00140	Cucuta	Casa	5	0	0	0		0	3	0	0	0	0	0	0	0	0	1	0	0	0	0	0	0	0	1	0	0	0	0	0	0	0	0	0	0	0	0	0	0	0	1	0	0	0	0	0
x	1	L2-00141	Cucuta	Casa	5	0	0	0		0	2	1	0	0	0	0	0	0	0	0	0	0	0	0	0	0	0	1	0	0	0	0	0	0	0	0	0	0	0	0	0	0	0	0	0	0	0	0	0
x	1	L2-00142	Cucuta	Casa	5	0	0	0		0	2	0	0	0	0	0	0	0	0	1	0	0	0	0	0	0	0	1	0	0	0	0	0	0	0	0	0	0	0	0	0	0	0	0	0	0	0	0	0
x	1	L2-00143	Cucuta	Casa	5	0	0	0		0	2	1	0	0	0	0	0	0	0	0	0	0	0	0	0	0	0	1	0	0	0	0	0	0	0	0	0	0	0	0	0	0	0	0	0	0	0	0	0
x	1	L2-00144	Cucuta	Casa	5	0	0	0		0	4	1	0	0	0	0	0	0	0	1	0	0	0	0	0	0	0	1	0	0	0	0	0	0	0	0	0	0	0	0	0	0	0	1	0	0	0	0	0
x	1	L2-00145	Cucuta	Casa	5	0	0	0		0	2	1	0	0	0	0	0	0	0	0	0	0	0	0	0	0	0	1	0	0	0	0	0	0	0	0	0	0	0	0	0	0	0	0	0	0	0	0	0
x	1	L2-00146	Cucuta	Casa	5	0	0	0		0	4	1	0	0	0	0	0	0	0	0	0	0	0	0	0	0	0	1	0	0	0	1	0	0	0	0	0	0	0	0	0	0	0	1	0	0	0	0	0
x	1	L2-00147	Cucuta	Casa	5	0	0	0		0	2	0	0	0	0	0	0	0	0	1	0	0	0	0	0	0	0	1	0	0	0	0	0	0	0	0	0	0	0	0	0	0	0	0	0	0	0	0	0
x	1	L2-00148	Cucuta	Casa	5	0	0	0		0	3	1	0	0	0	0	0	0	0	0	0	0	0	0	0	0	0	1	0	0	0	0	0	0	0	0	0	0	0	0	0	0	0	1	0	0	0	0	0
x	1	L2-00149	Cucuta	Casa	5	0	0	0		0	2	0	0	0	0	0	0	0	0	1	0	0	0	0	0	0	0	1	0	0	0	0	0	0	0	0	0	0	0	0	0	0	0	0	0	0	0	0	0
x	1	L2-00150	Cucuta	Casa	5	0	0	0		0	3	1	0	0	0	0	0	0	0	1	0	0	0	0	0	0	0	1	0	0	0	0	0	0	0	0	0	0	0	0	0	0	0	0	0	0	0	0	0
x	1	L2-00151	Cucuta	Casa	6	1	1	1	1	35	3	1	1	1	35	0	0	0	0	0	0	0	0	0	0	0	0	1	0	0	0	0	0	0	0	0	0	0	0	0	0	0	0	1	0	0	0	0	0
x	1	L2-00152	Cucuta	Casa	6	0	0	0		0	2	1	0	0	0	0	0	0	0	0	0	0	0	0	0	0	0	1	0	0	0	0	0	0	0	0	0	0	0	0	0	0	0	0	0	0	0	0	0
x	1	L2-00153	Cucuta	Casa	6	0	0	0		0	3	1	0	0	0	0	0	0	0	0	0	0	0	0	0	0	0	1	0	0	0	1	0	0	0	0	0	0	0	0	0	0	0	0	0	0	0	0	0
x	1	L2-00154	Cucuta	Casa	6	0	0	0		0	3	1	0	0	0	0	0	0	0	1	0	0	0	0	0	0	0	1	0	0	0	0	0	0	0	0	0	0	0	0	0	0	0	0	0	0	0	0	0
x	1	L2-00155	Cucuta	Casa	6	0	0	0		0	3	1	0	0	0	0	0	0	0	0	0	0	0	0	0	0	0	1	0	0	0	0	0	0	0	0	0	0	0	0	0	0	0	1	0	0	0	0	0
x	1	L2-00156	Cucuta	Casa	6	0	0	0		0	5	1	0	0	0	0	0	0	0	0	0	0	0	0	0	0	0	1	0	0	0	0	0	0	0	0	0	0	0	0	0	0	0	0	0	0	0	3	0
x	1	L2-00157	Cucuta	Casa	6	0	0	0		0	2	1	0	0	0	0	0	0	0	0	0	0	0	0	0	0	0	1	0	0	0	0	0	0	0	0	0	0	0	0	0	0	0	0	0	0	0	0	0
x	1	L2-00158	Cucuta	Casa	6	0	0	0		0	3	1	0	0	0	0	0	0	0	1	0	0	0	0	0	0	0	1	0	0	0	0	0	0	0	0	0	0	0	0	0	0	0	0	0	0	0	0	0
x	1	L2-00159	Cucuta	Casa	6	0	0	0		0	3	1	0	0	0	0	0	0	0	0	0	0	0	0	0	0	0	1	0	0	0	0	0	0	0	0	0	0	0	0	0	0	0	1	0	0	0	0	0
x	1	L2-00160	Cucuta	Casa	6	0	0	0		0	4	1	0	0	0	0	0	0	0	1	0	0	0	0	0	0	0	1	0	0	0	0	0	0	0	0	0	0	0	0	0	0	0	1	0	0	0	0	0
x	1	L2-00161	Cucuta	Casa	6	0	0	0		0	3	1	0	0	0	0	0	0	0	0	0	0	0	0	0	0	0	1	0	0	0	0	0	0	0	0	0	0	0	0	0	0	0	1	0	0	0	0	0
x	1	L2-00162	Cucuta	Casa	6	0	0	0		0	3	1	0	0	0	0	0	0	0	1	0	0	0	0	0	0	0	1	0	0	0	0	0	0	0	0	0	0	0	0	0	0	0	0	0	0	0	0	0
x	1	L2-00163	Cucuta	Casa	6	0	0	0		0	3	1	0	0	0	0	0	0	0	0	0	0	0	0	0	0	0	1	0	0	0	1	0	0	0	0	0	0	0	0	0	0	0	0	0	0	0	0	0
x	1	L2-00164	Cucuta	Casa	6	0	0	0		0	4	1	0	0	0	0	0	0	0	1	0	0	0	0	0	0	0	1	0	0	0	0	0	0	0	0	0	0	0	0	0	0	0	1	0	0	0	0	0
x	1	L2-00165	Cucuta	Casa	6	0	0	0		0	2	1	0	0	0	0	0	0	0	0	0	0	0	0	0	0	0	1	0	0	0	0	0	0	0	0	0	0	0	0	0	0	0	0	0	0	0	0	0
x	1	L2-00166	Cucuta	Casa	6	0	0	0		0	4	1	0	0	0	0	0	0	0	0	0	0	0	0	0	0	0	1	0	0	0	0	0	0	0	0	0	0	0	0	0	0	0	0	0	0	0	2	0
x	1	L2-00167	Cucuta	Casa	6	0	0	0		0	3	1	0	0	0	0	0	0	0	1	0	0	0	0	0	0	0	1	0	0	0	0	0	0	0	0	0	0	0	0	0	0	0	0	0	0	0	0	0
x	1	L2-00168	Cucuta	Casa	6	1	1	1	1	18	3	1	1	1	18	0	0	0	0	0	0	0	0	0	0	0	0	1	0	0	0	0	0	0	0	0	0	0	0	0	0	0	0	1	0	0	0	0	0
x	1	L2-00169	Cucuta	Casa	6	0	0	0		0	5	1	0	0	0	0	0	0	0	1	0	0	0	0	0	0	0	1	0	0	0	1	0	0	0	0	0	0	0	0	0	0	0	1	0	0	0	0	0
x	1	L2-00170	Cucuta	Casa	6	0	0	0		0	2	1	0	0	0	0	0	0	0	0	0	0	0	0	0	0	0	1	0	0	0	0	0	0	0	0	0	0	0	0	0	0	0	0	0	0	0	0	0
x	1	L2-00171	Cucuta	Casa	6	0	0	0		0	4	1	0	0	0	0	0	0	0	0	0	0	0	0	0	0	0	1	0	0	0	0	0	0	0	0	0	0	0	0	0	0	0	0	0	0	0	2	0
x	1	L2-00172	Cucuta	Casa	6	0	0	0		0	3	1	0	0	0	0	0	0	0	1	0	0	0	0	0	0	0	1	0	0	0	0	0	0	0	0	0	0	0	0	0	0	0	0	0	0	0	0	0
x	1	L2-00173	Cucuta	Casa	6	0	0	0		0	2	1	0	0	0	0	0	0	0	0	0	0	0	0	0	0	0	1	0	0	0	0	0	0	0	0	0	0	0	0	0	0	0	0	0	0	0	0	0
x	1	L2-00174	Cucuta	Casa	6	0	0	0		0	3	1	0	0	0	0	0	0	0	0	0	0	0	0	0	0	0	1	0	0	0	1	0	0	0	0	0	0	0	0	0	0	0	0	0	0	0	0	0
x	1	L2-00175	Cucuta	Casa	6	0	0	0		0	3	1	0	0	0	0	0	0	0	1	0	0	0	0	0	0	0	1	0	0	0	0	0	0	0	0	0	0	0	0	0	0	0	0	0	0	0	0	0
x	1	L2-00176	Cucuta	Casa	6	0	0	0		0	3	1	0	0	0	0	0	0	0	0	0	0	0	0	0	0	0	1	0	0	0	0	0	0	0	0	0	0	0	0	0	0	0	1	0	0	0	0	0
x	1	L2-00177	Cucuta	Casa	6	0	0	0		0	7	1	0	0	0	0	0	0	0	0	0	0	0	0	0	0	0	1	0	0	0	1	0	0	0	0	0	0	0	0	0	0	0	1	0	0	0	3	0
x	1	L2-00178	Cucuta	Casa	6	0	0	0		0	2	1	0	0	0	0	0	0	0	0	0	0	0	0	0	0	0	1	0	0	0	0	0	0	0	0	0	0	0	0	0	0	0	0	0	0	0	0	0
x	1	L2-00179	Cucuta	Casa	6	0	0	0		0	3	1	0	0	0	0	0	0	0	1	0	0	0	0	0	0	0	1	0	0	0	0	0	0	0	0	0	0	0	0	0	0	0	0	0	0	0	0	0
x	1	L2-00180	Cucuta	Casa	6	0	0	0		0	3	1	0	0	0	0	0	0	0	0	0	0	0	0	0	0	0	1	0	0	0	0	0	0	0	0	0	0	0	0	0	0	0	1	0	0	0	0	0
x	1	L2-00181	Cucuta	Casa	6	0	0	0		0	2	1	0	0	0	0	0	0	0	0	0	0	0	0	0	0	0	1	0	0	0	0	0	0	0	0	0	0	0	0	0	0	0	0	0	0	0	0	0
x	1	L2-00182	Cucuta	Casa	6	0	0	0		0	2	1	0	0	0	0	0	0	0	0	0	0	0	0	0	0	0	1	0	0	0	0	0	0	0	0	0	0	0	0	0	0	0	0	0	0	0	0	0
x	1	L2-00183	Cucuta	Casa	6	0	0	0		0	3	1	0	0	0	0	0	0	0	1	0	0	0	0	0	0	0	1	0	0	0	0	0	0	0	0	0	0	0	0	0	0	0	0	0	0	0	0	0
x	1	L2-00184	Cucuta	Casa	6	0	0	0		0	2	1	0	0	0	0	0	0	0	0	0	0	0	0	0	0	0	1	0	0	0	0	0	0	0	0	0	0	0	0	0	0	0	0	0	0	0	0	0
x	1	L2-00185	Cucuta	Casa	6	0	0	0		0	3	1	0	0	0	0	0	0	0	0	0	0	0	0	0	0	0	1	0	0	0	0	0	0	0	0	0	0	0	0	0	0	0	1	0	0	0	0	0
x	1	L2-00186	Cucuta	Casa	6	0	0	0		0	3	1	0	0	0	0	0	0	0	1	0	0	0	0	0	0	0	1	0	0	0	0	0	0	0	0	0	0	0	0	0	0	0	0	0	0	0	0	0
x	1	L2-00187	Cucuta	Casa	6	0	0	0		0	2	1	0	0	0	0	0	0	0	0	0	0	0	0	0	0	0	1	0	0	0	0	0	0	0	0	0	0	0	0	0	0	0	0	0	0	0	0	0
x	1	L2-00188	Cucuta	Casa	6	0	0	0		0	3	1	0	0	0	0	0	0	0	0	0	0	0	0	0	0	0	1	0	0	0	0	0	0	0	0	0	0	0	0	0	0	0	1	0	0	0	0	0
x	1	L2-00189	Cucuta	Casa	6	0	0	0		0	2	1	0	0	0	0	0	0	0	0	0	0	0	0	0	0	0	1	0	0	0	0	0	0	0	0	0	0	0	0	0	0	0	0	0	0	0	0	0
x	1	L2-00190	Cucuta	Casa	6	0	0	0		0	4	1	0	0	0	0	0	0	0	1	0	0	0	0	0	0	0	1	0	0	0	0	0	0	0	0	0	0	0	0	0	0	0	1	0	0	0	0	0
x	1	L2-00191	Cucuta	Casa	6	0	0	0		0	2	1	0	0	0	0	0	0	0	0	0	0	0	0	0	0	0	1	0	0	0	0	0	0	0	0	0	0	0	0	0	0	0	0	0	0	0	0	0
x	1	L2-00192	Cucuta	Casa	6	0	0	0		0	3	1	0	0	0	0	0	0	0	0	0	0	0	0	0	0	0	1	0	0	0	0	0	0	0	0	0	0	0	0	0	0	0	1	0	0	0	0	0
x	1	L2-00193	Cucuta	Casa	6	0	0	0		0	2	1	0	0	0	0	0	0	0	0	0	0	0	0	0	0	0	1	0	0	0	0	0	0	0	0	0	0	0	0	0	0	0	0	0	0	0	0	0
x	1	L2-00194	Cucuta	Casa	6	0	0	0		0	4	1	0	0	0	0	0	0	0	1	0	0	0	0	0	0	0	1	0	0	0	1	0	0	0	0	0	0	0	0	0	0	0	0	0	0	0	0	0
x	1	L2-00195	Cucuta	Casa	6	0	0	0		0	2	1	0	0	0	0	0	0	0	0	0	0	0	0	0	0	0	1	0	0	0	0	0	0	0	0	0	0	0	0	0	0	0	0	0	0	0	0	0
x	1	L2-00196	Cucuta	Casa	6	0	0	0		0	3	1	0	0	0	0	0	0	0	0	0	0	0	0	0	0	0	1	0	0	0	0	0	0	0	0	0	0	0	0	0	0	0	1	0	0	0	0	0
x	1	L2-00197	Cucuta	Casa	6	0	0	0		0	2	1	0	0	0	0	0	0	0	0	0	0	0	0	0	0	0	1	0	0	0	0	0	0	0	0	0	0	0	0	0	0	0	0	0	0	0	0	0
x	1	L2-00198	Cucuta	Casa	6	0	0	0		0	4	1	0	0	0	0	0	0	0	0	0	0	0	0	0	0	0	1	0	0	0	1	0	0	0	0	0	0	0	0	0	0	0	1	0	0	0	0	0
x	1	L2-00199	Cucuta	Casa	6	0	0	0		0	2	1	0	0	0	0	0	0	0	0	0	0	0	0	0	0	0	1	0	0	0	0	0	0	0	0	0	0	0	0	0	0	0	0	0	0	0	0	0
x	1	L2-00200	Cucuta	Casa	6	0	0	0		0	5	1	0	0	0	0	0	0	0	1	0	0	0	0	0	0	0	1	0	0	0	1	0	0	0	0	0	0	0	0	0	0	0	1	0	0	0	0	0
x	1	L2-00201	Cucuta	Tienda	7	0	0	0		0	1	1	0	0	0	0	0	0	0	0	0	0	0	0	0	0	0	0	0	0	0	0	0	0	0	0	0	0	0	0	0	0	0	0	0	0	0	0	0
x	1	L2-00202	Cucuta	Casa	7	1	1	1	1	18	1	1	1	1	18	0	0	0	0	0	0	0	0	0	0	0	0	0	0	0	0	0	0	0	0	0	0	0	0	0	0	0	0	0	0	0	0	0	0
x	1	L2-00203	Cucuta	Casa	7	0	0	0		0	1	1	0	0	0	0	0	0	0	0	0	0	0	0	0	0	0	0	0	0	0	0	0	0	0	0	0	0	0	0	0	0	0	0	0	0	0	0	0
x	1	L2-00204	Cucuta	Casa	7	0	1	1	1	12	3	1	0	0	0	0	0	0	0	2	1	1	12	0	0	0	0	0	0	0	0	0	0	0	0	0	0	0	0	0	0	0	0	0	0	0	0	0	0
x	1	L2-00205	Cucuta	Casa	7	0	0	0		0	1	1	0	0	0	0	0	0	0	0	0	0	0	0	0	0	0	0	0	0	0	0	0	0	0	0	0	0	0	0	0	0	0	0	0	0	0	0	0
x	1	L2-00206	Cucuta	Casa	7	0	0	0		0	1	1	0	0	0	0	0	0	0	0	0	0	0	0	0	0	0	0	0	0	0	0	0	0	0	0	0	0	0	0	0	0	0	0	0	0	0	0	0
x	1	L2-00207	Cucuta	Casa	7	1	1	1	1	6	1	1	1	1	6	0	0	0	0	0	0	0	0	0	0	0	0	0	0	0	0	0	0	0	0	0	0	0	0	0	0	0	0	0	0	0	0	0	0
x	1	L2-00208	Cucuta	Casa	7	0	0	0		0	1	1	0	0	0	0	0	0	0	0	0	0	0	0	0	0	0	0	0	0	0	0	0	0	0	0	0	0	0	0	0	0	0	0	0	0	0	0	0
x	1	L2-00209	Cucuta	Casa	7	0	0	0		0	1	1	0	0	0	0	0	0	0	0	0	0	0	0	0	0	0	0	0	0	0	0	0	0	0	0	0	0	0	0	0	0	0	0	0	0	0	0	0
x	1	L2-00210	Cucuta	Casa	7	0	0	0		0	1	1	0	0	0	0	0	0	0	0	0	0	0	0	0	0	0	0	0	0	0	0	0	0	0	0	0	0	0	0	0	0	0	0	0	0	0	0	0
x	1	L2-00211	Cucuta	Casa	7	0	0	0		0	1	1	0	0	0	0	0	0	0	0	0	0	0	0	0	0	0	0	0	0	0	0	0	0	0	0	0	0	0	0	0	0	0	0	0	0	0	0	0
x	1	L2-00212	Cucuta	Casa	7	0	0	0		0	1	1	0	0	0	0	0	0	0	0	0	0	0	0	0	0	0	0	0	0	0	0	0	0	0	0	0	0	0	0	0	0	0	0	0	0	0	0	0
x	1	L2-00213	Cucuta	Casa	7	0	0	0		0	3	1	0	0	0	0	0	0	0	2	0	0	0	0	0	0	0	0	0	0	0	0	0	0	0	0	0	0	0	0	0	0	0	0	0	0	0	0	0
x	1	L2-00214	Cucuta	Casa	7	0	0	0		0	1	1	0	0	0	0	0	0	0	0	0	0	0	0	0	0	0	0	0	0	0	0	0	0	0	0	0	0	0	0	0	0	0	0	0	0	0	0	0
x	1	L2-00215	Cucuta	Casa	7	0	0	0		0	1	1	0	0	0	0	0	0	0	0	0	0	0	0	0	0	0	0	0	0	0	0	0	0	0	0	0	0	0	0	0	0	0	0	0	0	0	0	0
x	1	L2-00216	Cucuta	Casa	7	0	0	0		0	1	1	0	0	0	0	0	0	0	0	0	0	0	0	0	0	0	0	0	0	0	0	0	0	0	0	0	0	0	0	0	0	0	0	0	0	0	0	0
x	1	L2-00217	Cucuta	Casa	7	0	0	0		0	1	1	0	0	0	0	0	0	0	0	0	0	0	0	0	0	0	0	0	0	0	0	0	0	0	0	0	0	0	0	0	0	0	0	0	0	0	0	0
x	1	L2-00218	Cucuta	Casa	7	0	0	0		0	1	1	0	0	0	0	0	0	0	0	0	0	0	0	0	0	0	0	0	0	0	0	0	0	0	0	0	0	0	0	0	0	0	0	0	0	0	0	0
x	1	L2-00219	Cucuta	Casa	7	0	0	0		0	1	1	0	0	0	0	0	0	0	0	0	0	0	0	0	0	0	0	0	0	0	0	0	0	0	0	0	0	0	0	0	0	0	0	0	0	0	0	0
x	1	L2-00220	Cucuta	Casa	7	0	0	0		0	1	1	0	0	0	0	0	0	0	0	0	0	0	0	0	0	0	0	0	0	0	0	0	0	0	0	0	0	0	0	0	0	0	0	0	0	0	0	0
x	1	L2-00221	Cucuta	Casa	7	0	0	0		0	1	0	0	0	0	0	0	0	0	0	0	0	0	0	0	0	0	0	0	0	0	0	0	0	0	0	0	0	0	0	0	0	0	0	0	0	0	0	0
x	1	L2-00222	Cucuta	Casa	7	0	0	0		0	1	1	0	0	0	0	0	0	0	0	0	0	0	0	0	0	0	0	0	0	0	0	0	0	0	0	0	0	0	0	0	0	0	0	0	0	0	0	0
x	1	L2-00223	Cucuta	Casa	7	0	0	0		0	1	1	0	0	0	0	0	0	0	0	0	0	0	0	0	0	0	0	0	0	0	0	0	0	0	0	0	0	0	0	0	0	0	0	0	0	0	0	0
x	1	L2-00224	Cucuta	Casa	7	0	0	0		0	1	1	0	0	0	0	0	0	0	0	0	0	0	0	0	0	0	0	0	0	0	0	0	0	0	0	0	0	0	0	0	0	0	0	0	0	0	0	0
x	1	L2-00225	Cucuta	Casa	7	0	0	0		0	1	1	0	0	0	0	0	0	0	0	0	0	0	0	0	0	0	0	0	0	0	0	0	0	0	0	0	0	0	0	0	0	0	0	0	0	0	0	0
x	1	L2-00226	Cucuta	Casa	7	0	0	0		0	1	1	0	0	0	0	0	0	0	0	0	0	0	0	0	0	0	0	0	0	0	0	0	0	0	0	0	0	0	0	0	0	0	0	0	0	0	0	0
x	1	L2-00227	Cucuta	Casa	7	1	1	1	1	10.5	1	1	1	1	10.5	0	0	0	0	0	0	0	0	0	0	0	0	0	0	0	0	0	0	0	0	0	0	0	0	0	0	0	0	0	0	0	0	0	0
x	1	L2-00228	Cucuta	Casa	7	0	0	0		0	1	1	0	0	0	0	0	0	0	0	0	0	0	0	0	0	0	0	0	0	0	0	0	0	0	0	0	0	0	0	0	0	0	0	0	0	0	0	0
x	1	L2-00229	Cucuta	Casa	7	0	0	0		0	2	1	0	0	0	0	0	0	0	1	0	0	0	0	0	0	0	0	0	0	0	0	0	0	0	0	0	0	0	0	0	0	0	0	0	0	0	0	0
x	1	L2-00230	Cucuta	Casa	7	0	0	0		0	1	1	0	0	0	0	0	0	0	0	0	0	0	0	0	0	0	0	0	0	0	0	0	0	0	0	0	0	0	0	0	0	0	0	0	0	0	0	0
x	1	L2-00231	Cucuta	Casa	7	0	0	0		0	1	1	0	0	0	0	0	0	0	0	0	0	0	0	0	0	0	0	0	0	0	0	0	0	0	0	0	0	0	0	0	0	0	0	0	0	0	0	0
x	1	L2-00232	Cucuta	Casa	7	0	0	0		0	1	1	0	0	0	0	0	0	0	0	0	0	0	0	0	0	0	0	0	0	0	0	0	0	0	0	0	0	0	0	0	0	0	0	0	0	0	0	0
x	1	L2-00233	Cucuta	Casa	7	0	0	0		0	4	1	0	0	0	0	0	0	0	3	0	0	0	0	0	0	0	0	0	0	0	0	0	0	0	0	0	0	0	0	0	0	0	0	0	0	0	0	0
x	1	L2-00234	Cucuta	Casa	7	0	0	0		0	1	1	0	0	0	0	0	0	0	0	0	0	0	0	0	0	0	0	0	0	0	0	0	0	0	0	0	0	0	0	0	0	0	0	0	0	0	0	0
x	1	L2-00235	Cucuta	Casa	7	0	0	0		0	1	1	0	0	0	0	0	0	0	0	0	0	0	0	0	0	0	0	0	0	0	0	0	0	0	0	0	0	0	0	0	0	0	0	0	0	0	0	0
x	1	L2-00236	Cucuta	Casa	7	0	0	0		0	1	1	0	0	0	0	0	0	0	0	0	0	0	0	0	0	0	0	0	0	0	0	0	0	0	0	0	0	0	0	0	0	0	0	0	0	0	0	0
x	1	L2-00237	Cucuta	Casa	7	0	0	0		0	1	1	0	0	0	0	0	0	0	0	0	0	0	0	0	0	0	0	0	0	0	0	0	0	0	0	0	0	0	0	0	0	0	0	0	0	0	0	0
x	1	L2-00238	Cucuta	Casa	7	0	0	0		0	1	1	0	0	0	0	0	0	0	0	0	0	0	0	0	0	0	0	0	0	0	0	0	0	0	0	0	0	0	0	0	0	0	0	0	0	0	0	0
x	1	L2-00239	Cucuta	Casa	7	0	0	0		0	1	1	0	0	0	0	0	0	0	0	0	0	0	0	0	0	0	0	0	0	0	0	0	0	0	0	0	0	0	0	0	0	0	0	0	0	0	0	0
x	1	L2-00240	Cucuta	Casa	7	0	0	0		0	1	1	0	0	0	0	0	0	0	0	0	0	0	0	0	0	0	0	0	0	0	0	0	0	0	0	0	0	0	0	0	0	0	0	0	0	0	0	0
x	1	L2-00241	Cucuta	Casa	7	0	0	0		0	1	0	0	0	0	1	0	0	0	0	0	0	0	0	0	0	0	0	0	0	0	0	0	0	0	0	0	0	0	0	0	0	0	0	0	0	0	0	0
x	1	L2-00242	Cucuta	Casa	7	0	0	0		0	1	1	0	0	0	0	0	0	0	0	0	0	0	0	0	0	0	0	0	0	0	0	0	0	0	0	0	0	0	0	0	0	0	0	0	0	0	0	0
x	1	L2-00243	Cucuta	Casa	7	0	0	0		0	1	1	0	0	0	0	0	0	0	0	0	0	0	0	0	0	0	0	0	0	0	0	0	0	0	0	0	0	0	0	0	0	0	0	0	0	0	0	0
x	1	L2-00244	Cucuta	Casa	7	0	0	0		0	1	1	0	0	0	0	0	0	0	0	0	0	0	0	0	0	0	0	0	0	0	0	0	0	0	0	0	0	0	0	0	0	0	0	0	0	0	0	0
x	1	L2-00245	Cucuta	Casa	7	0	0	0		0	1	1	0	0	0	0	0	0	0	0	0	0	0	0	0	0	0	0	0	0	0	0	0	0	0	0	0	0	0	0	0	0	0	0	0	0	0	0	0
x	1	L2-00246	Cucuta	Casa	7	0	0	0		0	1	1	0	0	0	0	0	0	0	0	0	0	0	0	0	0	0	0	0	0	0	0	0	0	0	0	0	0	0	0	0	0	0	0	0	0	0	0	0
x	1	L2-00247	Cucuta	Casa	7	0	0	0		0	1	1	0	0	0	0	0	0	0	0	0	0	0	0	0	0	0	0	0	0	0	0	0	0	0	0	0	0	0	0	0	0	0	0	0	0	0	0	0
x	1	L2-00248	Cucuta	Casa	7	0	0	0		0	1	1	0	0	0	0	0	0	0	0	0	0	0	0	0	0	0	0	0	0	0	0	0	0	0	0	0	0	0	0	0	0	0	0	0	0	0	0	0
x	1	L2-00249	Cucuta	Casa	7	0	0	0		0	1	0	0	0	0	0	0	0	0	1	0	0	0	0	0	0	0	0	0	0	0	0	0	0	0	0	0	0	0	0	0	0	0	0	0	0	0	0	0
x	1	L2-00250	Cucuta	Casa	7	0	0	0		0	1	1	0	0	0	0	0	0	0	0	0	0	0	0	0	0	0	0	0	0	0	0	0	0	0	0	0	0	0	0	0	0	0	0	0	0	0	0	0
x	1	L2-00251	Cucuta	Casa	7	0	0	0		0	1	1	0	0	0	0	0	0	0	0	0	0	0	0	0	0	0	0	0	0	0	0	0	0	0	0	0	0	0	0	0	0	0	0	0	0	0	0	0
x	1	L2-00252	Cucuta	Casa	7	0	0	0		0	1	1	0	0	0	0	0	0	0	0	0	0	0	0	0	0	0	0	0	0	0	0	0	0	0	0	0	0	0	0	0	0	0	0	0	0	0	0	0
x	1	L2-00253	Cucuta	Casa	7	0	0	0		0	1	1	0	0	0	0	0	0	0	0	0	0	0	0	0	0	0	0	0	0	0	0	0	0	0	0	0	0	0	0	0	0	0	0	0	0	0	0	0
x	1	L2-00254	Cucuta	Casa	7	0	0	0		0	1	1	0	0	0	0	0	0	0	0	0	0	0	0	0	0	0	0	0	0	0	0	0	0	0	0	0	0	0	0	0	0	0	0	0	0	0	0	0
x	1	L2-00255	Cucuta	Casa	7	0	0	0		0	1	1	0	0	0	0	0	0	0	0	0	0	0	0	0	0	0	0	0	0	0	0	0	0	0	0	0	0	0	0	0	0	0	0	0	0	0	0	0
x	1	L2-00256	Cucuta	Casa	7	0	0	0		0	1	1	0	0	0	0	0	0	0	0	0	0	0	0	0	0	0	0	0	0	0	0	0	0	0	0	0	0	0	0	0	0	0	0	0	0	0	0	0
x	1	L2-00257	Cucuta	Casa	7	0	0	0		0	1	1	0	0	0	0	0	0	0	0	0	0	0	0	0	0	0	0	0	0	0	0	0	0	0	0	0	0	0	0	0	0	0	0	0	0	0	0	0
x	1	L2-00258	Cucuta	Casa	7	0	0	0		0	1	1	0	0	0	0	0	0	0	0	0	0	0	0	0	0	0	0	0	0	0	0	0	0	0	0	0	0	0	0	0	0	0	0	0	0	0	0	0
x	1	L2-00259	Cucuta	Casa	7	0	0	0		0	1	1	0	0	0	0	0	0	0	0	0	0	0	0	0	0	0	0	0	0	0	0	0	0	0	0	0	0	0	0	0	0	0	0	0	0	0	0	0
x	1	L2-00260	Cucuta	Casa	7	0	0	0		0	1	1	0	0	0	0	0	0	0	0	0	0	0	0	0	0	0	0	0	0	0	0	0	0	0	0	0	0	0	0	0	0	0	0	0	0	0	0	0
x	1	L2-00261	Cucuta	Casa	7	1	1	1	1	52.5	1	1	1	1	52.5	0	0	0	0	0	0	0	0	0	0	0	0	0	0	0	0	0	0	0	0	0	0	0	0	0	0	0	0	0	0	0	0	0	0
x	1	L2-00262	Cucuta	Casa	7	0	0	0		0	1	1	0	0	0	0	0	0	0	0	0	0	0	0	0	0	0	0	0	0	0	0	0	0	0	0	0	0	0	0	0	0	0	0	0	0	0	0	0
x	1	L2-00263	Cucuta	Casa	7	0	0	0		0	1	1	0	0	0	0	0	0	0	0	0	0	0	0	0	0	0	0	0	0	0	0	0	0	0	0	0	0	0	0	0	0	0	0	0	0	0	0	0
x	1	L2-00264	Cucuta	Casa	7	0	0	0		0	1	1	0	0	0	0	0	0	0	0	0	0	0	0	0	0	0	0	0	0	0	0	0	0	0	0	0	0	0	0	0	0	0	0	0	0	0	0	0
x	1	L2-00265	Cucuta	Casa	7	0	0	0		0	1	1	0	0	0	0	0	0	0	0	0	0	0	0	0	0	0	0	0	0	0	0	0	0	0	0	0	0	0	0	0	0	0	0	0	0	0	0	0
x	1	L2-00266	Cucuta	Casa	7	0	0	0		0	1	1	0	0	0	0	0	0	0	0	0	0	0	0	0	0	0	0	0	0	0	0	0	0	0	0	0	0	0	0	0	0	0	0	0	0	0	0	0
x	1	L2-00267	Cucuta	Casa	7	0	0	0		0	3	1	0	0	0	1	0	0	0	1	0	0	0	0	0	0	0	0	0	0	0	0	0	0	0	0	0	0	0	0	0	0	0	0	0	0	0	0	0
x	1	L2-00268	Cucuta	Casa	7	0	0	0		0	1	1	0	0	0	0	0	0	0	0	0	0	0	0	0	0	0	0	0	0	0	0	0	0	0	0	0	0	0	0	0	0	0	0	0	0	0	0	0
x	1	L2-00269	Cucuta	Casa	7	0	0	0		0	1	1	0	0	0	0	0	0	0	0	0	0	0	0	0	0	0	0	0	0	0	0	0	0	0	0	0	0	0	0	0	0	0	0	0	0	0	0	0
x	1	L2-00270	Cucuta	Casa	7	0	0	0		0	2	2	0	0	0	0	0	0	0	0	0	0	0	0	0	0	0	0	0	0	0	0	0	0	0	0	0	0	0	0	0	0	0	0	0	0	0	0	0
x	1	L2-00271	Cucuta	Casa	7	0	0	0		0	1	1	0	0	0	0	0	0	0	0	0	0	0	0	0	0	0	0	0	0	0	0	0	0	0	0	0	0	0	0	0	0	0	0	0	0	0	0	0
x	1	L2-00272	Cucuta	Casa	7	0	0	0		0	1	1	0	0	0	0	0	0	0	0	0	0	0	0	0	0	0	0	0	0	0	0	0	0	0	0	0	0	0	0	0	0	0	0	0	0	0	0	0
x	1	L2-00273	Cucuta	Casa	8	0	0	0		0	1	1	0	0	0	0	0	0	0	0	0	0	0	0	0	0	0	0	0	0	0	0	0	0	0	0	0	0	0	0	0	0	0	0	0	0	0	0	0
x	1	L2-00274	Cucuta	Casa	8	0	0	0		0	1	1	0	0	0	0	0	0	0	0	0	0	0	0	0	0	0	0	0	0	0	0	0	0	0	0	0	0	0	0	0	0	0	0	0	0	0	0	0
x	1	L2-00275	Cucuta	Casa	8	0	0	0		0	1	1	0	0	0	0	0	0	0	0	0	0	0	0	0	0	0	0	0	0	0	0	0	0	0	0	0	0	0	0	0	0	0	0	0	0	0	0	0
x	1	L2-00276	Cucuta	Casa	8	0	0	0		0	1	1	0	0	0	0	0	0	0	0	0	0	0	0	0	0	0	0	0	0	0	0	0	0	0	0	0	0	0	0	0	0	0	0	0	0	0	0	0
x	1	L2-00277	Cucuta	Casa	8	0	0	0		0	1	1	0	0	0	0	0	0	0	0	0	0	0	0	0	0	0	0	0	0	0	0	0	0	0	0	0	0	0	0	0	0	0	0	0	0	0	0	0
x	1	L2-00278	Cucuta	Casa	8	0	0	0		0	1	1	0	0	0	0	0	0	0	0	0	0	0	0	0	0	0	0	0	0	0	0	0	0	0	0	0	0	0	0	0	0	0	0	0	0	0	0	0
x	1	L2-00279	Cucuta	Casa	8	0	0	0		0	1	0	0	0	0	1	0	0	0	0	0	0	0	0	0	0	0	0	0	0	0	0	0	0	0	0	0	0	0	0	0	0	0	0	0	0	0	0	0
x	1	L2-00280	Cucuta	Casa	8	0	0	0		0	4	2	0	0	0	0	0	0	0	2	0	0	0	0	0	0	0	0	0	0	0	0	0	0	0	0	0	0	0	0	0	0	0	0	0	0	0	0	0
x	1	L2-00281	Cucuta	Casa	8	0	0	0		0	1	1	0	0	0	0	0	0	0	0	0	0	0	0	0	0	0	0	0	0	0	0	0	0	0	0	0	0	0	0	0	0	0	0	0	0	0	0	0
x	1	L2-00282	Cucuta	Casa	8	0	0	0		0	1	1	0	0	0	0	0	0	0	0	0	0	0	0	0	0	0	0	0	0	0	0	0	0	0	0	0	0	0	0	0	0	0	0	0	0	0	0	0
x	1	L2-00283	Cucuta	Casa	8	0	0	0		0	1	1	0	0	0	0	0	0	0	0	0	0	0	0	0	0	0	0	0	0	0	0	0	0	0	0	0	0	0	0	0	0	0	0	0	0	0	0	0
x	1	L2-00284	Cucuta	Casa	8	0	0	0		0	2	1	0	0	0	0	0	0	0	1	0	0	0	0	0	0	0	0	0	0	0	0	0	0	0	0	0	0	0	0	0	0	0	0	0	0	0	0	0
x	1	L2-00285	Cucuta	Casa	8	0	0	0		0	1	1	0	0	0	0	0	0	0	0	0	0	0	0	0	0	0	0	0	0	0	0	0	0	0	0	0	0	0	0	0	0	0	0	0	0	0	0	0
x	1	L2-00286	Cucuta	Casa	8	0	0	0		0	1	1	0	0	0	0	0	0	0	0	0	0	0	0	0	0	0	0	0	0	0	0	0	0	0	0	0	0	0	0	0	0	0	0	0	0	0	0	0
x	1	L2-00287	Cucuta	Casa	8	0	0	0		0	1	1	0	0	0	0	0	0	0	0	0	0	0	0	0	0	0	0	0	0	0	0	0	0	0	0	0	0	0	0	0	0	0	0	0	0	0	0	0
x	1	L2-00288	Cucuta	Casa	8	0	0	0		0	1	1	0	0	0	0	0	0	0	0	0	0	0	0	0	0	0	0	0	0	0	0	0	0	0	0	0	0	0	0	0	0	0	0	0	0	0	0	0
x	1	L2-00289	Cucuta	Casa	8	0	0	0		0	1	1	0	0	0	0	0	0	0	0	0	0	0	0	0	0	0	0	0	0	0	0	0	0	0	0	0	0	0	0	0	0	0	0	0	0	0	0	0
x	1	L2-00290	Cucuta	Casa	8	0	0	0		0	1	1	0	0	0	0	0	0	0	0	0	0	0	0	0	0	0	0	0	0	0	0	0	0	0	0	0	0	0	0	0	0	0	0	0	0	0	0	0
x	1	L2-00291	Cucuta	Casa	8	0	0	0		0	1	1	0	0	0	0	0	0	0	0	0	0	0	0	0	0	0	0	0	0	0	0	0	0	0	0	0	0	0	0	0	0	0	0	0	0	0	0	0
x	1	L2-00292	Cucuta	Casa	8	0	0	0		0	1	1	0	0	0	0	0	0	0	0	0	0	0	0	0	0	0	0	0	0	0	0	0	0	0	0	0	0	0	0	0	0	0	0	0	0	0	0	0
x	1	L2-00293	Cucuta	Casa	8	0	0	0		0	1	1	0	0	0	0	0	0	0	0	0	0	0	0	0	0	0	0	0	0	0	0	0	0	0	0	0	0	0	0	0	0	0	0	0	0	0	0	0
x	1	L2-00294	Cucuta	Casa	8	0	0	0		0	3	1	0	0	0	0	0	0	0	2	0	0	0	0	0	0	0	0	0	0	0	0	0	0	0	0	0	0	0	0	0	0	0	0	0	0	0	0	0
x	1	L2-00295	Cucuta	Casa	8	0	0	0		0	1	1	0	0	0	0	0	0	0	0	0	0	0	0	0	0	0	0	0	0	0	0	0	0	0	0	0	0	0	0	0	0	0	0	0	0	0	0	0
x	1	L2-00296	Cucuta	Casa	8	0	0	0		0	2	1	0	0	0	0	0	0	0	0	0	0	0	0	0	0	0	1	0	0	0	0	0	0	0	0	0	0	0	0	0	0	0	0	0	0	0	0	0
x	1	L2-00297	Cucuta	Casa	8	0	0	0		0	1	1	0	0	0	0	0	0	0	0	0	0	0	0	0	0	0	0	0	0	0	0	0	0	0	0	0	0	0	0	0	0	0	0	0	0	0	0	0
x	1	L2-00298	Cucuta	Casa	8	0	0	0		0	1	1	0	0	0	0	0	0	0	0	0	0	0	0	0	0	0	0	0	0	0	0	0	0	0	0	0	0	0	0	0	0	0	0	0	0	0	0	0
x	1	L2-00299	Cucuta	Casa	8	0	0	0		0	1	1	0	0	0	0	0	0	0	0	0	0	0	0	0	0	0	0	0	0	0	0	0	0	0	0	0	0	0	0	0	0	0	0	0	0	0	0	0
x	1	L2-00300	Cucuta	Casa	8	0	0	0		0	1	1	0	0	0	0	0	0	0	0	0	0	0	0	0	0	0	0	0	0	0	0	0	0	0	0	0	0	0	0	0	0	0	0	0	0	0	0	0
x	1	L2-00301	Cucuta	Casa	8	0	1	2		0	2	0	0	0	0	1	1	0	0	0	0	0	0	0	0	0	0	0	0	0	0	0	0	0	0	0	0	0	0	0	0	0	0	1	1	0	0	0	0
x	1	L2-00302	Cucuta	Casa	8	0	0	0		0	2	1	0	0	0	0	0	0	0	0	0	0	0	0	0	0	0	1	0	0	0	0	0	0	0	0	0	0	0	0	0	0	0	0	0	0	0	0	0
x	1	L2-00303	Cucuta	Casa	8	0	0	0		0	3	1	0	0	0	0	0	0	0	1	0	0	0	0	0	0	0	1	0	0	0	0	0	0	0	0	0	0	0	0	0	0	0	0	0	0	0	0	0
x	1	L2-00304	Cucuta	Casa	8	0	0	0		0	2	1	0	0	0	0	0	0	0	0	0	0	0	0	0	0	0	1	0	0	0	0	0	0	0	0	0	0	0	0	0	0	0	0	0	0	0	0	0
x	1	L2-00305	Cucuta	Casa	8	0	1	1		0	10	1	0	0	0	0	0	0	0	0	0	0	0	1	1	0	0	1	0	0	0	0	0	0	0	0	0	0	0	0	0	0	0	0	0	0	0	2	0
x	1	L2-00306	Cucuta	Casa	8	1	1	1	1	24	2	1	1	1	24	0	0	0	0	0	0	0	0	0	0	0	0	1	0	0	0	0	0	0	0	0	0	0	0	0	0	0	0	0	0	0	0	0	0
x	1	L2-00307	Cucuta	Casa	8	0	1	2	1	28	5	2	1	0	0	1	0	0	0	1	1	1	28	0	0	0	0	1	0	0	0	0	0	0	0	0	0	0	0	0	0	0	0	0	0	0	0	0	0
x	1	L2-00308	Cucuta	Casa	8	0	0	0		0	2	1	0	0	0	0	0	0	0	0	0	0	0	0	0	0	0	1	0	0	0	0	0	0	0	0	0	0	0	0	0	0	0	0	0	0	0	0	0
x	1	L2-00309	Cucuta	Casa	8	0	0	0		0	3	1	0	0	0	0	0	0	0	0	0	0	0	0	0	0	0	1	0	0	0	0	0	0	0	0	0	0	0	0	0	0	0	1	0	0	0	0	0
x	1	L2-00310	Cucuta	Casa	8	0	0	0		0	2	1	0	0	0	0	0	0	0	0	0	0	0	0	0	0	0	1	0	0	0	0	0	0	0	0	0	0	0	0	0	0	0	0	0	0	0	0	0
x	1	L2-00311	Cucuta	Casa	8	0	0	0		0	2	1	0	0	0	0	0	0	0	0	0	0	0	0	0	0	0	1	0	0	0	0	0	0	0	0	0	0	0	0	0	0	0	0	0	0	0	0	0
x	1	L2-00312	Cucuta	Casa	8	0	0	0		0	3	1	0	0	0	0	0	0	0	0	0	0	0	0	0	0	0	1	0	0	0	0	0	0	0	0	0	0	0	0	0	0	0	0	0	0	0	0	0
x	1	L2-00313	Cucuta	Casa	8	0	1	1		0	6	1	1	0	0	0	0	0	0	0	0	0	0	0	0	0	0	1	0	0	0	3	0	0	0	0	0	0	0	0	0	0	0	0	0	0	0	1	0
x	1	L2-00314	Cucuta	Casa	8	0	0	0		0	2	1	0	0	0	0	0	0	0	0	0	0	0	0	0	0	0	1	0	0	0	0	0	0	0	0	0	0	0	0	0	0	0	0	0	0	0	0	0
x	1	L2-00315	Cucuta	Casa	8	0	0	0		0	2	1	0	0	0	0	0	0	0	0	0	0	0	0	0	0	0	1	0	0	0	0	0	0	0	0	0	0	0	0	0	0	0	0	0	0	0	0	0
x	1	L2-00316	Cucuta	Casa	8	0	0	0		0	8	1	0	0	0	0	0	0	0	5	0	0	0	0	0	0	0	1	0	0	0	0	0	0	0	0	0	0	0	0	0	0	0	0	0	0	0	0	0
x	1	L2-00317	Cucuta	Casa	8	0	0	0		0	1	1	0	0	0	0	0	0	0	0	0	0	0	0	0	0	0	0	0	0	0	0	0	0	0	0	0	0	0	0	0	0	0	0	0	0	0	0	0
x	1	L2-00318	Cucuta	Casa	8	0	0	0		0	2	1	0	0	0	0	0	0	0	0	0	0	0	0	0	0	0	1	0	0	0	0	0	0	0	0	0	0	0	0	0	0	0	0	0	0	0	0	0
x	1	L2-00319	Cucuta	Casa	8	0	0	0		0	4	0	0	0	0	0	0	0	0	1	0	0	0	0	0	0	0	1	0	0	0	0	0	0	0	0	0	0	0	0	0	0	0	0	0	0	0	2	0
x	1	L2-00320	Cucuta	Casa	8	0	0	0		0	3	1	0	0	0	0	0	0	0	1	0	0	0	0	0	0	0	1	0	0	0	0	0	0	0	0	0	0	0	0	0	0	0	0	0	0	0	0	0
x	1	L2-00321	Cucuta	Casa	8	0	0	0		0	2	1	0	0	0	0	0	0	0	0	0	0	0	0	0	0	0	1	0	0	0	0	0	0	0	0	0	0	0	0	0	0	0	0	0	0	0	0	0
x	1	L2-00322	Cucuta	Casa	8	0	1	1		0	2	1	1	0	0	0	0	0	0	0	0	0	0	0	0	0	0	1	0	0	0	0	0	0	0	0	0	0	0	0	0	0	0	0	0	0	0	0	0
x	1	L2-00323	Cucuta	Casa	8	0	1	2		0	3	1	1	0	0	0	0	0	0	0	0	0	0	0	0	0	0	1	0	0	0	0	0	0	0	0	0	0	0	0	0	0	0	0	0	0	0	0	0
x	1	L2-00324	Cucuta	Casa	8	0	0	0		0	2	1	0	0	0	0	0	0	0	0	0	0	0	0	0	0	0	1	0	0	0	0	0	0	0	0	0	0	0	0	0	0	0	0	0	0	0	0	0
x	1	L2-00325	Cucuta	Casa	8	0	0	0		0	1	0	0	0	0	0	0	0	0	1	0	0	0	0	0	0	0	0	0	0	0	0	0	0	0	0	0	0	0	0	0	0	0	0	0	0	0	0	0
x	1	L2-00326	Cucuta	Casa	8	0	0	0		0	2	1	0	0	0	0	0	0	0	0	0	0	0	0	0	0	0	1	0	0	0	0	0	0	0	0	0	0	0	0	0	0	0	0	0	0	0	0	0
x	1	L2-00327	Cucuta	Casa	8	0	1	1		0	3	1	0	0	0	0	0	0	0	0	0	0	0	0	0	0	0	1	0	0	0	0	0	0	0	0	0	0	0	0	0	0	0	0	0	0	0	0	0
x	1	L2-00328	Cucuta	Casa	8	0	0	0		0	2	1	0	0	0	0	0	0	0	0	0	0	0	0	0	0	0	1	0	0	0	0	0	0	0	0	0	0	0	0	0	0	0	0	0	0	0	0	0
x	1	L2-00329	Cucuta	Casa	8	0	0	0		0	3	2	0	0	0	0	0	0	0	0	0	0	0	0	0	0	0	1	0	0	0	0	0	0	0	0	0	0	0	0	0	0	0	0	0	0	0	0	0
x	1	L2-00330	Cucuta	Casa	8	0	0	0		0	2	1	0	0	0	0	0	0	0	0	0	0	0	0	0	0	0	1	0	0	0	0	0	0	0	0	0	0	0	0	0	0	0	0	0	0	0	0	0
x	1	L2-00331	Cucuta	Casa	8	0	1	1		0	4	1	0	0	0	0	0	0	0	0	0	0	0	0	0	0	0	1	0	0	0	0	0	0	0	0	0	0	0	0	0	0	0	1	1	0	0	1	0
x	1	L2-00332	Cucuta	Casa	8	0	1	1		0	3	1	0	0	0	0	0	0	0	0	0	0	0	0	0	0	0	1	0	0	0	0	0	0	0	0	0	0	0	0	0	0	0	1	1	0	0	0	0
x	1	L2-00333	Cucuta	Casa	8	1	1	1	1	13	3	1	1	1	13	0	0	0	0	0	0	0	0	0	0	0	0	2	0	0	0	0	0	0	0	0	0	0	0	0	0	0	0	0	0	0	0	0	0
x	1	L2-00334	Cucuta	Casa	8	1	1	2	1	52.5	4	2	1	1	52.5	1	0	0	0	1	1	0	0	0	0	0	0	0	0	0	0	0	0	0	0	0	0	0	0	0	0	0	0	0	0	0	0	0	0
x	1	L2-00335	Cucuta	Casa	8	0	0	0		0	2	1	0	0	0	0	0	0	0	0	0	0	0	0	0	0	0	1	0	0	0	0	0	0	0	0	0	0	0	0	0	0	0	0	0	0	0	0	0
x	1	L2-00336	Cucuta	Casa	8	0	1	1		0	2	2	1	0	0	0	0	0	0	0	0	0	0	0	0	0	0	0	0	0	0	0	0	0	0	0	0	0	0	0	0	0	0	0	0	0	0	0	0
x	1	L2-00337	Cucuta	Casa	8	1	1	1	1	105	2	1	1	1	105	0	0	0	0	0	0	0	0	0	0	0	0	1	0	0	0	0	0	0	0	0	0	0	0	0	0	0	0	0	0	0	0	0	0
x	1	L2-00338	Cucuta	Casa	8	0	0	0		0	3	1	0	0	0	0	0	0	0	0	0	0	0	0	0	0	0	1	0	0	0	0	0	0	0	0	0	0	0	0	0	0	0	0	0	0	0	0	0
x	1	L2-00339	Cucuta	Casa	8	0	0	0		0	3	1	0	0	0	1	0	0	0	0	0	0	0	0	0	0	0	1	0	0	0	0	0	0	0	0	0	0	0	0	0	0	0	0	0	0	0	0	0
x	1	L2-00340	Cucuta	Casa	8	0	0	0		0	2	1	0	0	0	0	0	0	0	0	0	0	0	0	0	0	0	1	0	0	0	0	0	0	0	0	0	0	0	0	0	0	0	0	0	0	0	0	0
x	1	L2-00341	Cucuta	Casa	8	0	1	1		0	2	1	1	0	0	0	0	0	0	0	0	0	0	0	0	0	0	1	0	0	0	0	0	0	0	0	0	0	0	0	0	0	0	0	0	0	0	0	0
x	1	L2-00342	Cucuta	Casa	8	0	0	0		0	2	1	0	0	0	0	0	0	0	0	0	0	0	0	0	0	0	1	0	0	0	0	0	0	0	0	0	0	0	0	0	0	0	0	0	0	0	0	0
x	1	L2-00343	Cucuta	Casa	8	0	1	1		0	2	1	1	0	0	0	0	0	0	0	0	0	0	0	0	0	0	1	0	0	0	0	0	0	0	0	0	0	0	0	0	0	0	0	0	0	0	0	0
x	1	L2-00344	Cucuta	Casa	8	0	1	1	1	17.5	6	1	0	0	0	0	0	0	0	1	1	1	17.5	0	0	0	0	1	0	0	0	0	0	0	0	0	0	0	0	0	0	0	0	3	0	0	0	0	0
x	1	L2-00345	Cucuta	Casa	8	0	0	0		0	2	1	0	0	0	0	0	0	0	0	0	0	0	0	0	0	0	1	0	0	0	0	0	0	0	0	0	0	0	0	0	0	0	0	0	0	0	0	0
x	1	L2-00346	Cucuta	Casa	8	0	1	1		0	2	1	1	0	0	0	0	0	0	0	0	0	0	0	0	0	0	1	0	0	0	0	0	0	0	0	0	0	0	0	0	0	0	0	0	0	0	0	0
x	1	L2-00347	Cucuta	Casa	8	0	0	0		0	2	1	0	0	0	0	0	0	0	0	0	0	0	0	0	0	0	1	0	0	0	0	0	0	0	0	0	0	0	0	0	0	0	0	0	0	0	0	0
x	1	L2-00348	Cucuta	Casa	8	0	1	7		0	8	1	1	0	0	0	0	0	0	0	0	0	0	0	0	0	0	0	0	0	0	0	0	0	0	4	4	0	0	0	0	0	0	3	2	0	0	0	0
x	1	L2-00349	Cucuta	Casa	8	0	0	0		0	2	1	0	0	0	0	0	0	0	0	0	0	0	0	0	0	0	1	0	0	0	0	0	0	0	0	0	0	0	0	0	0	0	0	0	0	0	0	0
x	1	L2-00350	Cucuta	Casa	8	1	1	1	1	13	3	1	1	1	13	0	0	0	0	0	0	0	0	0	0	0	0	2	0	0	0	0	0	0	0	0	0	0	0	0	0	0	0	0	0	0	0	0	0
x	1	L2-00351	Cucuta	Casa	8	0	1	1		0	2	1	1	0	0	0	0	0	0	0	0	0	0	0	0	0	0	1	0	0	0	0	0	0	0	0	0	0	0	0	0	0	0	0	0	0	0	0	0
x	1	L2-00352	Cucuta	Casa	8	0	0	0		0	1	0	0	0	0	0	0	0	0	0	0	0	0	0	0	0	0	1	0	0	0	0	0	0	0	0	0	0	0	0	0	0	0	0	0	0	0	0	0
x	1	L2-00353	Cucuta	Casa	8	0	0	0		0	4	1	0	0	0	0	0	0	0	0	0	0	0	0	0	0	0	3	0	0	0	0	0	0	0	0	0	0	0	0	0	0	0	0	0	0	0	0	0
x	1	L2-00354	Cucuta	Casa	8	0	0	0		0	2	1	0	0	0	0	0	0	0	0	0	0	0	0	0	0	0	1	0	0	0	0	0	0	0	0	0	0	0	0	0	0	0	0	0	0	0	0	0
x	1	L2-00355	Cucuta	Casa	8	0	0	0		0	4	1	0	0	0	1	0	0	0	0	0	0	0	0	0	0	0	2	0	0	0	0	0	0	0	0	0	0	0	0	0	0	0	0	0	0	0	0	0
x	1	L2-00356	Cucuta	Casa	8	0	0	0		0	2	1	0	0	0	0	0	0	0	0	0	0	0	0	0	0	0	1	0	0	0	0	0	0	0	0	0	0	0	0	0	0	0	0	0	0	0	0	0
x	1	L2-00357	Cucuta	Casa	8	0	1	1		0	4	1	0	0	0	0	0	0	0	0	0	0	0	0	0	0	0	2	0	0	0	0	0	0	0	0	0	0	0	0	0	0	0	1	1	0	0	0	0
x	1	L2-00358	Cucuta	Casa	8	1	1	1	1	31.2	2	1	1	1	31.2	0	0	0	0	0	0	0	0	0	0	0	0	1	0	0	0	0	0	0	0	0	0	0	0	0	0	0	0	0	0	0	0	0	0
x	1	L2-00359	Cucuta	Casa	8	0	0	0		0	2	1	0	0	0	0	0	0	0	0	0	0	0	0	0	0	0	1	0	0	0	0	0	0	0	0	0	0	0	0	0	0	0	0	0	0	0	0	0
x	1	L2-00360	Cucuta	Casa	8	0	1	1		0	3	1	1	0	0	0	0	0	0	1	0	0	0	0	0	0	0	1	0	0	0	0	0	0	0	0	0	0	0	0	0	0	0	0	0	0	0	0	0
x	1	L2-00361	Cucuta	Casa	8	0	0	0		0	2	1	0	0	0	0	0	0	0	0	0	0	0	0	0	0	0	1	0	0	0	0	0	0	0	0	0	0	0	0	0	0	0	0	0	0	0	0	0
x	1	L2-00362	Cucuta	Casa	8	0	1	1		0	3	2	1	0	0	0	0	0	0	0	0	0	0	0	0	0	0	1	0	0	0	0	0	0	0	0	0	0	0	0	0	0	0	0	0	0	0	0	0
x	1	L2-00363	Cucuta	Casa	8	0	0	0		0	3	2	0	0	0	0	0	0	0	0	0	0	0	0	0	0	0	1	0	0	0	0	0	0	0	0	0	0	0	0	0	0	0	0	0	0	0	0	0
x	1	L2-00364	Cucuta	Casa	8	0	0	0		0	2	1	0	0	0	0	0	0	0	0	0	0	0	0	0	0	0	1	0	0	0	0	0	0	0	0	0	0	0	0	0	0	0	0	0	0	0	0	0
x	1	L2-00365	Cucuta	Casa	8	0	0	0		0	3	1	0	0	0	1	0	0	0	0	0	0	0	0	0	0	0	1	0	0	0	0	0	0	0	0	0	0	0	0	0	0	0	0	0	0	0	0	0
x	1	L2-00366	Cucuta	Casa	8	0	0	0		0	2	1	0	0	0	0	0	0	0	0	0	0	0	0	0	0	0	1	0	0	0	0	0	0	0	0	0	0	0	0	0	0	0	0	0	0	0	0	0
x	1	L2-00367	Cucuta	Casa	8	1	1	1	1	24	2	1	1	1	24	0	0	0	0	0	0	0	0	0	0	0	0	1	0	0	0	0	0	0	0	0	0	0	0	0	0	0	0	0	0	0	0	0	0
x	1	L2-00368	Cucuta	Casa	8	0	0	0		0	3	1	0	0	0	1	0	0	0	0	0	0	0	0	0	0	0	1	0	0	0	0	0	0	0	0	0	0	0	0	0	0	0	0	0	0	0	0	0
x	1	L2-00369	Cucuta	Casa	8	0	0	0		0	2	1	0	0	0	0	0	0	0	0	0	0	0	0	0	0	0	1	0	0	0	0	0	0	0	0	0	0	0	0	0	0	0	0	0	0	0	0	0
x	1	L2-00370	Cucuta	Casa	8	0	0	0		0	1	1	0	0	0	0	0	0	0	0	0	0	0	0	0	0	0	0	0	0	0	0	0	0	0	0	0	0	0	0	0	0	0	0	0	0	0	0	0
x	1	L2-00371	Cucuta	Casa	8	0	0	0		0	2	1	0	0	0	0	0	0	0	0	0	0	0	0	0	0	0	1	0	0	0	0	0	0	0	0	0	0	0	0	0	0	0	0	0	0	0	0	0
x	1	L2-00372	Cucuta	Casa	8	0	0	0		0	3	1	0	0	0	0	0	0	0	0	0	0	0	0	0	0	0	1	0	0	0	1	0	0	0	0	0	0	0	0	0	0	0	0	0	0	0	0	0
x	1	L2-00373	Cucuta	Casa	8	0	1	1		0	2	1	1	0	0	0	0	0	0	0	0	0	0	0	0	0	0	1	0	0	0	0	0	0	0	0	0	0	0	0	0	0	0	0	0	0	0	0	0
x	1	L2-00374	Cucuta	Casa	8	0	0	0		0	2	1	0	0	0	0	0	0	0	0	0	0	0	0	0	0	0	1	0	0	0	0	0	0	0	0	0	0	0	0	0	0	0	0	0	0	0	0	0
x	1	L2-00375	Cucuta	Casa	8	0	1	2		0	9	2	0	0	0	1	0	0	0	0	0	0	0	0	0	0	0	0	0	0	0	6	2	0	0	0	0	0	0	0	0	0	0	0	0	0	0	0	0
x	1	L2-00376	Cucuta	Casa	8	0	0	0		0	3	1	0	0	0	0	0	0	0	0	0	0	0	0	0	0	0	1	0	0	0	1	0	0	0	0	0	0	0	0	0	0	0	0	0	0	0	0	0
x	1	L2-00377	Cucuta	Casa	8	0	0	0		0	2	1	0	0	0	0	0	0	0	0	0	0	0	0	0	0	0	1	0	0	0	0	0	0	0	0	0	0	0	0	0	0	0	0	0	0	0	0	0
x	1	L2-00378	Cucuta	Casa	8	0	1	1		0	1	1	1	0	0	0	0	0	0	0	0	0	0	0	0	0	0	0	0	0	0	0	0	0	0	0	0	0	0	0	0	0	0	0	0	0	0	0	0
x	1	L2-00379	Cucuta	Casa	8	1	1	1	1	150	2	1	1	1	150	0	0	0	0	0	0	0	0	0	0	0	0	1	0	0	0	0	0	0	0	0	0	0	0	0	0	0	0	0	0	0	0	0	0
x	1	L2-00380	Cucuta	Casa	8	0	0	0		0	3	1	0	0	0	0	0	0	0	0	0	0	0	0	0	0	0	2	0	0	0	0	0	0	0	0	0	0	0	0	0	0	0	0	0	0	0	0	0
x	1	L2-00381	Cucuta	Casa	8	0	0	0		0	2	1	0	0	0	0	0	0	0	0	0	0	0	0	0	0	0	1	0	0	0	0	0	0	0	0	0	0	0	0	0	0	0	0	0	0	0	0	0
x	1	L2-00382	Cucuta	Casa	8	0	0	0		0	1	0	0	0	0	1	0	0	0	0	0	0	0	0	0	0	0	0	0	0	0	0	0	0	0	0	0	0	0	0	0	0	0	0	0	0	0	0	0
x	1	L2-00383	Cucuta	Casa	8	0	0	0		0	3	2	0	0	0	0	0	0	0	0	0	0	0	0	0	0	0	1	0	0	0	0	0	0	0	0	0	0	0	0	0	0	0	0	0	0	0	0	0
x	1	L2-00384	Cucuta	Casa	8	0	0	0		0	4	1	0	0	0	0	0	0	0	0	0	0	0	0	0	0	0	2	0	0	0	0	0	0	0	0	0	0	0	0	0	0	0	0	0	0	0	0	0
x	1	L2-00385	Cucuta	Casa	8	0	0	0		0	2	1	0	0	0	0	0	0	0	0	0	0	0	0	0	0	0	1	0	0	0	0	0	0	0	0	0	0	0	0	0	0	0	0	0	0	0	0	0
x	1	L2-00386	Cucuta	Casa	8	0	1	1		0	2	1	1	0	0	0	0	0	0	0	0	0	0	0	0	0	0	1	0	0	0	0	0	0	0	0	0	0	0	0	0	0	0	0	0	0	0	0	0
x	1	L2-00387	Cucuta	Casa	8	0	0	0		0	2	1	0	0	0	0	0	0	0	0	0	0	0	0	0	0	0	1	0	0	0	0	0	0	0	0	0	0	0	0	0	0	0	0	0	0	0	0	0
x	1	L2-00388	Cucuta	Casa	8	0	1	1		0	3	2	1	0	0	0	0	0	0	0	0	0	0	0	0	0	0	1	0	0	0	0	0	0	0	0	0	0	0	0	0	0	0	0	0	0	0	0	0
x	1	L2-00389	Cucuta	Casa	8	1	1	1	1	24	2	1	1	1	24	0	0	0	0	0	0	0	0	0	0	0	0	1	0	0	0	0	0	0	0	0	0	0	0	0	0	0	0	0	0	0	0	0	0
x	1	L2-00390	Cucuta	Casa	8	0	1	1		0	2	1	1	0	0	0	0	0	0	0	0	0	0	0	0	0	0	1	0	0	0	0	0	0	0	0	0	0	0	0	0	0	0	0	0	0	0	0	0
x	1	L2-00391	Cucuta	Casa	8	0	0	0		0	4	2	0	0	0	0	0	0	0	0	0	0	0	0	0	0	0	2	0	0	0	0	0	0	0	0	0	0	0	0	0	0	0	0	0	0	0	0	0
x	1	L2-00392	Cucuta	Casa	8	0	0	0		0	3	1	0	0	0	1	0	0	0	0	0	0	0	0	0	0	0	1	0	0	0	0	0	0	0	0	0	0	0	0	0	0	0	0	0	0	0	0	0
x	1	L2-00393	Cucuta	Casa	8	0	1	1		0	2	1	1	0	0	0	0	0	0	0	0	0	0	0	0	0	0	1	0	0	0	0	0	0	0	0	0	0	0	0	0	0	0	0	0	0	0	0	0
x	1	L2-00394	Cucuta	Casa	8	0	1	1		0	2	1	1	0	0	0	0	0	0	0	0	0	0	0	0	0	0	1	0	0	0	0	0	0	0	0	0	0	0	0	0	0	0	0	0	0	0	0	0
x	1	L2-00395	Cucuta	Casa	8	1	1	1	1	28	2	1	1	1	28	1	0	0	0	0	0	0	0	0	0	0	0	0	0	0	0	0	0	0	0	0	0	0	0	0	0	0	0	0	0	0	0	0	0
x	1	L2-00396	Cucuta	Casa	8	0	0	0		0	3	1	0	0	0	0	0	0	0	0	0	0	0	0	0	0	0	1	0	0	0	0	0	0	0	0	0	0	0	0	0	0	0	1	0	0	0	0	0
x	1	L2-00397	Cucuta	Casa	8	0	0	0		0	2	1	0	0	0	0	0	0	0	0	0	0	0	0	0	0	0	1	0	0	0	0	0	0	0	0	0	0	0	0	0	0	0	0	0	0	0	0	0
x	1	L2-00398	Cucuta	Casa	8	0	1	1		0	2	1	1	0	0	0	0	0	0	0	0	0	0	0	0	0	0	1	0	0	0	0	0	0	0	0	0	0	0	0	0	0	0	0	0	0	0	0	0
x	1	L2-00399	Cucuta	Casa	8	0	0	0		0	2	1	0	0	0	0	0	0	0	0	0	0	0	0	0	0	0	1	0	0	0	0	0	0	0	0	0	0	0	0	0	0	0	0	0	0	0	0	0
x	1	L2-00400	Cucuta	Casa	8	0	0	0		0	3	1	0	0	0	0	0	0	0	0	0	0	0	0	0	0	0	2	0	0	0	0	0	0	0	0	0	0	0	0	0	0	0	0	0	0	0	0	0
x	1	L2-00401	Cucuta	Casa	8	0	0	0		0	2	1	0	0	0	0	0	0	0	0	0	0	0	0	0	0	0	1	0	0	0	0	0	0	0	0	0	0	0	0	0	0	0	0	0	0	0	0	0
x	1	L2-00402	Cucuta	Casa	8	0	0	0		0	2	1	0	0	0	0	0	0	0	0	0	0	0	0	0	0	0	1	0	0	0	0	0	0	0	0	0	0	0	0	0	0	0	0	0	0	0	0	0
x	1	L2-00403	Cucuta	Casa	8	0	0	0		0	2	1	0	0	0	0	0	0	0	0	0	0	0	0	0	0	0	1	0	0	0	0	0	0	0	0	0	0	0	0	0	0	0	0	0	0	0	0	0
x	1	L2-00404	Cucuta	Casa	8	0	0	0		0	2	1	0	0	0	0	0	0	0	0	0	0	0	0	0	0	0	1	0	0	0	0	0	0	0	0	0	0	0	0	0	0	0	0	0	0	0	0	0
x	1	L2-00405	Cucuta	Casa	8	0	0	0		0	3	1	0	0	0	1	0	0	0	0	0	0	0	0	0	0	0	1	0	0	0	0	0	0	0	0	0	0	0	0	0	0	0	0	0	0	0	0	0
x	1	L2-00406	Cucuta	Casa	8	0	1	1		0	2	1	1	0	0	0	0	0	0	0	0	0	0	0	0	0	0	1	0	0	0	0	0	0	0	0	0	0	0	0	0	0	0	0	0	0	0	0	0
x	1	L2-00407	Cucuta	Casa	8	1	1	1	1	120	2	1	1	1	120	0	0	0	0	0	0	0	0	0	0	0	0	1	0	0	0	0	0	0	0	0	0	0	0	0	0	0	0	0	0	0	0	0	0
x	1	L2-00408	Cucuta	Casa	8	0	0	0		0	3	2	0	0	0	0	0	0	0	0	0	0	0	0	0	0	0	1	0	0	0	0	0	0	0	0	0	0	0	0	0	0	0	0	0	0	0	0	0
x	1	L2-00409	Cucuta	Casa	8	0	0	0		0	1	1	0	0	0	0	0	0	0	0	0	0	0	0	0	0	0	0	0	0	0	0	0	0	0	0	0	0	0	0	0	0	0	0	0	0	0	0	0
x	1	L2-00410	Cucuta	Casa	8	0	0	0		0	2	1	0	0	0	0	0	0	0	0	0	0	0	0	0	0	0	1	0	0	0	0	0	0	0	0	0	0	0	0	0	0	0	0	0	0	0	0	0
x	1	L2-00411	Cucuta	Casa	8	0	1	1		0	2	1	0	0	0	1	1	0	0	0	0	0	0	0	0	0	0	0	0	0	0	0	0	0	0	0	0	0	0	0	0	0	0	0	0	0	0	0	0
x	1	L2-00412	Cucuta	Casa	8	0	1	1		0	2	1	1	0	0	0	0	0	0	0	0	0	0	0	0	0	0	1	0	0	0	0	0	0	0	0	0	0	0	0	0	0	0	0	0	0	0	0	0
x	1	L2-00413	Cucuta	Casa	8	0	0	0		0	2	1	0	0	0	0	0	0	0	0	0	0	0	0	0	0	0	1	0	0	0	0	0	0	0	0	0	0	0	0	0	0	0	0	0	0	0	0	0
x	1	L2-00414	Cucuta	Casa	8	0	1	1		0	2	1	1	0	0	0	0	0	0	0	0	0	0	0	0	0	0	1	0	0	0	0	0	0	0	0	0	0	0	0	0	0	0	0	0	0	0	0	0
x	1	L2-00415	Cucuta	Casa	8	0	0	0		0	2	1	0	0	0	0	0	0	0	0	0	0	0	0	0	0	0	1	0	0	0	0	0	0	0	0	0	0	0	0	0	0	0	0	0	0	0	0	0
x	1	L2-00416	Cucuta	Casa	8	0	1	1		0	2	1	1	0	0	0	0	0	0	0	0	0	0	0	0	0	0	1	0	0	0	0	0	0	0	0	0	0	0	0	0	0	0	0	0	0	0	0	0
x	1	L2-00417	Cucuta	Casa	8	0	0	0		0	2	1	0	0	0	0	0	0	0	0	0	0	0	0	0	0	0	1	0	0	0	0	0	0	0	0	0	0	0	0	0	0	0	0	0	0	0	0	0
x	1	L2-00418	Cucuta	Casa	8	0	1	1		0	2	1	1	0	0	0	0	0	0	0	0	0	0	0	0	0	0	1	0	0	0	0	0	0	0	0	0	0	0	0	0	0	0	0	0	0	0	0	0
x	1	L2-00419	Cucuta	Casa	8	0	0	0		0	2	1	0	0	0	0	0	0	0	0	0	0	0	0	0	0	0	1	0	0	0	0	0	0	0	0	0	0	0	0	0	0	0	0	0	0	0	0	0
x	1	L2-00420	Cucuta	Casa	8	0	0	0		0	2	1	0	0	0	0	0	0	0	0	0	0	0	0	0	0	0	1	0	0	0	0	0	0	0	0	0	0	0	0	0	0	0	0	0	0	0	0	0
x	1	L2-00421	Cucuta	Casa	8	0	1	1		0	1	1	1	0	0	0	0	0	0	0	0	0	0	0	0	0	0	0	0	0	0	0	0	0	0	0	0	0	0	0	0	0	0	0	0	0	0	0	0
x	1	L2-00422	Cucuta	Casa	8	0	0	0		0	2	1	0	0	0	0	0	0	0	0	0	0	0	0	0	0	0	1	0	0	0	0	0	0	0	0	0	0	0	0	0	0	0	0	0	0	0	0	0
x	1	L2-00423	Cucuta	Casa	8	0	0	0		0	2	1	0	0	0	0	0	0	0	0	0	0	0	0	0	0	0	1	0	0	0	0	0	0	0	0	0	0	0	0	0	0	0	0	0	0	0	0	0
x	1	L2-00424	Cucuta	Casa	8	0	1	1		0	2	1	1	0	0	0	0	0	0	0	0	0	0	0	0	0	0	1	0	0	0	0	0	0	0	0	0	0	0	0	0	0	0	0	0	0	0	0	0
x	1	L2-00425	Cucuta	Casa	8	0	0	0		0	1	1	0	0	0	0	0	0	0	0	0	0	0	0	0	0	0	0	0	0	0	0	0	0	0	0	0	0	0	0	0	0	0	0	0	0	0	0	0
x	1	L2-00426	Cucuta	Casa	8	1	1	1	1	35	1	1	1	1	35	0	0	0	0	0	0	0	0	0	0	0	0	0	0	0	0	0	0	0	0	0	0	0	0	0	0	0	0	0	0	0	0	0	0
x	1	L2-00427	Cucuta	Casa	8	0	1	1		0	2	1	1	0	0	0	0	0	0	0	0	0	0	0	0	0	0	1	0	0	0	0	0	0	0	0	0	0	0	0	0	0	0	0	0	0	0	0	0
x	1	L2-00428	Cucuta	Casa	8	0	1	1		0	2	1	1	0	0	0	0	0	0	0	0	0	0	0	0	0	0	1	0	0	0	0	0	0	0	0	0	0	0	0	0	0	0	0	0	0	0	0	0
x	1	L2-00429	Cucuta	Casa	8	0	1	1		0	2	1	0	0	0	0	0	0	0	0	0	0	0	0	0	0	0	1	1	0	0	0	0	0	0	0	0	0	0	0	0	0	0	0	0	0	0	0	0
x	1	L2-00430	Cucuta	Casa	8	0	1	1		0	2	1	1	0	0	0	0	0	0	0	0	0	0	0	0	0	0	1	0	0	0	0	0	0	0	0	0	0	0	0	0	0	0	0	0	0	0	0	0
x	1	L2-00431	Cucuta	Casa	8	1	1	1	1	65	2	1	1	1	65	0	0	0	0	0	0	0	0	0	0	0	0	1	0	0	0	0	0	0	0	0	0	0	0	0	0	0	0	0	0	0	0	0	0
x	1	L2-00432	Cucuta	Casa	8	0	1	1		0	2	1	1	0	0	0	0	0	0	0	0	0	0	0	0	0	0	1	0	0	0	0	0	0	0	0	0	0	0	0	0	0	0	0	0	0	0	0	0
x	1	L2-00433	Cucuta	Casa	8	0	0	0		0	2	1	0	0	0	0	0	0	0	0	0	0	0	0	0	0	0	1	0	0	0	0	0	0	0	0	0	0	0	0	0	0	0	0	0	0	0	0	0
x	1	L2-00434	Cucuta	Casa	8	0	0	0		0	3	1	0	0	0	0	0	0	0	0	0	0	0	0	0	0	0	1	0	0	0	1	0	0	0	0	0	0	0	0	0	0	0	0	0	0	0	0	0
x	1	L2-00435	Cucuta	Casa	8	0	0	0		0	2	1	0	0	0	0	0	0	0	0	0	0	0	0	0	0	0	1	0	0	0	0	0	0	0	0	0	0	0	0	0	0	0	0	0	0	0	0	0
x	1	L2-00436	Cucuta	Casa	8	0	0	0		0	2	1	0	0	0	0	0	0	0	0	0	0	0	0	0	0	0	1	0	0	0	0	0	0	0	0	0	0	0	0	0	0	0	0	0	0	0	0	0
x	1	L2-00437	Cucuta	Casa	8	1	1	1	1	54	2	1	1	1	54	0	0	0	0	0	0	0	0	0	0	0	0	1	0	0	0	0	0	0	0	0	0	0	0	0	0	0	0	0	0	0	0	0	0
x	1	L2-00438	Cucuta	Casa	8	0	0	0		0	2	1	0	0	0	0	0	0	0	0	0	0	0	0	0	0	0	1	0	0	0	0	0	0	0	0	0	0	0	0	0	0	0	0	0	0	0	0	0
x	1	L2-00439	Cucuta	Casa	8	0	1	1		0	2	1	1	0	0	0	0	0	0	0	0	0	0	0	0	0	0	1	0	0	0	0	0	0	0	0	0	0	0	0	0	0	0	0	0	0	0	0	0
x	1	L2-00440	Cucuta	Casa	8	0	0	0		0	2	1	0	0	0	0	0	0	0	0	0	0	0	0	0	0	0	1	0	0	0	0	0	0	0	0	0	0	0	0	0	0	0	0	0	0	0	0	0
x	1	L2-00441	Cucuta	Casa	8	0	0	0		0	2	1	0	0	0	0	0	0	0	0	0	0	0	0	0	0	0	1	0	0	0	0	0	0	0	0	0	0	0	0	0	0	0	0	0	0	0	0	0
x	1	L2-00442	Cucuta	Casa	8	0	0	0		0	2	1	0	0	0	0	0	0	0	0	0	0	0	0	0	0	0	1	0	0	0	0	0	0	0	0	0	0	0	0	0	0	0	0	0	0	0	0	0
x	1	L2-00443	Cucuta	Casa	8	0	1	2		0	4	2	2	0	0	0	0	0	0	0	0	0	0	0	0	0	0	2	0	0	0	0	0	0	0	0	0	0	0	0	0	0	0	0	0	0	0	0	0
x	1	L2-00444	Cucuta	Casa	8	0	0	0		0	4	2	0	0	0	0	0	0	0	0	0	0	0	0	0	0	0	2	0	0	0	0	0	0	0	0	0	0	0	0	0	0	0	0	0	0	0	0	0
x	1	L2-00445	Cucuta	Casa	8	0	0	0		0	2	1	0	0	0	0	0	0	0	0	0	0	0	0	0	0	0	1	0	0	0	0	0	0	0	0	0	0	0	0	0	0	0	0	0	0	0	0	0
x	1	L2-00446	Cucuta	Casa	8	0	0	0		0	3	1	0	0	0	0	0	0	0	0	0	0	0	0	0	0	0	2	0	0	0	0	0	0	0	0	0	0	0	0	0	0	0	0	0	0	0	0	0
x	1	L2-00447	Cucuta	Casa	8	0	0	0		0	1	1	0	0	0	0	0	0	0	0	0	0	0	0	0	0	0	0	0	0	0	0	0	0	0	0	0	0	0	0	0	0	0	0	0	0	0	0	0
x	1	L2-00448	Cucuta	Casa	8	0	0	0		0	2	1	0	0	0	0	0	0	0	0	0	0	0	0	0	0	0	1	0	0	0	0	0	0	0	0	0	0	0	0	0	0	0	0	0	0	0	0	0
x	1	L2-00449	Cucuta	Casa	8	0	1	1		0	2	1	1	0	0	0	0	0	0	0	0	0	0	0	0	0	0	1	0	0	0	0	0	0	0	0	0	0	0	0	0	0	0	0	0	0	0	0	0
x	1	L2-00450	Cucuta	Casa	8	0	0	0		0	3	1	0	0	0	0	0	0	0	1	0	0	0	0	0	0	0	1	0	0	0	0	0	0	0	0	0	0	0	0	0	0	0	0	0	0	0	0	0
x	1	L2-00451	Cucuta	Casa	8	0	0	0		0	2	2	0	0	0	0	0	0	0	0	0	0	0	0	0	0	0	0	0	0	0	0	0	0	0	0	0	0	0	0	0	0	0	0	0	0	0	0	0
x	1	L2-00452	Cucuta	Casa	8	0	1	1		0	2	1	1	0	0	0	0	0	0	0	0	0	0	0	0	0	0	1	0	0	0	0	0	0	0	0	0	0	0	0	0	0	0	0	0	0	0	0	0
x	1	L2-00453	Cucuta	Casa	8	0	0	0		0	3	1	0	0	0	0	0	0	0	1	0	0	0	0	0	0	0	1	0	0	0	0	0	0	0	0	0	0	0	0	0	0	0	0	0	0	0	0	0
x	1	L2-00454	Cucuta	Casa	8	0	0	0		0	2	1	0	0	0	0	0	0	0	0	0	0	0	0	0	0	0	1	0	0	0	0	0	0	0	0	0	0	0	0	0	0	0	0	0	0	0	0	0
x	1	L2-00455	Cucuta	Casa	8	0	0	0		0	2	1	0	0	0	0	0	0	0	0	0	0	0	0	0	0	0	1	0	0	0	0	0	0	0	0	0	0	0	0	0	0	0	0	0	0	0	0	0
x	1	L2-00456	Cucuta	Casa	8	0	0	0		0	2	1	0	0	0	0	0	0	0	0	0	0	0	0	0	0	0	1	0	0	0	0	0	0	0	0	0	0	0	0	0	0	0	0	0	0	0	0	0
x	1	L2-00457	Cucuta	Casa	8	0	1	1		0	2	1	1	0	0	0	0	0	0	0	0	0	0	0	0	0	0	1	0	0	0	0	0	0	0	0	0	0	0	0	0	0	0	0	0	0	0	0	0
x	1	L2-00458	Cucuta	Casa	8	0	1	2		0	6	3	0	0	0	0	0	0	0	0	0	0	0	0	0	0	0	1	0	0	0	0	0	0	0	0	0	0	0	0	0	0	0	0	0	0	0	0	0
x	1	L2-00459	Cucuta	Casa	8	0	1	1		0	2	1	1	0	0	0	0	0	0	0	0	0	0	0	0	0	0	1	0	0	0	0	0	0	0	0	0	0	0	0	0	0	0	0	0	0	0	0	0
x	1	L2-00460	Cucuta	Casa	8	0	0	0		0	2	1	0	0	0	0	0	0	0	0	0	0	0	0	0	0	0	1	0	0	0	0	0	0	0	0	0	0	0	0	0	0	0	0	0	0	0	0	0
x	1	L2-00461	Cucuta	Casa	8	1	1	1	1	30	2	1	1	1	30	0	0	0	0	0	0	0	0	0	0	0	0	1	0	0	0	0	0	0	0	0	0	0	0	0	0	0	0	0	0	0	0	0	0
x	1	L2-00462	Cucuta	Casa	8	0	1	1		0	2	1	1	0	0	0	0	0	0	1	0	0	0	0	0	0	0	0	0	0	0	0	0	0	0	0	0	0	0	0	0	0	0	0	0	0	0	0	0
x	1	L2-00463	Cucuta	Casa	8	0	1	1		0	3	1	1	0	0	0	0	0	0	0	0	0	0	0	0	0	0	2	0	0	0	0	0	0	0	0	0	0	0	0	0	0	0	0	0	0	0	0	0
x	1	L2-00464	Cucuta	Casa	8	0	1	1		0	3	1	1	0	0	0	0	0	0	0	0	0	0	0	0	0	0	1	0	0	0	0	0	0	0	0	0	0	0	0	0	0	0	1	0	0	0	0	0
x	1	L2-00465	Cucuta	Casa	8	0	0	0		0	2	1	0	0	0	0	0	0	0	0	0	0	0	0	0	0	0	1	0	0	0	0	0	0	0	0	0	0	0	0	0	0	0	0	0	0	0	0	0
x	1	L2-00466	Cucuta	Casa	8	0	0	0		0	2	1	0	0	0	0	0	0	0	0	0	0	0	0	0	0	0	1	0	0	0	0	0	0	0	0	0	0	0	0	0	0	0	0	0	0	0	0	0
x	1	L2-00467	Cucuta	Casa	8	0	1	1		0	2	1	1	0	0	0	0	0	0	0	0	0	0	0	0	0	0	1	0	0	0	0	0	0	0	0	0	0	0	0	0	0	0	0	0	0	0	0	0
x	1	L2-00468	Cucuta	Casa	8	1	1	1	1	24	2	1	1	1	24	0	0	0	0	0	0	0	0	0	0	0	0	1	0	0	0	0	0	0	0	0	0	0	0	0	0	0	0	0	0	0	0	0	0
x	1	L2-00469	Cucuta	Casa	8	0	0	0		0	2	1	0	0	0	0	0	0	0	0	0	0	0	0	0	0	0	1	0	0	0	0	0	0	0	0	0	0	0	0	0	0	0	0	0	0	0	0	0
x	1	L2-00470	Cucuta	Casa	8	0	0	0		0	2	1	0	0	0	0	0	0	0	0	0	0	0	0	0	0	0	1	0	0	0	0	0	0	0	0	0	0	0	0	0	0	0	0	0	0	0	0	0
x	1	L2-00471	Cucuta	Casa	8	0	1	1		0	2	0	0	0	0	1	1	0	0	0	0	0	0	0	0	0	0	1	0	0	0	0	0	0	0	0	0	0	0	0	0	0	0	0	0	0	0	0	0
x	1	L2-00472	Cucuta	Casa	8	0	0	0		0	1	1	0	0	0	0	0	0	0	0	0	0	0	0	0	0	0	0	0	0	0	0	0	0	0	0	0	0	0	0	0	0	0	0	0	0	0	0	0
x	1	L2-00473	Cucuta	Casa	8	0	0	0		0	2	1	0	0	0	0	0	0	0	1	0	0	0	0	0	0	0	0	0	0	0	0	0	0	0	0	0	0	0	0	0	0	0	0	0	0	0	0	0
x	1	L2-00474	Cucuta	Casa	8	0	0	0		0	2	1	0	0	0	0	0	0	0	0	0	0	0	0	0	0	0	1	0	0	0	0	0	0	0	0	0	0	0	0	0	0	0	0	0	0	0	0	0
x	1	L2-00475	Cucuta	Casa	8	0	1	1		0	2	1	1	0	0	0	0	0	0	0	0	0	0	0	0	0	0	1	0	0	0	0	0	0	0	0	0	0	0	0	0	0	0	0	0	0	0	0	0
x	1	L2-00476	Cucuta	Casa	8	0	0	0		0	2	1	0	0	0	0	0	0	0	0	0	0	0	0	0	0	0	1	0	0	0	0	0	0	0	0	0	0	0	0	0	0	0	0	0	0	0	0	0
x	1	L2-00477	Cucuta	Casa	8	0	0	0		0	2	1	0	0	0	0	0	0	0	0	0	0	0	0	0	0	0	1	0	0	0	0	0	0	0	0	0	0	0	0	0	0	0	0	0	0	0	0	0
x	1	L2-00478	Cucuta	Casa	8	0	0	0		0	2	1	0	0	0	0	0	0	0	0	0	0	0	0	0	0	0	1	0	0	0	0	0	0	0	0	0	0	0	0	0	0	0	0	0	0	0	0	0
x	1	L2-00479	Cucuta	Casa	8	0	1	1		0	2	1	1	0	0	0	0	0	0	0	0	0	0	0	0	0	0	1	0	0	0	0	0	0	0	0	0	0	0	0	0	0	0	0	0	0	0	0	0
x	1	L2-00480	Cucuta	Casa	8	0	0	0		0	2	1	0	0	0	0	0	0	0	0	0	0	0	0	0	0	0	1	0	0	0	0	0	0	0	0	0	0	0	0	0	0	0	0	0	0	0	0	0
x	1	L2-00481	Cucuta	Casa	8	0	0	0		0	2	1	0	0	0	0	0	0	0	0	0	0	0	0	0	0	0	1	0	0	0	0	0	0	0	0	0	0	0	0	0	0	0	0	0	0	0	0	0
x	1	L2-00482	Cucuta	Casa	8	0	0	0		0	2	1	0	0	0	0	0	0	0	0	0	0	0	0	0	0	0	1	0	0	0	0	0	0	0	0	0	0	0	0	0	0	0	0	0	0	0	0	0
x	1	L2-00483	Cucuta	Casa	8	0	0	0		0	2	1	0	0	0	0	0	0	0	0	0	0	0	0	0	0	0	1	0	0	0	0	0	0	0	0	0	0	0	0	0	0	0	0	0	0	0	0	0
x	1	L2-00484	Cucuta	Casa	8	0	0	0		0	2	1	0	0	0	0	0	0	0	0	0	0	0	0	0	0	0	1	0	0	0	0	0	0	0	0	0	0	0	0	0	0	0	0	0	0	0	0	0
x	1	L2-00485	Cucuta	Casa	8	0	0	0		0	2	1	0	0	0	0	0	0	0	0	0	0	0	0	0	0	0	1	0	0	0	0	0	0	0	0	0	0	0	0	0	0	0	0	0	0	0	0	0
x	1	L2-00486	Cucuta	Casa	8	0	0	0		0	2	1	0	0	0	0	0	0	0	0	0	0	0	0	0	0	0	1	0	0	0	0	0	0	0	0	0	0	0	0	0	0	0	0	0	0	0	0	0
x	1	L2-00487	Cucuta	Casa	8	0	0	0		0	2	1	0	0	0	0	0	0	0	0	0	0	0	0	0	0	0	1	0	0	0	0	0	0	0	0	0	0	0	0	0	0	0	0	0	0	0	0	0
x	1	L2-00488	Cucuta	Casa	8	0	1	1		0	2	1	1	0	0	0	0	0	0	0	0	0	0	0	0	0	0	1	0	0	0	0	0	0	0	0	0	0	0	0	0	0	0	0	0	0	0	0	0
x	1	L2-00489	Cucuta	Casa	8	0	1	1		0	2	1	1	0	0	0	0	0	0	0	0	0	0	0	0	0	0	1	0	0	0	0	0	0	0	0	0	0	0	0	0	0	0	0	0	0	0	0	0
x	1	L2-00490	Cucuta	Casa	8	0	0	0		0	2	1	0	0	0	0	0	0	0	0	0	0	0	0	0	0	0	1	0	0	0	0	0	0	0	0	0	0	0	0	0	0	0	0	0	0	0	0	0
x	1	L2-00491	Cucuta	Casa	8	0	0	0		0	2	1	0	0	0	0	0	0	0	0	0	0	0	0	0	0	0	1	0	0	0	0	0	0	0	0	0	0	0	0	0	0	0	0	0	0	0	0	0
x	1	L2-00492	Cucuta	Casa	8	1	1	1	1	26	2	1	1	1	26	0	0	0	0	0	0	0	0	0	0	0	0	1	0	0	0	0	0	0	0	0	0	0	0	0	0	0	0	0	0	0	0	0	0
x	1	L2-00493	Cucuta	Casa	8	0	0	0		0	2	1	0	0	0	0	0	0	0	0	0	0	0	0	0	0	0	1	0	0	0	0	0	0	0	0	0	0	0	0	0	0	0	0	0	0	0	0	0
x	1	L2-00494	Cucuta	Casa	8	0	0	0		0	2	1	0	0	0	0	0	0	0	0	0	0	0	0	0	0	0	1	0	0	0	0	0	0	0	0	0	0	0	0	0	0	0	0	0	0	0	0	0
x	1	L2-00495	Cucuta	Casa	8	0	0	0		0	2	1	0	0	0	0	0	0	0	0	0	0	0	0	0	0	0	1	0	0	0	0	0	0	0	0	0	0	0	0	0	0	0	0	0	0	0	0	0
x	1	L2-00496	Cucuta	Casa	8	0	0	0		0	2	1	0	0	0	0	0	0	0	0	0	0	0	0	0	0	0	1	0	0	0	0	0	0	0	0	0	0	0	0	0	0	0	0	0	0	0	0	0
x	1	L2-00497	Cucuta	Casa	8	0	0	0		0	2	1	0	0	0	0	0	0	0	0	0	0	0	0	0	0	0	1	0	0	0	0	0	0	0	0	0	0	0	0	0	0	0	0	0	0	0	0	0
x	1	L2-00498	Cucuta	Casa	8	0	0	0		0	1	0	0	0	0	0	0	0	0	0	0	0	0	0	0	0	0	1	0	0	0	0	0	0	0	0	0	0	0	0	0	0	0	0	0	0	0	0	0
x	1	L2-00499	Cucuta	Casa	8	0	0	0		0	2	1	0	0	0	0	0	0	0	0	0	0	0	0	0	0	0	1	0	0	0	0	0	0	0	0	0	0	0	0	0	0	0	0	0	0	0	0	0
x	1	L2-00500	Cucuta	Casa	8	0	0	0		0	2	1	0	0	0	0	0	0	0	0	0	0	0	0	0	0	0	1	0	0	0	0	0	0	0	0	0	0	0	0	0	0	0	0	0	0	0	0	0
[truncated: 3,998 more rows]
[truncated: 54 more columns]

## Sheet: Dengue cases 2015-2021
Fecha	Day	Monts	Year	Week	Municipality	Final clasification	Cluster	Case		Table title: Dengue cases notified by SIVIGILA
2015-01-05	05	01	2015	1	CUCUTA	2	5	1		Legend: dengue cases from 2015 to 2022 in the study clusters
2015-01-06	06	01	2015	1	CUCUTA	1	8	1
2015-01-07	07	01	2015	1	CUCUTA	1	6	1
2015-01-08	08	01	2015	1	VILLA DEL ROSARIO	1	21	1
2015-01-09	09	01	2015	1	VILLA DEL ROSARIO	2	23	1
2015-01-09	09	01	2015	1	CUCUTA	1	11	1
2015-01-09	09	01	2015	1	LOS PATIOS	2	20	1
2015-01-09	09	01	2015	1	CUCUTA	2	1	1
2017-01-16	16	01	2017	2	CUCUTA	1	13	1
2015-01-10	10	01	2015	1	CUCUTA	2	1	1
2015-01-12	12	01	2015	1	CUCUTA	1	9	1
2015-01-12	12	01	2015	1	CUCUTA	1	9	1
2015-01-12	12	01	2015	1	CUCUTA	2	1	1
2015-01-13	13	01	2015	2	CUCUTA	2	8	1
2015-01-14	14	01	2015	1	VILLA DEL ROSARIO	2	23	1
2015-01-14	14	01	2015	2	CUCUTA	1	5	1
2015-01-15	15	01	2015	2	CUCUTA	1	5	1
2015-01-15	15	01	2015	2	VILLA DEL ROSARIO	2	23	1
2016-10-05	05	10	2016	39	CUCUTA	1	13	1
2015-01-15	15	01	2015	2	CUCUTA	1	5	1
2015-01-16	16	01	2015	2	CUCUTA	1	8	1
2015-01-16	16	01	2015	2	CUCUTA	1	8	1
2015-01-16	16	01	2015	2	LOS PATIOS	1	17	1
2015-01-16	16	01	2015	2	CUCUTA	2	8	1
2015-01-16	16	01	2015	1	VILLA DEL ROSARIO	2	22	1
2015-01-16	16	01	2015	2	CUCUTA	1	2	1
2015-01-17	17	01	2015	2	CUCUTA	2	8	1
2015-01-17	17	01	2015	2	CUCUTA	1	5	1
2015-01-17	17	01	2015	2	VILLA DEL ROSARIO	2	23	1
2015-01-18	18	01	2015	2	CUCUTA	2	8	1
2015-01-18	18	01	2015	2	LOS PATIOS	1	20	1
2015-01-19	19	01	2015	2	CUCUTA	2	2	1
2015-01-19	19	01	2015	2	CUCUTA	2	8	1
2018-12-07	07	12	2018	48	CUCUTA	2	13	1
2015-01-21	21	01	2015	2	CUCUTA	1	5	1
2015-01-21	21	01	2015	2	CUCUTA	1	11	1
2015-01-22	22	01	2015	3	CUCUTA	1	1	1
2015-01-22	22	01	2015	3	VILLA DEL ROSARIO	1	22	1
2015-01-23	23	01	2015	3	VILLA DEL ROSARIO	1	24	1
2015-01-23	23	01	2015	3	CUCUTA	1	5	1
2015-01-24	24	01	2015	2	LOS PATIOS	1	17	1
2015-01-24	24	01	2015	3	CUCUTA	2	11	1
2015-01-25	25	01	2015	3	CUCUTA	2	8	1
2015-01-25	25	01	2015	3	CUCUTA	2	2	1
2015-01-26	26	01	2015	3	CUCUTA	2	1	1
2015-01-26	26	01	2015	3	CUCUTA	1	14	1
2015-01-26	26	01	2015	3	LOS PATIOS	1	18	1
2015-01-26	26	01	2015	4	CUCUTA	1	15	1
2015-01-27	27	01	2015	3	CUCUTA	1	1	1
2015-01-27	27	01	2015	3	CUCUTA	1	14	1
2015-01-28	28	01	2015	4	CUCUTA	2	6	1
2015-01-28	28	01	2015	3	CUCUTA	2	1	1
2015-01-30	30	01	2015	3	CUCUTA	2	6	1
2015-01-30	30	01	2015	3	CUCUTA	1	11	1
2015-01-31	31	01	2015	3	LOS PATIOS	1	20	1
2015-01-31	31	01	2015	3	CUCUTA	1	16	1
2015-02-02	02	02	2015	4	CUCUTA	2	4	1
2015-02-03	03	02	2015	5	CUCUTA	2	8	1
2015-02-05	05	02	2015	5	CUCUTA	2	5	1
2015-02-05	05	02	2015	5	CUCUTA	2	5	1
2015-02-06	06	02	2015	5	LOS PATIOS	1	19	1
2015-02-06	06	02	2015	5	CUCUTA	1	2	1
2015-02-07	07	02	2015	4	CUCUTA	2	5	1
2015-02-07	07	02	2015	5	LOS PATIOS	2	19	1
2015-02-08	08	02	2015	5	LOS PATIOS	1	20	1
2015-02-09	09	02	2015	5	CUCUTA	2	2	1
2015-02-09	09	02	2015	5	CUCUTA	1	3	1
2015-02-09	09	02	2015	5	CUCUTA	1	15	1
2015-02-11	11	02	2015	6	CUCUTA	1	14	1
2015-02-11	11	02	2015	5	CUCUTA	1	4	1
2015-02-11	11	02	2015	5	CUCUTA	2	5	1
2015-02-12	12	02	2015	6	CUCUTA	2	12	1
2015-02-13	13	02	2015	6	CUCUTA	1	5	1
2015-02-14	14	02	2015	6	CUCUTA	2	14	1
2015-02-15	15	02	2015	5	CUCUTA	2	5	1
2015-02-15	15	02	2015	6	CUCUTA	2	1	1
2015-02-15	15	02	2015	6	VILLA DEL ROSARIO	1	21	1
2015-02-15	15	02	2015	6	CUCUTA	1	5	1
2015-02-16	16	02	2015	6	LOS PATIOS	1	17	1
2015-02-16	16	02	2015	6	CUCUTA	2	5	1
2015-02-16	16	02	2015	6	CUCUTA	1	2	1
2015-02-16	16	02	2015	6	VILLA DEL ROSARIO	1	22	1
2015-02-17	17	02	2015	6	CUCUTA	2	16	1
2015-02-18	18	02	2015	6	CUCUTA	2	1	1
2015-02-18	18	02	2015	7	CUCUTA	2	3	1
2015-02-19	19	02	2015	6	CUCUTA	2	5	1
2015-02-19	19	02	2015	6	VILLA DEL ROSARIO	1	23	1
2015-12-18	18	12	2015	50	CUCUTA	1	13	1
2015-02-19	19	02	2015	7	CUCUTA	2	8	1
2015-02-20	20	02	2015	6	VILLA DEL ROSARIO	1	24	1
2015-02-21	21	02	2015	7	CUCUTA	2	5	1
2015-02-22	22	02	2015	7	CUCUTA	1	5	1
2015-02-23	23	02	2015	6	CUCUTA	1	16	1
2015-02-23	23	02	2015	7	CUCUTA	1	16	1
2015-02-23	23	02	2015	7	CUCUTA	2	9	1
2015-02-23	23	02	2015	7	CUCUTA	2	5	1
2015-02-23	23	02	2015	7	CUCUTA	2	15	1
2015-02-23	23	02	2015	8	CUCUTA	2	2	1
2015-02-24	24	02	2015	7	VILLA DEL ROSARIO	1	22	1
2015-02-24	24	02	2015	7	CUCUTA	2	5	1
2015-08-14	14	08	2015	31	CUCUTA	2	13	1
2015-02-25	25	02	2015	8	CUCUTA	2	8	1
2015-02-26	26	02	2015	8	LOS PATIOS	2	20	1
2015-02-26	26	02	2015	8	VILLA DEL ROSARIO	2	22	1
2015-02-26	26	02	2015	8	CUCUTA	1	14	1
2015-02-27	27	02	2015	7	VILLA DEL ROSARIO	1	23	1
2015-02-27	27	02	2015	8	CUCUTA	1	9	1
2015-02-27	27	02	2015	8	CUCUTA	1	14	1
2015-02-27	27	02	2015	8	CUCUTA	1	11	1
2015-02-27	27	02	2015	8	CUCUTA	2	5	1
2015-02-27	27	02	2015	8	VILLA DEL ROSARIO	2	23	1
2015-02-27	27	02	2015	8	CUCUTA	1	11	1
2015-02-27	27	02	2015	8	CUCUTA	1	8	1
2015-02-28	28	02	2015	7	CUCUTA	2	10	1
2015-02-28	28	02	2015	7	CUCUTA	2	14	1
2015-02-28	28	02	2015	8	CUCUTA	2	12	1
2015-02-28	28	02	2015	8	CUCUTA	1	2	1
2015-02-28	28	02	2015	8	CUCUTA	1	15	1
2015-03-01	01	03	2015	8	VILLA DEL ROSARIO	2	21	1
2015-03-01	01	03	2015	8	CUCUTA	2	15	1
2015-03-01	01	03	2015	8	CUCUTA	1	5	1
2015-05-30	30	05	2015	20	CUCUTA	2	13	1
2015-03-02	02	03	2015	8	CUCUTA	2	8	1
2015-03-02	02	03	2015	8	CUCUTA	1	15	1
2015-03-02	02	03	2015	8	CUCUTA	1	3	1
2015-03-02	02	03	2015	8	CUCUTA	2	4	1
2015-03-02	02	03	2015	8	CUCUTA	1	1	1
2015-03-03	03	03	2015	8	CUCUTA	2	16	1
2015-03-03	03	03	2015	8	VILLA DEL ROSARIO	2	23	1
2015-03-03	03	03	2015	8	VILLA DEL ROSARIO	1	22	1
2015-03-03	03	03	2015	8	CUCUTA	2	14	1
2015-03-03	03	03	2015	8	CUCUTA	2	8	1
2015-03-04	04	03	2015	8	CUCUTA	1	5	1
2015-03-05	05	03	2015	8	CUCUTA	1	10	1
2015-03-05	05	03	2015	8	CUCUTA	2	8	1
2020-02-07	07	02	2020	6	CUCUTA	1	13	1
2015-03-06	06	03	2015	9	CUCUTA	1	15	1
2015-03-08	08	03	2015	9	CUCUTA	1	8	1
2015-03-08	08	03	2015	9	CUCUTA	1	8	1
2015-03-08	08	03	2015	9	CUCUTA	1	8	1
2015-03-08	08	03	2015	9	CUCUTA	1	3	1
2015-03-09	09	03	2015	8	CUCUTA	2	16	1
2015-03-09	09	03	2015	9	CUCUTA	1	14	1
2015-03-09	09	03	2015	9	CUCUTA	1	8	1
2021-11-19	19	11	2021	46	CUCUTA	1	13	1
2015-03-10	10	03	2015	9	LOS PATIOS	1	20	1
2015-03-11	11	03	2015	10	CUCUTA	1	8	1
2015-03-11	11	03	2015	8	CUCUTA	2	16	1
2015-03-11	11	03	2015	9	CUCUTA	1	6	1
2019-04-16	16	04	2019	15	CUCUTA	1	13	1
2015-03-12	12	03	2015	10	CUCUTA	1	8	1
2015-03-13	13	03	2015	10	CUCUTA	1	5	1
2015-03-13	13	03	2015	10	CUCUTA	1	8	1
2015-03-13	13	03	2015	9	LOS PATIOS	2	20	1
2015-03-13	13	03	2015	10	CUCUTA	2	5	1
2015-03-13	13	03	2015	10	CUCUTA	2	16	1
2015-03-14	14	03	2015	10	CUCUTA	2	5	1
2015-03-14	14	03	2015	10	CUCUTA	2	14	1
2015-03-14	14	03	2015	10	CUCUTA	1	16	1
2015-03-16	16	03	2015	10	CUCUTA	1	1	1
2015-03-16	16	03	2015	10	CUCUTA	1	7	1
2015-03-16	16	03	2015	10	CUCUTA	1	1	1
2015-03-17	17	03	2015	10	CUCUTA	1	16	1
2015-03-18	18	03	2015	10	CUCUTA	1	12	1
2015-03-18	18	03	2015	11	CUCUTA	1	7	1
2015-03-19	19	03	2015	10	CUCUTA	1	11	1
2015-03-19	19	03	2015	11	VILLA DEL ROSARIO	1	21	1
2015-03-19	19	03	2015	11	VILLA DEL ROSARIO	1	22	1
2015-03-19	19	03	2015	10	CUCUTA	1	7	1
2015-03-20	20	03	2015	11	CUCUTA	1	15	1
2015-03-20	20	03	2015	11	VILLA DEL ROSARIO	2	22	1
2015-03-21	21	03	2015	11	CUCUTA	1	11	1
2015-03-22	22	03	2015	11	LOS PATIOS	1	18	1
2015-03-22	22	03	2015	11	CUCUTA	1	6	1
2015-03-23	23	03	2015	11	CUCUTA	2	12	1
2015-03-23	23	03	2015	11	CUCUTA	2	8	1
2015-03-23	23	03	2015	11	LOS PATIOS	1	20	1
2015-03-24	24	03	2015	11	LOS PATIOS	1	20	1
2015-03-24	24	03	2015	11	CUCUTA	2	12	1
2015-03-24	24	03	2015	11	CUCUTA	1	6	1
2015-03-25	25	03	2015	11	VILLA DEL ROSARIO	1	23	1
2015-03-25	25	03	2015	12	CUCUTA	2	11	1
2015-03-25	25	03	2015	11	CUCUTA	2	16	1
2015-03-25	25	03	2015	12	CUCUTA	2	15	1
2015-03-27	27	03	2015	11	CUCUTA	2	15	1
2015-03-27	27	03	2015	11	CUCUTA	2	16	1
2015-03-27	27	03	2015	11	CUCUTA	2	5	1
2015-03-27	27	03	2015	12	CUCUTA	1	16	1
2015-03-28	28	03	2015	12	CUCUTA	2	5	1
2015-03-29	29	03	2015	12	CUCUTA	2	5	1
2015-03-29	29	03	2015	11	CUCUTA	1	7	1
2015-03-29	29	03	2015	12	CUCUTA	1	16	1
2015-03-29	29	03	2015	12	VILLA DEL ROSARIO	2	23	1
2015-03-30	30	03	2015	12	CUCUTA	2	10	1
2015-03-30	30	03	2015	12	CUCUTA	1	14	1
2015-03-30	30	03	2015	12	CUCUTA	1	5	1
2015-03-31	31	03	2015	10	VILLA DEL ROSARIO	2	22	1
2015-03-31	31	03	2015	12	CUCUTA	2	10	1
2015-03-31	31	03	2015	11	CUCUTA	2	1	1
2019-04-29	29	04	2019	17	CUCUTA	1	13	1
2015-04-01	01	04	2015	12	CUCUTA	1	16	1
2015-04-02	02	04	2015	12	CUCUTA	2	11	1
2015-04-02	02	04	2015	13	LOS PATIOS	2	18	1
2015-04-02	02	04	2015	13	LOS PATIOS	2	19	1
2015-04-02	02	04	2015	13	CUCUTA	1	16	1
2015-04-04	04	04	2015	13	CUCUTA	2	16	1
2015-04-04	04	04	2015	13	CUCUTA	1	5	1
2015-04-04	04	04	2015	13	CUCUTA	2	8	1
2021-05-26	26	05	2021	20	CUCUTA	1	13	1
2015-04-05	05	04	2015	13	CUCUTA	2	16	1
2015-04-05	05	04	2015	13	CUCUTA	2	14	1
2015-04-05	05	04	2015	13	CUCUTA	2	15	1
2015-04-05	05	04	2015	13	CUCUTA	2	7	1
2015-04-06	06	04	2015	13	CUCUTA	2	15	1
2015-04-07	07	04	2015	13	CUCUTA	2	1	1
2015-04-08	08	04	2015	14	CUCUTA	1	5	1
2015-06-24	24	06	2015	25	CUCUTA	2	13	1
2015-04-09	09	04	2015	14	CUCUTA	1	1	1
2015-04-09	09	04	2015	14	CUCUTA	1	15	1
2015-04-09	09	04	2015	14	LOS PATIOS	1	20	1
2015-04-10	10	04	2015	14	CUCUTA	1	8	1
2015-04-10	10	04	2015	14	VILLA DEL ROSARIO	1	23	1
2015-07-19	19	07	2015	28	CUCUTA	2	13	1
2015-04-10	10	04	2015	14	CUCUTA	2	9	1
2015-04-11	11	04	2015	14	VILLA DEL ROSARIO	2	23	1
2015-04-11	11	04	2015	14	CUCUTA	2	4	1
2015-04-12	12	04	2015	14	CUCUTA	2	11	1
2015-04-13	13	04	2015	13	CUCUTA	2	8	1
2015-04-13	13	04	2015	14	LOS PATIOS	1	17	1
2015-04-13	13	04	2015	14	VILLA DEL ROSARIO	2	21	1
2015-04-13	13	04	2015	14	CUCUTA	2	6	1
2015-04-13	13	04	2015	14	CUCUTA	2	2	1
2015-04-14	14	04	2015	14	VILLA DEL ROSARIO	2	22	1
2015-04-15	15	04	2015	11	LOS PATIOS	2	18	1
2015-04-15	15	04	2015	14	CUCUTA	1	11	1
2015-04-15	15	04	2015	15	LOS PATIOS	2	20	1
2015-04-15	15	04	2015	15	CUCUTA	1	4	1
2015-04-16	16	04	2015	14	CUCUTA	1	1	1
2015-04-16	16	04	2015	14	CUCUTA	2	15	1
2015-04-24	24	04	2015	16	CUCUTA	1	13	1
2015-04-16	16	04	2015	15	CUCUTA	2	11	1
2015-04-16	16	04	2015	15	CUCUTA	2	6	1
2015-04-16	16	04	2015	15	VILLA DEL ROSARIO	2	23	1
2015-04-16	16	04	2015	15	CUCUTA	2	5	1
2015-04-17	17	04	2015	14	CUCUTA	2	4	1
2015-04-17	17	04	2015	14	CUCUTA	2	8	1
2015-04-17	17	04	2015	14	CUCUTA	1	1	1
2015-04-17	17	04	2015	14	VILLA DEL ROSARIO	1	21	1
2015-04-17	17	04	2015	14	CUCUTA	2	15	1
2015-04-17	17	04	2015	14	LOS PATIOS	1	20	1
2015-04-17	17	04	2015	15	VILLA DEL ROSARIO	1	22	1
2015-04-17	17	04	2015	15	VILLA DEL ROSARIO	1	23	1
2015-04-17	17	04	2015	15	CUCUTA	1	8	1
2015-04-17	17	04	2015	15	VILLA DEL ROSARIO	1	22	1
2015-04-17	17	04	2015	15	CUCUTA	1	14	1
2015-04-17	17	04	2015	15	LOS PATIOS	2	20	1
2015-04-17	17	04	2015	15	VILLA DEL ROSARIO	2	22	1
2015-04-19	19	04	2015	15	CUCUTA	2	11	1
2015-04-19	19	04	2015	15	CUCUTA	2	6	1
2015-04-20	20	04	2015	15	VILLA DEL ROSARIO	2	22	1
2015-04-20	20	04	2015	13	CUCUTA	1	1	1
2015-04-20	20	04	2015	15	CUCUTA	1	6	1
2015-04-21	21	04	2015	14	CUCUTA	2	5	1
2015-04-21	21	04	2015	15	CUCUTA	2	1	1
2015-04-21	21	04	2015	15	CUCUTA	2	1	1
2015-04-21	21	04	2015	15	CUCUTA	2	11	1
2015-04-22	22	04	2015	15	CUCUTA	2	11	1
2015-04-22	22	04	2015	15	CUCUTA	2	11	1
2015-04-22	22	04	2015	16	CUCUTA	1	3	1
2015-04-22	22	04	2015	16	CUCUTA	2	2	1
2015-04-23	23	04	2015	15	CUCUTA	1	16	1
2015-09-26	26	09	2015	38	CUCUTA	1	13	1
2015-04-23	23	04	2015	15	CUCUTA	2	9	1
2015-04-24	24	04	2015	15	VILLA DEL ROSARIO	2	21	1
2015-04-24	24	04	2015	15	VILLA DEL ROSARIO	1	21	1
2015-04-24	24	04	2015	15	CUCUTA	1	15	1
2015-04-24	24	04	2015	16	VILLA DEL ROSARIO	1	23	1
2015-04-24	24	04	2015	16	VILLA DEL ROSARIO	2	21	1
2015-04-24	24	04	2015	16	VILLA DEL ROSARIO	1	21	1
2015-08-12	12	08	2015	31	CUCUTA	2	13	1
2015-04-25	25	04	2015	16	VILLA DEL ROSARIO	2	24	1
2015-04-25	25	04	2015	16	VILLA DEL ROSARIO	1	22	1
2015-04-26	26	04	2015	16	VILLA DEL ROSARIO	2	22	1
2015-04-26	26	04	2015	16	CUCUTA	1	11	1
2015-04-26	26	04	2015	17	CUCUTA	2	10	1
2015-04-27	27	04	2015	16	CUCUTA	2	14	1
2015-04-27	27	04	2015	16	CUCUTA	2	2	1
2015-04-27	27	04	2015	16	LOS PATIOS	2	19	1
2015-04-28	28	04	2015	16	CUCUTA	2	3	1
2015-04-28	28	04	2015	17	CUCUTA	2	7	1
2015-04-29	29	04	2015	16	CUCUTA	1	11	1
2015-04-29	29	04	2015	16	VILLA DEL ROSARIO	2	22	1
2015-04-29	29	04	2015	16	VILLA DEL ROSARIO	1	22	1
2015-04-30	30	04	2015	16	CUCUTA	2	2	1
2015-04-30	30	04	2015	17	CUCUTA	1	11	1
2015-05-01	01	05	2015	17	CUCUTA	1	12	1
2015-05-01	01	05	2015	17	CUCUTA	1	12	1
2015-05-01	01	05	2015	17	LOS PATIOS	2	20	1
2015-05-01	01	05	2015	17	CUCUTA	2	7	1
2015-05-02	02	05	2015	17	CUCUTA	1	11	1
2015-05-03	03	05	2015	15	CUCUTA	2	5	1
2015-05-03	03	05	2015	15	CUCUTA	2	11	1
2015-05-03	03	05	2015	15	VILLA DEL ROSARIO	2	23	1
2015-01-15	15	01	2015	2	CUCUTA	1	13	1
2015-05-03	03	05	2015	17	CUCUTA	2	7	1
2015-05-03	03	05	2015	17	CUCUTA	1	8	1
2015-05-04	04	05	2015	14	CUCUTA	2	11	1
2015-05-04	04	05	2015	16	CUCUTA	2	10	1
2015-05-04	04	05	2015	17	CUCUTA	2	6	1
2015-05-04	04	05	2015	17	CUCUTA	1	14	1
2015-05-04	04	05	2015	17	CUCUTA	1	8	1
2015-05-04	04	05	2015	17	CUCUTA	1	10	1
2015-05-04	04	05	2015	17	CUCUTA	2	8	1
2015-05-04	04	05	2015	17	CUCUTA	2	6	1
2015-05-05	05	05	2015	17	CUCUTA	2	2	1
2015-05-05	05	05	2015	17	CUCUTA	1	9	1
2015-05-05	05	05	2015	17	CUCUTA	1	11	1
2015-05-05	05	05	2015	18	CUCUTA	2	2	1
2015-05-05	05	05	2015	17	CUCUTA	2	6	1
2015-05-06	06	05	2015	17	CUCUTA	1	14	1
2015-05-06	06	05	2015	18	CUCUTA	1	10	1
2015-05-06	06	05	2015	18	CUCUTA	1	8	1
2015-05-06	06	05	2015	17	CUCUTA	1	3	1
2015-05-06	06	05	2015	18	CUCUTA	1	3	1
2015-05-06	06	05	2015	18	CUCUTA	1	5	1
2015-05-07	07	05	2015	18	CUCUTA	2	9	1
2015-05-07	07	05	2015	18	CUCUTA	2	1	1
2015-05-08	08	05	2015	17	VILLA DEL ROSARIO	1	24	1
2015-05-08	08	05	2015	17	CUCUTA	2	6	1
2015-05-09	09	05	2015	17	VILLA DEL ROSARIO	1	23	1
2015-05-09	09	05	2015	17	CUCUTA	1	15	1
2015-05-09	09	05	2015	18	VILLA DEL ROSARIO	2	22	1
2015-05-10	10	05	2015	16	CUCUTA	1	8	1
2015-05-10	10	05	2015	18	CUCUTA	2	5	1
2015-05-10	10	05	2015	18	CUCUTA	1	5	1
2015-05-10	10	05	2015	18	CUCUTA	2	14	1
2015-04-10	10	04	2015	14	CUCUTA	2	13	1
2019-11-26	26	11	2019	47	CUCUTA	2	13	1
2015-05-11	11	05	2015	18	CUCUTA	1	13	1
2015-05-13	13	05	2015	19	CUCUTA	2	6	1
2015-05-15	15	05	2015	19	VILLA DEL ROSARIO	1	23	1
2015-05-15	15	05	2015	19	VILLA DEL ROSARIO	1	22	1
2015-05-15	15	05	2015	19	CUCUTA	1	5	1
2015-05-15	15	05	2015	19	CUCUTA	1	14	1
2015-05-16	16	05	2015	18	VILLA DEL ROSARIO	2	23	1
2015-05-16	16	05	2015	19	CUCUTA	1	10	1
2015-05-16	16	05	2015	18	LOS PATIOS	1	20	1
2015-05-17	17	05	2015	19	CUCUTA	2	10	1
2015-05-17	17	05	2015	19	CUCUTA	2	15	1
2015-05-18	18	05	2015	19	VILLA DEL ROSARIO	2	23	1
2015-05-18	18	05	2015	19	VILLA DEL ROSARIO	2	22	1
2015-05-19	19	05	2015	19	VILLA DEL ROSARIO	2	23	1
2015-05-19	19	05	2015	19	CUCUTA	1	8	1
2015-05-19	19	05	2015	20	CUCUTA	1	16	1
2021-08-24	24	08	2021	33	CUCUTA	1	13	1
2015-05-20	20	05	2015	19	CUCUTA	2	8	1
2015-05-20	20	05	2015	19	CUCUTA	2	7	1
2015-05-20	20	05	2015	19	CUCUTA	2	1	1
2017-08-28	28	08	2017	34	CUCUTA	1	13	1
2015-05-20	20	05	2015	20	CUCUTA	2	4	1
2015-05-21	21	05	2015	19	LOS PATIOS	2	19	1
2015-05-21	21	05	2015	19	CUCUTA	1	6	1
2015-05-21	21	05	2015	19	VILLA DEL ROSARIO	1	22	1
2015-05-21	21	05	2015	19	VILLA DEL ROSARIO	1	23	1
2015-05-21	21	05	2015	19	VILLA DEL ROSARIO	1	22	1
2015-05-21	21	05	2015	20	VILLA DEL ROSARIO	1	24	1
2015-05-21	21	05	2015	20	CUCUTA	1	16	1
2015-05-21	21	05	2015	20	CUCUTA	2	9	1
2015-05-21	21	05	2015	20	CUCUTA	2	16	1
2015-05-22	22	05	2015	19	CUCUTA	2	14	1
2015-05-22	22	05	2015	19	LOS PATIOS	1	20	1
2015-05-22	22	05	2015	20	CUCUTA	2	1	1
2015-05-22	22	05	2015	20	CUCUTA	2	8	1
2015-05-22	22	05	2015	20	LOS PATIOS	1	19	1
2015-05-22	22	05	2015	20	CUCUTA	2	5	1
2015-01-10	10	01	2015	1	CUCUTA	1	13	1
2015-05-22	22	05	2015	20	LOS PATIOS	1	18	1
2015-05-22	22	05	2015	20	CUCUTA	1	8	1
2015-05-23	23	05	2015	20	LOS PATIOS	2	19	1
2015-05-23	23	05	2015	20	CUCUTA	1	14	1
2015-05-23	23	05	2015	20	LOS PATIOS	2	18	1
2015-05-23	23	05	2015	20	CUCUTA	2	6	1
2015-05-23	23	05	2015	20	CUCUTA	2	15	1
2015-05-24	24	05	2015	19	LOS PATIOS	2	19	1
2015-05-24	24	05	2015	20	CUCUTA	1	6	1
2015-05-24	24	05	2015	20	CUCUTA	2	4	1
2015-05-24	24	05	2015	20	CUCUTA	2	15	1
2015-05-25	25	05	2015	20	CUCUTA	1	2	1
2015-05-25	25	05	2015	21	CUCUTA	2	6	1
2015-05-25	25	05	2015	20	LOS PATIOS	1	20	1
2015-05-26	26	05	2015	20	CUCUTA	2	9	1
2015-05-26	26	05	2015	20	LOS PATIOS	2	18	1
2015-05-26	26	05	2015	21	CUCUTA	2	1	1
2015-05-27	27	05	2015	20	CUCUTA	2	9	1
2015-05-27	27	05	2015	20	CUCUTA	1	1	1
2015-05-27	27	05	2015	20	VILLA DEL ROSARIO	1	22	1
2015-05-28	28	05	2015	21	LOS PATIOS	1	20	1
2015-05-28	28	05	2015	21	CUCUTA	1	15	1
2015-05-29	29	05	2015	19	VILLA DEL ROSARIO	1	23	1
2015-05-29	29	05	2015	20	VILLA DEL ROSARIO	1	22	1
2015-05-29	29	05	2015	20	CUCUTA	2	11	1
2015-05-29	29	05	2015	21	LOS PATIOS	2	20	1
2015-05-29	29	05	2015	21	VILLA DEL ROSARIO	1	24	1
2015-05-29	29	05	2015	21	VILLA DEL ROSARIO	2	21	1
2015-04-01	01	04	2015	13	CUCUTA	1	13	1
2015-05-29	29	05	2015	20	CUCUTA	2	16	1
2015-05-29	29	05	2015	21	CUCUTA	2	11	1
2015-05-30	30	05	2015	20	CUCUTA	2	1	1
2019-09-24	24	09	2019	38	CUCUTA	1	13	1
2015-05-30	30	05	2015	21	CUCUTA	2	6	1
2015-05-30	30	05	2015	21	CUCUTA	1	6	1
2016-10-24	24	10	2016	42	CUCUTA	1	13	1
2019-10-01	01	10	2019	39	CUCUTA	1	13	1
2015-05-30	30	05	2015	20	CUCUTA	2	6	1
2015-05-30	30	05	2015	20	CUCUTA	1	11	1
2015-05-31	31	05	2015	21	CUCUTA	2	6	1
2015-05-31	31	05	2015	21	CUCUTA	1	3	1
2015-05-31	31	05	2015	21	CUCUTA	1	6	1
2015-06-01	01	06	2015	20	CUCUTA	2	9	1
2015-06-01	01	06	2015	21	CUCUTA	2	4	1
2015-06-02	02	06	2015	21	CUCUTA	1	15	1
2015-06-02	02	06	2015	21	CUCUTA	1	6	1
2021-05-09	09	05	2021	18	CUCUTA	2	13	1
2019-04-03	03	04	2019	13	CUCUTA	1	13	1
2015-06-03	03	06	2015	21	VILLA DEL ROSARIO	1	22	1
2015-06-03	03	06	2015	22	CUCUTA	1	8	1
2015-06-03	03	06	2015	22	CUCUTA	1	11	1
2015-06-03	03	06	2015	21	CUCUTA	1	2	1
2015-06-03	03	06	2015	22	CUCUTA	1	5	1
2015-06-03	03	06	2015	22	CUCUTA	2	4	1
2021-12-22	22	12	2021	51	CUCUTA	1	13	1
2015-06-04	04	06	2015	22	CUCUTA	2	12	1
2015-06-04	04	06	2015	22	VILLA DEL ROSARIO	1	23	1
2015-06-05	05	06	2015	20	LOS PATIOS	2	18	1
2015-06-05	05	06	2015	22	CUCUTA	2	2	1
2015-06-06	06	06	2015	21	CUCUTA	1	6	1
2015-06-06	06	06	2015	22	CUCUTA	2	2	1
2015-06-07	07	06	2015	22	LOS PATIOS	2	18	1
2015-06-07	07	06	2015	22	CUCUTA	1	10	1
2015-06-07	07	06	2015	22	CUCUTA	1	8	1
2015-06-07	07	06	2015	22	CUCUTA	2	5	1
2015-06-08	08	06	2015	22	CUCUTA	2	12	1
2015-06-08	08	06	2015	22	LOS PATIOS	1	20	1
2015-06-08	08	06	2015	22	CUCUTA	2	8	1
2015-06-08	08	06	2015	22	CUCUTA	2	11	1
2015-06-08	08	06	2015	22	LOS PATIOS	1	18	1
2015-06-09	09	06	2015	22	CUCUTA	1	9	1
2015-06-09	09	06	2015	22	CUCUTA	2	16	1
2015-06-09	09	06	2015	22	CUCUTA	2	12	1
2015-06-09	09	06	2015	22	CUCUTA	2	10	1
2015-06-09	09	06	2015	22	LOS PATIOS	1	20	1
2015-06-10	10	06	2015	22	CUCUTA	2	12	1
2015-06-10	10	06	2015	23	CUCUTA	1	2	1
2015-06-10	10	06	2015	23	CUCUTA	1	14	1
2015-06-11	11	06	2015	22	CUCUTA	2	9	1
2015-06-11	11	06	2015	22	VILLA DEL ROSARIO	1	24	1
2015-06-11	11	06	2015	22	VILLA DEL ROSARIO	2	21	1
2015-06-11	11	06	2015	22	VILLA DEL ROSARIO	2	23	1
2021-12-22	22	12	2021	50	CUCUTA	1	13	1
2015-06-11	11	06	2015	23	CUCUTA	1	2	1
2015-06-11	11	06	2015	23	VILLA DEL ROSARIO	1	23	1
2019-04-28	28	04	2019	17	CUCUTA	2	13	1
2015-06-11	11	06	2015	22	LOS PATIOS	2	20	1
2015-06-11	11	06	2015	23	CUCUTA	1	14	1
2015-06-11	11	06	2015	23	CUCUTA	2	9	1
2015-06-12	12	06	2015	20	CUCUTA	2	16	1
2015-06-12	12	06	2015	23	LOS PATIOS	1	20	1
2015-06-12	12	06	2015	23	CUCUTA	2	14	1
2021-05-16	16	05	2021	18	CUCUTA	2	13	1
2015-06-12	12	06	2015	23	CUCUTA	1	16	1
2015-06-12	12	06	2015	23	CUCUTA	1	11	1
2015-06-12	12	06	2015	23	CUCUTA	2	11	1
2015-06-12	12	06	2015	23	CUCUTA	2	10	1
2015-06-13	13	06	2015	23	VILLA DEL ROSARIO	2	22	1
2015-06-13	13	06	2015	23	CUCUTA	1	14	1
2015-06-13	13	06	2015	23	CUCUTA	2	12	1
2015-06-13	13	06	2015	23	CUCUTA	2	15	1
2015-06-14	14	06	2015	19	CUCUTA	2	10	1
2015-06-14	14	06	2015	23	CUCUTA	2	4	1
2015-06-14	14	06	2015	23	CUCUTA	2	11	1
2015-06-14	14	06	2015	23	CUCUTA	2	7	1
2015-06-14	14	06	2015	23	CUCUTA	1	2	1
2015-06-14	14	06	2015	23	LOS PATIOS	1	20	1
2015-06-15	15	06	2015	23	CUCUTA	2	5	1
2015-06-15	15	06	2015	23	CUCUTA	2	4	1
2015-06-15	15	06	2015	23	CUCUTA	2	11	1
2015-06-15	15	06	2015	23	CUCUTA	2	11	1
2015-06-16	16	06	2015	23	CUCUTA	1	10	1
2015-06-16	16	06	2015	23	CUCUTA	1	5	1
2020-07-25	25	07	2020	29	CUCUTA	1	13	1
2019-02-08	08	02	2019	4	CUCUTA	1	13	1
2015-06-16	16	06	2015	24	CUCUTA	2	15	1
2015-09-21	21	09	2015	37	CUCUTA	2	13	1
2015-06-17	17	06	2015	24	CUCUTA	1	6	1
2015-06-18	18	06	2015	24	CUCUTA	1	3	1
2015-06-18	18	06	2015	24	CUCUTA	2	12	1
2015-06-19	19	06	2015	24	CUCUTA	2	11	1
2015-06-19	19	06	2015	24	CUCUTA	2	12	1
2015-06-19	19	06	2015	24	CUCUTA	1	14	1
2015-06-19	19	06	2015	24	CUCUTA	1	16	1
2015-06-19	19	06	2015	24	CUCUTA	1	16	1
2015-06-20	20	06	2015	24	CUCUTA	2	11	1
2015-06-20	20	06	2015	24	VILLA DEL ROSARIO	1	21	1
2015-06-21	21	06	2015	24	CUCUTA	2	11	1
2015-06-21	21	06	2015	24	CUCUTA	1	1	1
2015-06-21	21	06	2015	25	VILLA DEL ROSARIO	2	22	1
2015-06-22	22	06	2015	23	CUCUTA	2	10	1
2015-06-22	22	06	2015	24	CUCUTA	2	10	1
2015-06-22	22	06	2015	24	CUCUTA	2	12	1
2015-06-22	22	06	2015	24	CUCUTA	2	10	1
2015-06-22	22	06	2015	24	CUCUTA	2	6	1
2015-06-22	22	06	2015	24	CUCUTA	1	1	1
2015-06-22	22	06	2015	19	CUCUTA	1	15	1
2015-06-22	22	06	2015	23	CUCUTA	1	7	1
2015-06-22	22	06	2015	23	CUCUTA	2	5	1
2021-03-09	09	03	2021	8	CUCUTA	2	13	1
2015-06-22	22	06	2015	24	CUCUTA	1	1	1
2015-06-23	23	06	2015	24	CUCUTA	1	1	1
2015-06-23	23	06	2015	24	CUCUTA	2	10	1
2015-06-23	23	06	2015	24	CUCUTA	2	11	1
2015-06-23	23	06	2015	24	VILLA DEL ROSARIO	1	22	1
2015-06-24	24	06	2015	24	CUCUTA	2	9	1
2021-11-29	29	11	2021	47	CUCUTA	2	13	1
2015-06-24	24	06	2015	25	CUCUTA	2	10	1
2015-06-25	25	06	2015	24	CUCUTA	2	11	1
2015-06-25	25	06	2015	25	LOS PATIOS	1	20	1
2015-06-26	26	06	2015	19	CUCUTA	2	14	1
2015-06-26	26	06	2015	24	VILLA DEL ROSARIO	1	22	1
2015-06-26	26	06	2015	24	CUCUTA	2	6	1
2015-06-26	26	06	2015	25	CUCUTA	1	11	1
2015-06-28	28	06	2015	25	CUCUTA	2	10	1
2015-06-28	28	06	2015	25	CUCUTA	2	14	1
2015-06-28	28	06	2015	25	CUCUTA	2	14	1
2015-06-28	28	06	2015	25	LOS PATIOS	1	19	1
2015-06-28	28	06	2015	25	CUCUTA	1	11	1
2015-06-28	28	06	2015	25	VILLA DEL ROSARIO	2	21	1
2015-06-29	29	06	2015	25	VILLA DEL ROSARIO	1	22	1
2015-06-30	30	06	2015	25	CUCUTA	2	3	1
2015-06-30	30	06	2015	25	CUCUTA	2	14	1
2015-06-30	30	06	2015	25	CUCUTA	1	9	1
2015-06-30	30	06	2015	25	CUCUTA	1	10	1
2021-11-22	22	11	2021	46	CUCUTA	2	13	1
2015-06-30	30	06	2015	25	CUCUTA	1	4	1
2015-06-30	30	06	2015	25	CUCUTA	1	16	1
2015-07-01	01	07	2015	25	CUCUTA	2	9	1
2015-07-01	01	07	2015	25	VILLA DEL ROSARIO	1	24	1
2015-07-01	01	07	2015	25	CUCUTA	2	14	1
2015-07-02	02	07	2015	24	CUCUTA	1	1	1
2015-07-02	02	07	2015	26	CUCUTA	2	4	1
2015-07-02	02	07	2015	26	CUCUTA	1	9	1
2015-07-02	02	07	2015	26	CUCUTA	2	1	1
2015-07-02	02	07	2015	26	CUCUTA	2	5	1
2015-07-03	03	07	2015	25	CUCUTA	1	10	1
2015-07-03	03	07	2015	25	CUCUTA	2	9	1
2015-07-03	03	07	2015	26	CUCUTA	1	14	1
2015-07-03	03	07	2015	26	CUCUTA	1	15	1
2015-07-03	03	07	2015	26	CUCUTA	2	14	1
2015-07-04	04	07	2015	25	LOS PATIOS	1	19	1
2015-07-04	04	07	2015	26	CUCUTA	2	14	1
2015-07-05	05	07	2015	26	CUCUTA	2	9	1
2015-07-06	06	07	2015	26	CUCUTA	1	2	1
2015-07-06	06	07	2015	26	LOS PATIOS	1	17	1
2015-07-06	06	07	2015	26	CUCUTA	2	1	1
2015-07-06	06	07	2015	26	CUCUTA	2	6	1
2015-07-06	06	07	2015	26	CUCUTA	2	2	1
2015-07-07	07	07	2015	26	VILLA DEL ROSARIO	2	22	1
2019-09-13	13	09	2019	36	CUCUTA	2	13	1
2015-07-07	07	07	2015	26	LOS PATIOS	1	18	1
2015-05-03	03	05	2015	17	CUCUTA	1	13	1
2021-11-28	28	11	2021	47	CUCUTA	2	13	1
2019-07-04	04	07	2019	26	CUCUTA	1	13	1
2015-07-08	08	07	2015	26	CUCUTA	1	6	1
2015-07-08	08	07	2015	27	CUCUTA	1	6	1
2020-04-11	11	04	2020	15	CUCUTA	2	13	1
2015-07-09	09	07	2015	27	CUCUTA	2	12	1
2015-07-09	09	07	2015	27	CUCUTA	2	11	1
2015-07-09	09	07	2015	27	CUCUTA	2	9	1
2015-07-10	10	07	2015	26	VILLA DEL ROSARIO	1	22	1
2019-07-10	10	07	2019	27	CUCUTA	1	13	1
2015-07-10	10	07	2015	26	VILLA DEL ROSARIO	1	24	1
2015-07-10	10	07	2015	27	CUCUTA	2	9	1
2015-07-10	10	07	2015	27	CUCUTA	1	3	1
2015-07-10	10	07	2015	27	CUCUTA	2	3	1
2015-07-11	11	07	2015	27	CUCUTA	2	11	1
2015-07-11	11	07	2015	27	CUCUTA	2	8	1
2015-07-11	11	07	2015	27	CUCUTA	2	9	1
2015-07-11	11	07	2015	27	CUCUTA	1	16	1
2019-02-07	07	02	2019	4	CUCUTA	1	13	1
2015-07-11	11	07	2015	14	CUCUTA	1	6	1
2015-07-11	11	07	2015	27	CUCUTA	2	1	1
2015-07-11	11	07	2015	27	CUCUTA	2	9	1
2015-07-11	11	07	2015	27	CUCUTA	1	5	1
2015-07-12	12	07	2015	27	CUCUTA	1	9	1
2015-07-12	12	07	2015	27	CUCUTA	1	16	1
2015-07-12	12	07	2015	27	CUCUTA	1	16	1
2015-07-12	12	07	2015	27	CUCUTA	1	5	1
2015-07-13	13	07	2015	27	LOS PATIOS	1	20	1
2015-07-13	13	07	2015	27	CUCUTA	2	1	1
2019-05-21	21	05	2019	20	CUCUTA	1	13	1
2015-07-14	14	07	2015	27	VILLA DEL ROSARIO	1	24	1
2015-07-14	14	07	2015	27	VILLA DEL ROSARIO	1	21	1
2015-07-14	14	07	2015	27	CUCUTA	2	10	1
2015-07-14	14	07	2015	27	CUCUTA	2	8	1
2015-07-14	14	07	2015	28	VILLA DEL ROSARIO	1	24	1
2015-07-15	15	07	2015	27	CUCUTA	2	6	1
2015-07-15	15	07	2015	27	LOS PATIOS	2	17	1
2015-07-16	16	07	2015	26	VILLA DEL ROSARIO	1	24	1
2015-07-16	16	07	2015	27	CUCUTA	2	12	1
2015-07-16	16	07	2015	28	CUCUTA	2	12	1
2015-07-18	18	07	2015	28	VILLA DEL ROSARIO	2	24	1
2019-05-18	18	05	2019	20	CUCUTA	1	13	1
2015-07-19	19	07	2015	28	CUCUTA	2	5	1
2015-07-20	20	07	2015	28	CUCUTA	2	10	1
2015-07-20	20	07	2015	28	CUCUTA	2	8	1
2019-02-15	15	02	2019	7	CUCUTA	1	13	1
2015-07-21	21	07	2015	27	CUCUTA	1	9	1
2015-07-21	21	07	2015	28	CUCUTA	1	12	1
2015-07-21	21	07	2015	28	CUCUTA	2	10	1
2015-07-21	21	07	2015	28	VILLA DEL ROSARIO	2	24	1
2015-07-21	21	07	2015	28	CUCUTA	2	5	1
2015-07-22	22	07	2015	27	VILLA DEL ROSARIO	1	24	1
2015-07-22	22	07	2015	29	VILLA DEL ROSARIO	1	24	1
2015-07-23	23	07	2015	28	VILLA DEL ROSARIO	1	23	1
2020-01-14	14	01	2020	3	CUCUTA	2	13	1
2015-07-23	23	07	2015	29	CUCUTA	1	8	1
2021-08-12	12	08	2021	32	CUCUTA	2	13	1
2015-07-24	24	07	2015	29	CUCUTA	2	14	1
2015-07-24	24	07	2015	29	CUCUTA	1	11	1
2019-07-23	23	07	2019	29	CUCUTA	2	13	1
2015-07-24	24	07	2015	29	CUCUTA	2	1	1
2015-07-25	25	07	2015	28	VILLA DEL ROSARIO	1	22	1
2015-07-25	25	07	2015	29	CUCUTA	1	16	1
2015-07-25	25	07	2015	29	CUCUTA	1	1	1
2015-07-25	25	07	2015	29	CUCUTA	1	8	1
2015-07-26	26	07	2015	29	CUCUTA	2	2	1
2015-07-26	26	07	2015	29	CUCUTA	2	9	1
2015-07-26	26	07	2015	29	CUCUTA	2	16	1
2015-07-26	26	07	2015	29	CUCUTA	2	16	1
2015-07-28	28	07	2015	29	LOS PATIOS	2	20	1
2015-07-28	28	07	2015	30	CUCUTA	2	8	1
2015-07-28	28	07	2015	29	CUCUTA	1	11	1
2015-07-28	28	07	2015	29	LOS PATIOS	1	20	1
2015-07-29	29	07	2015	29	LOS PATIOS	2	20	1
2015-07-29	29	07	2015	29	CUCUTA	1	1	1
2015-07-29	29	07	2015	29	LOS PATIOS	2	20	1
2015-07-29	29	07	2015	29	CUCUTA	1	5	1
2015-07-29	29	07	2015	30	CUCUTA	1	2	1
2015-07-29	29	07	2015	29	CUCUTA	2	16	1
2015-07-31	31	07	2015	30	CUCUTA	1	16	1
2015-07-31	31	07	2015	30	CUCUTA	2	5	1
2015-08-01	01	08	2015	30	CUCUTA	1	16	1
2015-08-01	01	08	2015	30	CUCUTA	1	6	1
2015-08-01	01	08	2015	30	CUCUTA	2	1	1
2015-08-01	01	08	2015	30	CUCUTA	2	16	1
2015-08-01	01	08	2015	30	LOS PATIOS	2	20	1
2015-08-01	01	08	2015	30	VILLA DEL ROSARIO	2	22	1
2015-08-02	02	08	2015	30	VILLA DEL ROSARIO	2	21	1
2015-08-02	02	08	2015	30	VILLA DEL ROSARIO	2	22	1
2015-08-02	02	08	2015	31	LOS PATIOS	2	20	1
2015-08-03	03	08	2015	30	CUCUTA	1	2	1
2019-06-25	25	06	2019	25	CUCUTA	2	13	1
2015-08-03	03	08	2015	30	CUCUTA	1	14	1
2015-08-03	03	08	2015	31	VILLA DEL ROSARIO	1	24	1
2015-08-04	04	08	2015	30	LOS PATIOS	2	20	1
2015-08-05	05	08	2015	30	CUCUTA	2	8	1
2015-08-05	05	08	2015	30	CUCUTA	1	14	1
2015-08-05	05	08	2015	30	VILLA DEL ROSARIO	2	23	1
2015-08-06	06	08	2015	30	VILLA DEL ROSARIO	1	21	1
2015-08-06	06	08	2015	30	VILLA DEL ROSARIO	1	22	1
2015-08-06	06	08	2015	30	CUCUTA	2	6	1
2015-08-06	06	08	2015	31	CUCUTA	2	8	1
2015-08-06	06	08	2015	30	CUCUTA	1	9	1
2015-08-06	06	08	2015	31	CUCUTA	1	3	1
2015-08-07	07	08	2015	30	CUCUTA	1	4	1
2015-08-07	07	08	2015	30	CUCUTA	2	11	1
2015-08-07	07	08	2015	31	CUCUTA	1	3	1
2015-08-07	07	08	2015	31	CUCUTA	2	6	1
2015-08-08	08	08	2015	31	VILLA DEL ROSARIO	2	24	1
2015-08-08	08	08	2015	31	CUCUTA	2	6	1
2015-08-08	08	08	2015	31	CUCUTA	2	6	1
2015-08-09	09	08	2015	31	LOS PATIOS	1	18	1
2015-08-09	09	08	2015	31	VILLA DEL ROSARIO	2	22	1
2015-08-09	09	08	2015	31	CUCUTA	2	15	1
2015-08-09	09	08	2015	31	VILLA DEL ROSARIO	2	22	1
2015-08-10	10	08	2015	31	CUCUTA	2	15	1
2015-08-10	10	08	2015	31	CUCUTA	1	1	1
2015-08-10	10	08	2015	31	VILLA DEL ROSARIO	2	21	1
2015-08-10	10	08	2015	31	CUCUTA	1	9	1
2015-08-10	10	08	2015	31	CUCUTA	1	9	1
2015-08-11	11	08	2015	31	CUCUTA	2	6	1
2015-08-11	11	08	2015	31	CUCUTA	1	5	1
2015-08-11	11	08	2015	31	CUCUTA	2	3	1
2015-04-09	09	04	2015	14	CUCUTA	2	13	1
2015-08-12	12	08	2015	31	VILLA DEL ROSARIO	1	22	1
2015-08-12	12	08	2015	31	VILLA DEL ROSARIO	1	24	1
2015-08-12	12	08	2015	31	CUCUTA	2	3	1
2015-08-12	12	08	2015	32	CUCUTA	1	8	1
2015-08-12	12	08	2015	32	CUCUTA	2	6	1
2015-08-12	12	08	2015	32	CUCUTA	1	4	1
2015-08-13	13	08	2015	31	VILLA DEL ROSARIO	1	24	1
2015-08-13	13	08	2015	31	VILLA DEL ROSARIO	1	22	1
2015-08-13	13	08	2015	32	CUCUTA	2	9	1
2015-08-13	13	08	2015	31	CUCUTA	2	9	1
2015-08-14	14	08	2015	31	CUCUTA	2	3	1
2015-08-14	14	08	2015	32	CUCUTA	1	6	1
2015-08-14	14	08	2015	32	VILLA DEL ROSARIO	2	21	1
2019-02-13	13	02	2019	6	CUCUTA	1	13	1
2015-08-14	14	08	2015	31	CUCUTA	2	3	1
2015-08-14	14	08	2015	32	CUCUTA	2	2	1
2015-08-16	16	08	2015	32	CUCUTA	2	12	1
2015-08-16	16	08	2015	32	LOS PATIOS	1	20	1
2015-08-16	16	08	2015	32	CUCUTA	1	12	1
2015-08-16	16	08	2015	32	CUCUTA	1	16	1
2015-08-17	17	08	2015	32	CUCUTA	2	4	1
2015-08-18	18	08	2015	32	CUCUTA	2	5	1
2015-08-18	18	08	2015	32	LOS PATIOS	2	20	1
2015-08-18	18	08	2015	31	LOS PATIOS	1	19	1
2015-08-18	18	08	2015	32	CUCUTA	2	12	1
2015-08-19	19	08	2015	31	VILLA DEL ROSARIO	1	22	1
2015-08-19	19	08	2015	32	VILLA DEL ROSARIO	1	21	1
2015-08-19	19	08	2015	32	CUCUTA	2	1	1
2015-08-19	19	08	2015	32	VILLA DEL ROSARIO	1	21	1
2015-08-19	19	08	2015	32	CUCUTA	2	16	1
2015-08-19	19	08	2015	32	CUCUTA	1	2	1
2015-08-20	20	08	2015	32	CUCUTA	2	9	1
2015-08-21	21	08	2015	33	CUCUTA	1	14	1
2015-08-21	21	08	2015	33	CUCUTA	2	4	1
2015-08-22	22	08	2015	33	CUCUTA	2	4	1
2015-06-02	02	06	2015	21	CUCUTA	2	13	1
2015-08-23	23	08	2015	33	CUCUTA	2	11	1
2015-08-23	23	08	2015	33	CUCUTA	1	9	1
2015-08-23	23	08	2015	33	VILLA DEL ROSARIO	2	22	1
2015-08-23	23	08	2015	33	CUCUTA	1	7	1
2015-08-23	23	08	2015	33	CUCUTA	2	2	1
2015-08-24	24	08	2015	33	CUCUTA	2	2	1
2015-08-24	24	08	2015	33	CUCUTA	2	1	1
2015-08-24	24	08	2015	33	CUCUTA	1	5	1
2015-08-24	24	08	2015	33	CUCUTA	1	15	1
2015-08-25	25	08	2015	33	CUCUTA	1	15	1
2015-08-25	25	08	2015	33	VILLA DEL ROSARIO	1	22	1
2015-08-25	25	08	2015	33	CUCUTA	1	16	1
2015-08-26	26	08	2015	33	VILLA DEL ROSARIO	1	22	1
2015-08-26	26	08	2015	33	CUCUTA	1	2	1
2015-08-26	26	08	2015	34	CUCUTA	1	5	1
2015-08-26	26	08	2015	34	CUCUTA	1	16	1
2015-08-26	26	08	2015	34	CUCUTA	1	15	1
2015-08-26	26	08	2015	34	CUCUTA	1	9	1
2015-08-27	27	08	2015	33	VILLA DEL ROSARIO	2	22	1
2015-08-27	27	08	2015	33	VILLA DEL ROSARIO	2	22	1
2015-08-27	27	08	2015	34	CUCUTA	1	4	1
2015-08-27	27	08	2015	34	VILLA DEL ROSARIO	1	22	1
2015-08-27	27	08	2015	34	VILLA DEL ROSARIO	1	22	1
2015-08-27	27	08	2015	34	CUCUTA	1	16	1
2015-08-27	27	08	2015	34	CUCUTA	2	16	1
2015-08-27	27	08	2015	34	CUCUTA	1	12	1
2018-12-27	27	12	2018	52	CUCUTA	1	13	1
2015-08-29	29	08	2015	34	CUCUTA	2	1	1
2015-08-29	29	08	2015	33	VILLA DEL ROSARIO	1	23	1
2015-08-29	29	08	2015	34	VILLA DEL ROSARIO	2	22	1
2015-08-29	29	08	2015	34	CUCUTA	1	12	1
2015-08-31	31	08	2015	34	CUCUTA	1	9	1
2015-08-31	31	08	2015	34	LOS PATIOS	2	20	1
2015-09-01	01	09	2015	34	CUCUTA	1	6	1
2015-09-01	01	09	2015	34	CUCUTA	1	1	1
2015-09-01	01	09	2015	34	CUCUTA	2	9	1
2015-09-01	01	09	2015	34	CUCUTA	1	4	1
2015-09-02	02	09	2015	34	VILLA DEL ROSARIO	2	23	1
2015-09-02	02	09	2015	34	CUCUTA	1	12	1
2015-09-02	02	09	2015	35	CUCUTA	1	5	1
2015-09-03	03	09	2015	34	CUCUTA	1	16	1
2015-09-03	03	09	2015	35	VILLA DEL ROSARIO	2	22	1
2015-09-03	03	09	2015	35	VILLA DEL ROSARIO	1	22	1
2015-09-04	04	09	2015	35	CUCUTA	2	10	1
2015-09-05	05	09	2015	35	LOS PATIOS	2	18	1
2015-09-05	05	09	2015	35	CUCUTA	1	10	1
2015-09-06	06	09	2015	35	LOS PATIOS	1	20	1
2015-09-07	07	09	2015	35	LOS PATIOS	2	18	1
2015-09-07	07	09	2015	35	CUCUTA	1	4	1
2015-09-08	08	09	2015	36	CUCUTA	1	1	1
2015-09-09	09	09	2015	35	CUCUTA	1	9	1
2015-09-09	09	09	2015	35	VILLA DEL ROSARIO	1	22	1
2015-09-10	10	09	2015	35	VILLA DEL ROSARIO	1	22	1
2015-09-10	10	09	2015	35	CUCUTA	2	7	1
2015-09-10	10	09	2015	35	CUCUTA	2	16	1
2015-09-10	10	09	2015	36	CUCUTA	1	9	1
2015-09-12	12	09	2015	36	CUCUTA	2	1	1
2015-09-12	12	09	2015	36	VILLA DEL ROSARIO	2	22	1
2015-09-12	12	09	2015	36	LOS PATIOS	2	18	1
2015-09-13	13	09	2015	36	CUCUTA	2	15	1
2015-09-13	13	09	2015	36	CUCUTA	2	15	1
2015-09-13	13	09	2015	36	CUCUTA	2	6	1
2015-09-13	13	09	2015	36	VILLA DEL ROSARIO	2	22	1
2015-09-14	14	09	2015	36	VILLA DEL ROSARIO	1	23	1
2015-09-14	14	09	2015	36	CUCUTA	2	1	1
2015-09-14	14	09	2015	36	CUCUTA	2	9	1
2015-09-14	14	09	2015	36	CUCUTA	1	1	1
2015-09-14	14	09	2015	36	VILLA DEL ROSARIO	2	22	1
2015-09-15	15	09	2015	36	CUCUTA	1	6	1
2015-09-15	15	09	2015	36	CUCUTA	2	9	1
2015-09-15	15	09	2015	36	VILLA DEL ROSARIO	1	22	1
2015-09-16	16	09	2015	36	VILLA DEL ROSARIO	1	22	1
2015-09-16	16	09	2015	36	CUCUTA	2	3	1
2015-09-16	16	09	2015	36	CUCUTA	2	16	1
2015-09-16	16	09	2015	36	CUCUTA	2	16	1
2015-09-16	16	09	2015	36	CUCUTA	2	9	1
2019-03-22	22	03	2019	11	CUCUTA	2	13	1
2015-09-16	16	09	2015	36	VILLA DEL ROSARIO	2	22	1
2015-09-16	16	09	2015	36	CUCUTA	2	3	1
2015-09-16	16	09	2015	36	CUCUTA	2	5	1
2015-09-17	17	09	2015	36	VILLA DEL ROSARIO	1	22	1
2015-09-17	17	09	2015	36	CUCUTA	2	5	1
2015-09-17	17	09	2015	36	CUCUTA	2	14	1
2015-09-17	17	09	2015	36	VILLA DEL ROSARIO	1	22	1
2015-09-17	17	09	2015	37	VILLA DEL ROSARIO	1	22	1
2015-09-17	17	09	2015	36	CUCUTA	1	15	1
2015-09-17	17	09	2015	37	LOS PATIOS	1	18	1
2015-09-18	18	09	2015	36	VILLA DEL ROSARIO	1	24	1
2015-09-18	18	09	2015	37	LOS PATIOS	1	18	1
2015-09-18	18	09	2015	37	VILLA DEL ROSARIO	2	24	1
2015-09-18	18	09	2015	37	CUCUTA	1	2	1
2015-09-19	19	09	2015	37	CUCUTA	1	16	1
2015-09-20	20	09	2015	37	CUCUTA	1	15	1
2015-09-20	20	09	2015	37	CUCUTA	2	14	1
2015-09-20	20	09	2015	37	CUCUTA	2	16	1
2015-09-21	21	09	2015	37	CUCUTA	2	3	1
2015-09-21	21	09	2015	37	VILLA DEL ROSARIO	2	22	1
2015-09-21	21	09	2015	37	LOS PATIOS	2	20	1
2015-09-21	21	09	2015	37	CUCUTA	2	3	1
2018-12-14	14	12	2018	50	CUCUTA	1	13	1
2015-09-22	22	09	2015	37	CUCUTA	2	15	1
2015-09-22	22	09	2015	37	CUCUTA	2	11	1
2015-09-23	23	09	2015	36	CUCUTA	2	5	1
2015-09-23	23	09	2015	37	CUCUTA	2	15	1
2015-09-23	23	09	2015	37	CUCUTA	1	3	1
2015-09-23	23	09	2015	37	CUCUTA	2	3	1
2015-09-24	24	09	2015	38	CUCUTA	1	6	1
2015-09-24	24	09	2015	38	CUCUTA	1	15	1
2015-09-24	24	09	2015	38	CUCUTA	1	9	1
2015-09-24	24	09	2015	37	CUCUTA	2	15	1
2015-09-24	24	09	2015	38	CUCUTA	2	14	1
2015-09-24	24	09	2015	38	CUCUTA	1	15	1
2015-09-24	24	09	2015	38	CUCUTA	1	6	1
2015-09-25	25	09	2015	38	VILLA DEL ROSARIO	1	21	1
2015-09-25	25	09	2015	38	CUCUTA	2	9	1
2015-09-25	25	09	2015	38	CUCUTA	2	6	1
2015-09-25	25	09	2015	38	CUCUTA	1	14	1
2015-09-26	26	09	2015	38	CUCUTA	1	10	1
2015-09-26	26	09	2015	38	VILLA DEL ROSARIO	1	22	1
2019-07-30	30	07	2019	30	CUCUTA	1	13	1
2015-09-26	26	09	2015	37	CUCUTA	1	9	1
2015-09-27	27	09	2015	38	VILLA DEL ROSARIO	2	22	1
2015-09-27	27	09	2015	38	CUCUTA	2	8	1
2015-09-28	28	09	2015	38	LOS PATIOS	1	17	1
2015-09-29	29	09	2015	38	CUCUTA	2	4	1
2015-09-29	29	09	2015	38	CUCUTA	1	15	1
2015-09-30	30	09	2015	38	VILLA DEL ROSARIO	2	22	1
2015-09-30	30	09	2015	39	CUCUTA	2	6	1
2015-09-30	30	09	2015	39	LOS PATIOS	1	17	1
2015-09-30	30	09	2015	39	CUCUTA	2	1	1
2015-10-01	01	10	2015	38	VILLA DEL ROSARIO	1	22	1
2015-10-01	01	10	2015	38	VILLA DEL ROSARIO	1	24	1
2015-10-01	01	10	2015	38	VILLA DEL ROSARIO	2	22	1
2015-10-01	01	10	2015	37	CUCUTA	1	5	1
2015-10-02	02	10	2015	39	CUCUTA	2	12	1
2017-09-01	01	09	2017	35	CUCUTA	1	13	1
2015-10-03	03	10	2015	39	VILLA DEL ROSARIO	1	24	1
2015-10-03	03	10	2015	39	VILLA DEL ROSARIO	1	21	1
2015-10-03	03	10	2015	38	CUCUTA	2	6	1
2015-10-03	03	10	2015	38	CUCUTA	1	3	1
2015-10-03	03	10	2015	39	CUCUTA	1	10	1
2015-10-03	03	10	2015	39	VILLA DEL ROSARIO	1	21	1
2019-05-21	21	05	2019	20	CUCUTA	2	13	1
2015-10-04	04	10	2015	39	VILLA DEL ROSARIO	2	21	1
2015-10-04	04	10	2015	39	CUCUTA	2	1	1
2015-10-05	05	10	2015	34	CUCUTA	2	11	1
2015-10-05	05	10	2015	35	CUCUTA	2	9	1
2015-10-05	05	10	2015	39	CUCUTA	2	8	1
2015-10-05	05	10	2015	39	CUCUTA	2	16	1
2015-10-05	05	10	2015	39	CUCUTA	2	4	1
2015-10-05	05	10	2015	39	CUCUTA	2	16	1
2015-10-06	06	10	2015	39	CUCUTA	2	7	1
2015-10-07	07	10	2015	39	LOS PATIOS	1	17	1
2015-10-07	07	10	2015	39	CUCUTA	2	15	1
2015-10-07	07	10	2015	39	CUCUTA	2	8	1
2015-10-07	07	10	2015	39	CUCUTA	2	10	1
2015-10-07	07	10	2015	40	CUCUTA	2	9	1
2015-10-08	08	10	2015	39	VILLA DEL ROSARIO	2	23	1
2015-10-08	08	10	2015	40	CUCUTA	1	9	1
2015-10-08	08	10	2015	40	VILLA DEL ROSARIO	1	22	1
2015-10-08	08	10	2015	40	CUCUTA	1	1	1
2015-10-08	08	10	2015	39	CUCUTA	1	5	1
2015-10-08	08	10	2015	39	VILLA DEL ROSARIO	1	23	1
2015-10-09	09	10	2015	39	CUCUTA	2	7	1
2015-10-09	09	10	2015	40	CUCUTA	2	9	1
2019-03-26	26	03	2019	12	CUCUTA	1	13	1
2015-10-10	10	10	2015	40	VILLA DEL ROSARIO	2	21	1
2015-10-10	10	10	2015	39	CUCUTA	2	6	1
2015-10-10	10	10	2015	40	CUCUTA	2	6	1
2015-10-11	11	10	2015	40	CUCUTA	2	6	1
2015-10-13	13	10	2015	40	CUCUTA	1	1	1
2015-10-14	14	10	2015	40	VILLA DEL ROSARIO	1	21	1
2015-10-14	14	10	2015	40	VILLA DEL ROSARIO	1	23	1
2015-10-14	14	10	2015	40	VILLA DEL ROSARIO	1	23	1
2015-10-14	14	10	2015	41	VILLA DEL ROSARIO	1	24	1
2015-10-14	14	10	2015	41	LOS PATIOS	1	18	1
2015-10-14	14	10	2015	41	LOS PATIOS	1	18	1
2015-10-15	15	10	2015	41	CUCUTA	1	8	1
2015-10-16	16	10	2015	41	CUCUTA	1	2	1
2015-10-16	16	10	2015	41	VILLA DEL ROSARIO	2	24	1
2015-10-17	17	10	2015	41	VILLA DEL ROSARIO	2	24	1
2015-10-17	17	10	2015	41	CUCUTA	2	16	1
2015-10-17	17	10	2015	40	CUCUTA	2	16	1
2015-10-17	17	10	2015	41	CUCUTA	2	12	1
2015-10-17	17	10	2015	41	CUCUTA	2	11	1
2015-10-17	17	10	2015	41	VILLA DEL ROSARIO	2	24	1
2015-10-18	18	10	2015	41	CUCUTA	2	9	1
2015-10-18	18	10	2015	41	VILLA DEL ROSARIO	1	24	1
2015-10-18	18	10	2015	41	CUCUTA	1	16	1
2015-10-19	19	10	2015	41	CUCUTA	1	5	1
2015-10-19	19	10	2015	41	CUCUTA	2	15	1
2015-10-19	19	10	2015	41	CUCUTA	2	2	1
2015-10-19	19	10	2015	42	CUCUTA	1	3	1
2015-10-20	20	10	2015	40	VILLA DEL ROSARIO	1	22	1
2015-10-20	20	10	2015	41	VILLA DEL ROSARIO	2	22	1
2015-10-20	20	10	2015	41	CUCUTA	2	2	1
2015-10-20	20	10	2015	42	CUCUTA	1	1	1
2015-10-21	21	10	2015	42	CUCUTA	1	16	1
2015-10-22	22	10	2015	40	VILLA DEL ROSARIO	1	21	1
2015-10-22	22	10	2015	41	CUCUTA	2	16	1
2015-10-22	22	10	2015	41	VILLA DEL ROSARIO	1	24	1
2015-10-22	22	10	2015	41	VILLA DEL ROSARIO	1	21	1
2015-10-22	22	10	2015	42	VILLA DEL ROSARIO	2	21	1
2015-10-22	22	10	2015	42	VILLA DEL ROSARIO	2	21	1
2015-10-22	22	10	2015	42	CUCUTA	1	16	1
2015-10-22	22	10	2015	42	VILLA DEL ROSARIO	1	21	1
2015-10-22	22	10	2015	42	VILLA DEL ROSARIO	1	21	1
2015-10-22	22	10	2015	42	VILLA DEL ROSARIO	1	24	1
2015-10-23	23	10	2015	41	CUCUTA	1	1	1
2015-10-23	23	10	2015	42	VILLA DEL ROSARIO	2	21	1
2015-10-23	23	10	2015	41	CUCUTA	2	14	1
2015-10-23	23	10	2015	41	CUCUTA	2	15	1
2015-10-24	24	10	2015	42	CUCUTA	2	10	1
2015-10-24	24	10	2015	42	CUCUTA	2	6	1
2015-10-24	24	10	2015	42	CUCUTA	1	16	1
2015-10-25	25	10	2015	42	VILLA DEL ROSARIO	1	22	1
2015-10-25	25	10	2015	42	CUCUTA	2	9	1
2015-10-26	26	10	2015	42	LOS PATIOS	1	19	1
2015-10-26	26	10	2015	42	CUCUTA	1	15	1
2015-10-26	26	10	2015	42	CUCUTA	1	6	1
2015-10-27	27	10	2015	42	VILLA DEL ROSARIO	2	22	1
2015-10-27	27	10	2015	42	LOS PATIOS	1	19	1
2015-10-27	27	10	2015	42	LOS PATIOS	1	19	1
2015-10-27	27	10	2015	43	CUCUTA	1	1	1
2015-10-28	28	10	2015	42	CUCUTA	1	9	1
2015-10-29	29	10	2015	42	VILLA DEL ROSARIO	1	22	1
2015-10-29	29	10	2015	42	CUCUTA	2	5	1
2015-10-29	29	10	2015	42	VILLA DEL ROSARIO	1	22	1
2015-10-29	29	10	2015	43	CUCUTA	1	16	1
2015-10-29	29	10	2015	43	VILLA DEL ROSARIO	1	22	1
2015-10-29	29	10	2015	43	VILLA DEL ROSARIO	2	22	1
2015-10-30	30	10	2015	43	VILLA DEL ROSARIO	1	23	1
2015-10-30	30	10	2015	43	CUCUTA	1	4	1
2015-10-30	30	10	2015	42	LOS PATIOS	1	17	1
2015-10-31	31	10	2015	43	VILLA DEL ROSARIO	2	23	1
2015-11-01	01	11	2015	43	CUCUTA	2	16	1
2015-11-01	01	11	2015	44	CUCUTA	2	3	1
2015-11-01	01	11	2015	43	CUCUTA	1	2	1
2015-11-01	01	11	2015	43	CUCUTA	1	12	1
2015-11-02	02	11	2015	43	CUCUTA	1	16	1
2015-11-02	02	11	2015	43	CUCUTA	2	1	1
2015-11-02	02	11	2015	43	VILLA DEL ROSARIO	1	22	1
2015-11-02	02	11	2015	43	CUCUTA	2	4	1
2015-11-02	02	11	2015	43	CUCUTA	2	12	1
2015-11-02	02	11	2015	44	VILLA DEL ROSARIO	1	22	1
2015-11-03	03	11	2015	43	VILLA DEL ROSARIO	1	23	1
2015-11-03	03	11	2015	43	CUCUTA	1	8	1
2015-11-03	03	11	2015	43	CUCUTA	1	15	1
2015-11-03	03	11	2015	43	VILLA DEL ROSARIO	1	21	1
2015-11-03	03	11	2015	43	CUCUTA	2	3	1
2015-11-04	04	11	2015	43	CUCUTA	2	14	1
2015-11-04	04	11	2015	44	CUCUTA	2	4	1
2015-11-04	04	11	2015	44	VILLA DEL ROSARIO	1	23	1
2015-11-04	04	11	2015	43	CUCUTA	2	16	1
2015-11-05	05	11	2015	43	CUCUTA	2	14	1
2015-11-05	05	11	2015	43	VILLA DEL ROSARIO	1	23	1
2015-11-05	05	11	2015	44	CUCUTA	2	4	1
2015-11-05	05	11	2015	43	VILLA DEL ROSARIO	2	21	1
2015-11-05	05	11	2015	43	CUCUTA	1	14	1
2015-11-05	05	11	2015	44	CUCUTA	2	4	1
2015-11-05	05	11	2015	44	CUCUTA	2	5	1
2015-11-06	06	11	2015	43	CUCUTA	2	16	1
2015-11-06	06	11	2015	44	LOS PATIOS	1	17	1
2015-11-07	07	11	2015	43	VILLA DEL ROSARIO	1	24	1
2015-11-07	07	11	2015	44	VILLA DEL ROSARIO	1	21	1
2015-11-07	07	11	2015	44	VILLA DEL ROSARIO	2	24	1
2015-11-08	08	11	2015	44	CUCUTA	2	12	1
2015-11-08	08	11	2015	44	VILLA DEL ROSARIO	2	21	1
2015-11-09	09	11	2015	43	VILLA DEL ROSARIO	2	24	1
2015-11-09	09	11	2015	44	CUCUTA	2	6	1
2015-11-09	09	11	2015	44	VILLA DEL ROSARIO	2	22	1
2017-06-13	13	06	2017	23	CUCUTA	2	13	1
2015-11-10	10	11	2015	44	VILLA DEL ROSARIO	2	21	1
2015-11-10	10	11	2015	44	VILLA DEL ROSARIO	1	21	1
2015-11-10	10	11	2015	45	VILLA DEL ROSARIO	1	22	1
2015-11-11	11	11	2015	44	VILLA DEL ROSARIO	1	21	1
2019-03-28	28	03	2019	12	CUCUTA	2	13	1
2015-11-11	11	11	2015	45	VILLA DEL ROSARIO	1	21	1
2015-11-11	11	11	2015	45	CUCUTA	2	5	1
2015-11-12	12	11	2015	45	VILLA DEL ROSARIO	2	21	1
2015-11-12	12	11	2015	45	CUCUTA	2	8	1
2015-11-12	12	11	2015	45	VILLA DEL ROSARIO	2	21	1
2015-11-12	12	11	2015	45	CUCUTA	2	15	1
2015-11-12	12	11	2015	45	CUCUTA	2	15	1
2015-11-13	13	11	2015	44	VILLA DEL ROSARIO	1	21	1
2015-11-13	13	11	2015	44	VILLA DEL ROSARIO	1	21	1
2015-11-13	13	11	2015	45	VILLA DEL ROSARIO	1	21	1
2019-03-20	20	03	2019	8	CUCUTA	2	13	1
2015-11-13	13	11	2015	45	CUCUTA	2	15	1
2015-11-13	13	11	2015	45	CUCUTA	1	5	1
2015-11-13	13	11	2015	45	CUCUTA	1	9	1
2015-11-13	13	11	2015	45	LOS PATIOS	1	19	1
2015-11-14	14	11	2015	45	VILLA DEL ROSARIO	1	24	1
2015-11-15	15	11	2015	45	VILLA DEL ROSARIO	1	21	1
2015-11-15	15	11	2015	45	CUCUTA	1	8	1
2015-11-16	16	11	2015	45	VILLA DEL ROSARIO	2	22	1
2015-11-16	16	11	2015	45	VILLA DEL ROSARIO	2	24	1
2015-11-16	16	11	2015	45	CUCUTA	2	5	1
2015-11-17	17	11	2015	45	CUCUTA	1	9	1
2015-11-17	17	11	2015	45	CUCUTA	2	8	1
2015-11-18	18	11	2015	45	CUCUTA	1	5	1
2015-11-18	18	11	2015	45	CUCUTA	2	2	1
2015-11-18	18	11	2015	45	CUCUTA	1	15	1
2015-11-18	18	11	2015	46	CUCUTA	1	1	1
2015-11-18	18	11	2015	45	CUCUTA	1	6	1
2015-11-18	18	11	2015	46	CUCUTA	1	15	1
2015-11-19	19	11	2015	43	CUCUTA	2	16	1
2015-11-19	19	11	2015	45	VILLA DEL ROSARIO	1	21	1
2015-11-19	19	11	2015	45	CUCUTA	2	8	1
2015-11-19	19	11	2015	45	CUCUTA	2	2	1
2015-11-19	19	11	2015	46	CUCUTA	1	15	1
2015-11-19	19	11	2015	46	CUCUTA	1	5	1
2015-11-20	20	11	2015	45	VILLA DEL ROSARIO	1	22	1
2015-11-20	20	11	2015	46	CUCUTA	1	16	1
2015-11-20	20	11	2015	46	CUCUTA	2	14	1
2015-11-20	20	11	2015	46	VILLA DEL ROSARIO	1	24	1
2015-11-20	20	11	2015	46	VILLA DEL ROSARIO	2	21	1
2015-11-20	20	11	2015	46	VILLA DEL ROSARIO	1	21	1
2015-11-20	20	11	2015	46	CUCUTA	1	15	1
2015-11-21	21	11	2015	46	CUCUTA	1	8	1
2015-11-21	21	11	2015	45	CUCUTA	2	2	1
2015-11-21	21	11	2015	46	CUCUTA	1	7	1
2015-11-21	21	11	2015	46	CUCUTA	1	2	1
2015-11-21	21	11	2015	46	LOS PATIOS	1	17	1
2015-11-22	22	11	2015	45	CUCUTA	1	12	1
2015-11-22	22	11	2015	46	CUCUTA	1	12	1
2015-11-22	22	11	2015	46	CUCUTA	2	10	1
2015-11-22	22	11	2015	46	CUCUTA	1	5	1
2015-11-23	23	11	2015	46	VILLA DEL ROSARIO	2	21	1
2015-11-23	23	11	2015	46	LOS PATIOS	1	20	1
2015-11-23	23	11	2015	46	CUCUTA	2	10	1
2015-11-23	23	11	2015	46	VILLA DEL ROSARIO	1	21	1
2015-11-23	23	11	2015	47	CUCUTA	1	5	1
2019-04-21	21	04	2019	16	CUCUTA	2	13	1
2015-11-24	24	11	2015	46	VILLA DEL ROSARIO	2	21	1
2015-11-24	24	11	2015	46	VILLA DEL ROSARIO	2	21	1
2015-11-24	24	11	2015	43	CUCUTA	1	16	1
2015-11-24	24	11	2015	46	CUCUTA	1	5	1
2015-11-24	24	11	2015	46	CUCUTA	1	2	1
2015-11-24	24	11	2015	46	CUCUTA	2	1	1
2015-11-24	24	11	2015	46	CUCUTA	2	7	1
2015-11-25	25	11	2015	46	CUCUTA	2	12	1
2015-11-25	25	11	2015	46	VILLA DEL ROSARIO	1	21	1
2015-11-25	25	11	2015	46	CUCUTA	2	7	1
2015-11-25	25	11	2015	47	CUCUTA	1	8	1
2015-11-25	25	11	2015	47	CUCUTA	2	5	1
2015-11-25	25	11	2015	46	VILLA DEL ROSARIO	1	21	1
2015-11-25	25	11	2015	46	VILLA DEL ROSARIO	1	21	1
2015-11-25	25	11	2015	46	VILLA DEL ROSARIO	1	21	1
2015-11-26	26	11	2015	46	VILLA DEL ROSARIO	2	21	1
2015-11-26	26	11	2015	47	CUCUTA	1	1	1
2015-11-26	26	11	2015	46	CUCUTA	1	15	1
2015-11-26	26	11	2015	47	CUCUTA	2	5	1
2015-11-27	27	11	2015	46	CUCUTA	2	10	1
2015-11-27	27	11	2015	46	CUCUTA	2	15	1
2015-11-27	27	11	2015	46	CUCUTA	2	16	1
2015-11-27	27	11	2015	47	CUCUTA	1	15	1
2015-11-27	27	11	2015	47	CUCUTA	1	9	1
2015-11-27	27	11	2015	46	CUCUTA	1	10	1
2015-11-27	27	11	2015	46	CUCUTA	2	16	1
2015-11-27	27	11	2015	47	CUCUTA	1	2	1
2015-11-27	27	11	2015	47	LOS PATIOS	2	17	1
2015-11-28	28	11	2015	46	CUCUTA	1	12	1
2015-11-28	28	11	2015	47	CUCUTA	1	8	1
2015-11-29	29	11	2015	47	CUCUTA	1	8	1
2015-11-29	29	11	2015	47	LOS PATIOS	1	20	1
2015-11-29	29	11	2015	47	CUCUTA	1	10	1
2015-11-30	30	11	2015	47	VILLA DEL ROSARIO	1	21	1
2015-03-12	12	03	2015	10	CUCUTA	1	13	1
2015-11-30	30	11	2015	47	CUCUTA	1	6	1
2015-12-01	01	12	2015	46	VILLA DEL ROSARIO	1	21	1
2015-12-01	01	12	2015	47	VILLA DEL ROSARIO	2	21	1
2015-12-01	01	12	2015	47	CUCUTA	2	1	1
2015-12-01	01	12	2015	48	VILLA DEL ROSARIO	1	21	1
2015-12-01	01	12	2015	48	CUCUTA	2	16	1
2015-12-02	02	12	2015	47	VILLA DEL ROSARIO	1	22	1
2015-12-02	02	12	2015	47	CUCUTA	2	3	1
2015-12-02	02	12	2015	48	VILLA DEL ROSARIO	2	22	1
2015-12-02	02	12	2015	47	CUCUTA	1	16	1
2015-12-02	02	12	2015	47	LOS PATIOS	2	17	1
2015-12-02	02	12	2015	48	CUCUTA	1	16	1
2015-12-02	02	12	2015	48	CUCUTA	1	15	1
2015-12-02	02	12	2015	48	VILLA DEL ROSARIO	2	21	1
2015-12-03	03	12	2015	47	VILLA DEL ROSARIO	1	22	1
2015-12-03	03	12	2015	48	VILLA DEL ROSARIO	1	22	1
2015-12-03	03	12	2015	48	VILLA DEL ROSARIO	1	21	1
2015-12-03	03	12	2015	48	VILLA DEL ROSARIO	2	24	1
2015-12-04	04	12	2015	48	CUCUTA	1	15	1
2015-12-04	04	12	2015	48	VILLA DEL ROSARIO	2	21	1
2015-12-04	04	12	2015	48	VILLA DEL ROSARIO	2	21	1
2015-12-04	04	12	2015	48	VILLA DEL ROSARIO	1	24	1
2015-12-05	05	12	2015	48	CUCUTA	2	15	1
2015-12-05	05	12	2015	48	VILLA DEL ROSARIO	2	24	1
2015-12-05	05	12	2015	48	CUCUTA	2	15	1
2015-12-05	05	12	2015	48	CUCUTA	1	7	1
2015-12-06	06	12	2015	48	CUCUTA	1	16	1
2015-12-06	06	12	2015	48	VILLA DEL ROSARIO	1	21	1
2015-12-06	06	12	2015	48	CUCUTA	2	15	1
2015-12-06	06	12	2015	48	CUCUTA	2	16	1
2015-12-07	07	12	2015	48	CUCUTA	2	12	1
2015-12-07	07	12	2015	48	VILLA DEL ROSARIO	1	22	1
2015-12-07	07	12	2015	48	CUCUTA	2	16	1
2015-12-07	07	12	2015	47	CUCUTA	1	1	1
2015-12-07	07	12	2015	48	CUCUTA	1	14	1
2015-12-08	08	12	2015	48	CUCUTA	2	7	1
2015-12-08	08	12	2015	48	CUCUTA	2	5	1
2015-12-08	08	12	2015	49	CUCUTA	2	16	1
2015-12-08	08	12	2015	48	CUCUTA	2	15	1
2015-12-08	08	12	2015	48	VILLA DEL ROSARIO	2	23	1
2015-12-08	08	12	2015	49	LOS PATIOS	2	18	1
2015-12-09	09	12	2015	48	CUCUTA	2	15	1
2015-12-09	09	12	2015	48	VILLA DEL ROSARIO	1	22	1
2015-12-09	09	12	2015	48	VILLA DEL ROSARIO	1	23	1
2015-12-09	09	12	2015	48	VILLA DEL ROSARIO	2	22	1
2015-12-09	09	12	2015	48	LOS PATIOS	2	18	1
2015-12-09	09	12	2015	49	CUCUTA	1	4	1
2015-12-09	09	12	2015	49	VILLA DEL ROSARIO	2	24	1
2015-12-09	09	12	2015	48	VILLA DEL ROSARIO	2	21	1
2015-12-09	09	12	2015	48	CUCUTA	1	12	1
2015-12-09	09	12	2015	49	VILLA DEL ROSARIO	1	21	1
2015-12-09	09	12	2015	49	CUCUTA	1	16	1
2015-12-10	10	12	2015	49	VILLA DEL ROSARIO	2	22	1
2015-12-10	10	12	2015	49	LOS PATIOS	2	19	1
2015-12-11	11	12	2015	49	CUCUTA	2	6	1
2015-12-12	12	12	2015	48	CUCUTA	1	2	1
2015-12-12	12	12	2015	49	VILLA DEL ROSARIO	1	24	1
2015-12-12	12	12	2015	49	VILLA DEL ROSARIO	1	21	1
2015-12-12	12	12	2015	49	VILLA DEL ROSARIO	2	22	1
2015-12-12	12	12	2015	49	VILLA DEL ROSARIO	1	22	1
2015-12-12	12	12	2015	48	LOS PATIOS	1	17	1
2015-12-12	12	12	2015	48	CUCUTA	1	16	1
2019-03-13	13	03	2019	11	CUCUTA	1	13	1
2015-12-12	12	12	2015	49	CUCUTA	1	8	1
2018-12-11	11	12	2018	49	CUCUTA	2	13	1
2015-12-12	12	12	2015	49	CUCUTA	1	10	1
2015-12-13	13	12	2015	49	CUCUTA	2	9	1
2015-12-13	13	12	2015	49	CUCUTA	1	15	1
2015-12-13	13	12	2015	49	VILLA DEL ROSARIO	2	21	1
2015-12-13	13	12	2015	49	CUCUTA	1	5	1
2015-12-13	13	12	2015	49	CUCUTA	1	5	1
2015-12-13	13	12	2015	49	LOS PATIOS	1	18	1
2015-12-13	13	12	2015	49	VILLA DEL ROSARIO	2	21	1
2015-12-14	14	12	2015	48	VILLA DEL ROSARIO	2	22	1
2015-12-14	14	12	2015	50	CUCUTA	1	7	1
2015-12-14	14	12	2015	49	CUCUTA	1	3	1
2015-12-14	14	12	2015	49	CUCUTA	1	1	1
2015-12-14	14	12	2015	49	CUCUTA	2	5	1
2015-12-14	14	12	2015	49	CUCUTA	1	15	1
2015-12-14	14	12	2015	49	CUCUTA	2	9	1
2015-12-14	14	12	2015	49	CUCUTA	1	5	1
2015-12-15	15	12	2015	49	CUCUTA	2	15	1
2015-12-15	15	12	2015	49	CUCUTA	2	15	1
2015-12-15	15	12	2015	49	VILLA DEL ROSARIO	2	21	1
2015-12-15	15	12	2015	49	CUCUTA	2	2	1
2015-12-15	15	12	2015	49	CUCUTA	1	1	1
2015-12-15	15	12	2015	49	CUCUTA	2	11	1
2015-12-15	15	12	2015	50	CUCUTA	1	16	1
2015-12-16	16	12	2015	49	CUCUTA	1	5	1
2015-12-16	16	12	2015	50	CUCUTA	2	7	1
2015-12-16	16	12	2015	49	CUCUTA	1	2	1
2015-12-16	16	12	2015	49	CUCUTA	1	16	1
2015-12-16	16	12	2015	50	CUCUTA	2	9	1
2015-12-17	17	12	2015	45	VILLA DEL ROSARIO	1	21	1
2015-12-17	17	12	2015	49	VILLA DEL ROSARIO	1	21	1
2015-12-17	17	12	2015	50	VILLA DEL ROSARIO	1	21	1
2015-12-17	17	12	2015	50	LOS PATIOS	1	18	1
2015-12-17	17	12	2015	50	VILLA DEL ROSARIO	1	21	1
2015-12-17	17	12	2015	49	CUCUTA	1	6	1
2015-12-17	17	12	2015	49	CUCUTA	1	6	1
2015-12-17	17	12	2015	50	CUCUTA	1	15	1
2015-12-17	17	12	2015	50	CUCUTA	1	1	1
2015-12-18	18	12	2015	47	VILLA DEL ROSARIO	2	21	1
2015-12-18	18	12	2015	49	CUCUTA	2	16	1
2015-12-18	18	12	2015	50	VILLA DEL ROSARIO	1	23	1
2015-12-18	18	12	2015	50	VILLA DEL ROSARIO	1	21	1
2015-12-18	18	12	2015	50	VILLA DEL ROSARIO	1	22	1
2015-12-18	18	12	2015	50	VILLA DEL ROSARIO	2	21	1
2019-03-17	17	03	2019	11	CUCUTA	2	13	1
2015-12-18	18	12	2015	50	CUCUTA	1	1	1
2015-12-19	19	12	2015	50	CUCUTA	1	14	1
2015-12-19	19	12	2015	50	VILLA DEL ROSARIO	2	21	1
2015-12-19	19	12	2015	50	CUCUTA	2	12	1
2015-12-19	19	12	2015	50	VILLA DEL ROSARIO	2	22	1
2015-12-19	19	12	2015	50	CUCUTA	1	16	1
2015-12-19	19	12	2015	44	CUCUTA	1	8	1
2015-12-19	19	12	2015	50	VILLA DEL ROSARIO	1	21	1
2015-12-20	20	12	2015	50	VILLA DEL ROSARIO	2	21	1
2015-12-20	20	12	2015	50	CUCUTA	1	8	1
2015-12-21	21	12	2015	50	LOS PATIOS	2	18	1
2015-12-21	21	12	2015	50	CUCUTA	1	8	1
2015-12-21	21	12	2015	50	CUCUTA	2	7	1
2015-12-21	21	12	2015	50	CUCUTA	1	15	1
2015-12-21	21	12	2015	50	CUCUTA	2	14	1
2015-12-21	21	12	2015	50	CUCUTA	2	1	1
2015-12-21	21	12	2015	50	LOS PATIOS	2	18	1
2015-12-21	21	12	2015	50	CUCUTA	1	4	1
2015-12-21	21	12	2015	50	CUCUTA	1	16	1
2015-12-21	21	12	2015	50	LOS PATIOS	1	18	1
2015-12-21	21	12	2015	51	CUCUTA	2	1	1
2015-12-21	21	12	2015	51	CUCUTA	1	4	1
2015-12-22	22	12	2015	50	VILLA DEL ROSARIO	1	24	1
2015-12-22	22	12	2015	50	CUCUTA	2	16	1
2015-12-22	22	12	2015	50	CUCUTA	2	8	1
2015-12-22	22	12	2015	50	VILLA DEL ROSARIO	1	22	1
2015-12-22	22	12	2015	50	VILLA DEL ROSARIO	1	21	1
2015-12-22	22	12	2015	50	CUCUTA	2	15	1
2015-12-22	22	12	2015	50	CUCUTA	2	1	1
2015-12-22	22	12	2015	50	CUCUTA	1	16	1
2015-12-23	23	12	2015	50	CUCUTA	2	15	1
2021-04-04	04	04	2021	13	CUCUTA	2	13	1
2015-12-23	23	12	2015	50	CUCUTA	2	16	1
2015-12-23	23	12	2015	50	CUCUTA	1	5	1
2015-12-23	23	12	2015	50	CUCUTA	1	2	1
2015-12-23	23	12	2015	51	CUCUTA	1	10	1
2015-12-24	24	12	2015	50	VILLA DEL ROSARIO	2	22	1
2015-12-24	24	12	2015	50	CUCUTA	2	2	1
2015-12-24	24	12	2015	51	CUCUTA	2	7	1
2015-12-24	24	12	2015	50	CUCUTA	2	10	1
2015-12-24	24	12	2015	50	CUCUTA	1	8	1
2015-12-24	24	12	2015	50	CUCUTA	1	3	1
2015-12-24	24	12	2015	51	CUCUTA	1	16	1
2015-12-24	24	12	2015	51	VILLA DEL ROSARIO	2	21	1
2015-12-24	24	12	2015	51	LOS PATIOS	1	20	1
2015-12-25	25	12	2015	50	CUCUTA	2	10	1
2015-12-25	25	12	2015	50	VILLA DEL ROSARIO	2	23	1
2015-12-25	25	12	2015	51	CUCUTA	2	2	1
2015-12-25	25	12	2015	51	CUCUTA	2	15	1
2015-12-25	25	12	2015	50	CUCUTA	1	9	1
2015-12-25	25	12	2015	51	CUCUTA	1	6	1
2015-12-25	25	12	2015	51	CUCUTA	1	5	1
2015-12-25	25	12	2015	51	CUCUTA	1	8	1
2015-12-25	25	12	2015	51	LOS PATIOS	1	20	1
2015-12-26	26	12	2015	49	CUCUTA	2	10	1
2015-12-26	26	12	2015	51	CUCUTA	2	16	1
2015-12-26	26	12	2015	51	CUCUTA	2	10	1
2015-12-26	26	12	2015	51	LOS PATIOS	2	18	1
2015-12-26	26	12	2015	51	LOS PATIOS	2	20	1
2015-12-26	26	12	2015	51	LOS PATIOS	2	19	1
2015-12-26	26	12	2015	51	CUCUTA	2	14	1
2015-12-26	26	12	2015	51	CUCUTA	2	7	1
2015-12-26	26	12	2015	51	VILLA DEL ROSARIO	2	22	1
2015-12-27	27	12	2015	51	CUCUTA	2	5	1
2015-12-27	27	12	2015	51	CUCUTA	1	1	1
2015-12-28	28	12	2015	50	CUCUTA	1	3	1
2015-12-28	28	12	2015	51	LOS PATIOS	1	17	1
2015-12-28	28	12	2015	51	VILLA DEL ROSARIO	2	21	1
2015-12-28	28	12	2015	50	CUCUTA	2	5	1
2015-12-28	28	12	2015	51	CUCUTA	2	16	1
2015-12-28	28	12	2015	51	CUCUTA	2	3	1
2015-12-29	29	12	2015	51	CUCUTA	1	5	1
2015-12-29	29	12	2015	51	CUCUTA	2	5	1
2015-12-29	29	12	2015	51	LOS PATIOS	1	18	1
2015-12-29	29	12	2015	51	LOS PATIOS	1	19	1
2015-12-29	29	12	2015	52	CUCUTA	1	5	1
2015-12-30	30	12	2015	50	VILLA DEL ROSARIO	1	23	1
2015-12-30	30	12	2015	51	VILLA DEL ROSARIO	1	22	1
2015-12-30	30	12	2015	51	CUCUTA	2	1	1
2015-12-30	30	12	2015	51	VILLA DEL ROSARIO	1	22	1
2015-12-30	30	12	2015	51	VILLA DEL ROSARIO	2	21	1
2015-12-30	30	12	2015	51	VILLA DEL ROSARIO	1	21	1
2015-12-30	30	12	2015	52	LOS PATIOS	1	19	1
2015-12-30	30	12	2015	51	CUCUTA	1	14	1
2015-12-30	30	12	2015	51	CUCUTA	1	8	1
2015-12-30	30	12	2015	52	CUCUTA	1	15	1
2015-12-30	30	12	2015	52	CUCUTA	2	5	1
2015-12-31	31	12	2015	51	CUCUTA	2	1	1
2015-12-31	31	12	2015	51	VILLA DEL ROSARIO	2	22	1
2015-10-02	02	10	2015	39	CUCUTA	1	13	1
2015-12-31	31	12	2015	51	CUCUTA	2	15	1
2015-12-31	31	12	2015	52	CUCUTA	1	16	1
2015-12-31	31	12	2015	52	CUCUTA	1	8	1
2015-12-31	31	12	2015	52	CUCUTA	2	5	1
2016-01-01	01	01	2016	52	CUCUTA	2	16	1
2016-01-01	01	01	2016	52	VILLA DEL ROSARIO	1	24	1
2016-01-01	01	01	2016	52	CUCUTA	2	5	1
2016-01-01	01	01	2016	51	CUCUTA	1	9	1
2016-01-01	01	01	2016	52	CUCUTA	1	2	1
2016-01-01	01	01	2016	52	CUCUTA	1	8	1
2016-01-01	01	01	2016	52	CUCUTA	2	5	1
2016-01-01	01	01	2016	52	CUCUTA	2	15	1
2016-01-01	01	01	2016	52	CUCUTA	2	14	1
2016-01-02	02	01	2016	50	CUCUTA	2	3	1
2016-01-02	02	01	2016	51	VILLA DEL ROSARIO	1	22	1
2021-07-15	15	07	2021	28	CUCUTA	1	13	1
2021-05-13	13	05	2021	19	CUCUTA	2	13	1
2016-01-02	02	01	2016	52	CUCUTA	2	5	1
2016-01-02	02	01	2016	52	VILLA DEL ROSARIO	1	21	1
2016-01-02	02	01	2016	52	CUCUTA	1	16	1
2016-01-02	02	01	2016	52	LOS PATIOS	2	17	1
2016-01-02	02	01	2016	52	CUCUTA	1	16	1
2016-01-02	02	01	2016	52	LOS PATIOS	1	17	1
2016-01-02	02	01	2016	52	CUCUTA	2	16	1
2016-01-02	02	01	2016	52	CUCUTA	1	8	1
2016-01-03	03	01	2016	52	CUCUTA	2	4	1
2016-01-03	03	01	2016	52	CUCUTA	2	12	1
2016-01-03	03	01	2016	51	CUCUTA	2	14	1
2016-01-03	03	01	2016	51	CUCUTA	2	16	1
2016-01-03	03	01	2016	52	CUCUTA	1	8	1
2016-01-04	04	01	2016	52	CUCUTA	2	9	1
2016-01-04	04	01	2016	52	CUCUTA	1	11	1
2016-01-04	04	01	2016	52	VILLA DEL ROSARIO	1	23	1
2016-01-04	04	01	2016	52	CUCUTA	2	12	1
2016-01-04	04	01	2016	52	VILLA DEL ROSARIO	1	22	1
2016-01-04	04	01	2016	52	CUCUTA	1	16	1
2016-01-04	04	01	2016	52	CUCUTA	1	3	1
2016-01-04	04	01	2016	52	CUCUTA	2	14	1
2016-01-05	05	01	2016	52	CUCUTA	1	16	1
2016-01-05	05	01	2016	52	VILLA DEL ROSARIO	2	22	1
2016-01-05	05	01	2016	52	CUCUTA	2	5	1
2016-01-05	05	01	2016	1	CUCUTA	1	16	1
2016-01-06	06	01	2016	52	VILLA DEL ROSARIO	1	24	1
2016-01-06	06	01	2016	52	CUCUTA	1	5	1
2016-01-06	06	01	2016	52	LOS PATIOS	2	17	1
2016-01-06	06	01	2016	1	VILLA DEL ROSARIO	1	22	1
2016-01-06	06	01	2016	1	CUCUTA	2	3	1
2016-01-06	06	01	2016	52	LOS PATIOS	2	18	1
2016-01-06	06	01	2016	52	CUCUTA	2	8	1
2016-01-07	07	01	2016	52	LOS PATIOS	2	20	1
2016-01-07	07	01	2016	52	CUCUTA	2	14	1
2016-01-07	07	01	2016	52	CUCUTA	2	5	1
2016-01-07	07	01	2016	52	CUCUTA	2	7	1
2016-01-07	07	01	2016	1	CUCUTA	1	2	1
2016-01-07	07	01	2016	1	VILLA DEL ROSARIO	2	24	1
2016-01-07	07	01	2016	1	CUCUTA	1	8	1
2016-01-07	07	01	2016	1	CUCUTA	1	7	1
2016-01-07	07	01	2016	1	CUCUTA	1	6	1
2016-01-08	08	01	2016	52	CUCUTA	2	8	1
2016-01-08	08	01	2016	1	CUCUTA	1	5	1
2016-01-08	08	01	2016	1	CUCUTA	2	15	1
2016-01-08	08	01	2016	1	CUCUTA	2	6	1
2016-01-08	08	01	2016	1	LOS PATIOS	1	19	1
2016-01-08	08	01	2016	1	LOS PATIOS	2	20	1
2016-01-08	08	01	2016	1	CUCUTA	1	5	1
2016-01-09	09	01	2016	52	CUCUTA	2	12	1
2016-01-09	09	01	2016	52	LOS PATIOS	1	18	1
2016-01-09	09	01	2016	1	VILLA DEL ROSARIO	1	23	1
2016-01-10	10	01	2016	1	LOS PATIOS	2	20	1
2016-01-10	10	01	2016	1	CUCUTA	2	5	1
2016-01-10	10	01	2016	1	CUCUTA	2	4	1
2016-01-10	10	01	2016	52	CUCUTA	1	9	1
2016-01-10	10	01	2016	1	CUCUTA	1	15	1
2016-01-10	10	01	2016	1	CUCUTA	1	15	1
2016-01-11	11	01	2016	1	LOS PATIOS	1	19	1
2016-01-11	11	01	2016	1	VILLA DEL ROSARIO	2	22	1
2016-01-11	11	01	2016	1	CUCUTA	2	6	1
2016-01-11	11	01	2016	2	CUCUTA	1	3	1
2016-01-12	12	01	2016	2	CUCUTA	1	9	1
2016-01-12	12	01	2016	1	CUCUTA	1	2	1
2016-01-12	12	01	2016	1	CUCUTA	1	10	1
2016-01-12	12	01	2016	1	CUCUTA	2	12	1
2016-01-12	12	01	2016	2	LOS PATIOS	2	19	1
2016-01-13	13	01	2016	1	VILLA DEL ROSARIO	2	22	1
2016-01-14	14	01	2016	52	VILLA DEL ROSARIO	1	24	1
2016-01-14	14	01	2016	1	VILLA DEL ROSARIO	1	21	1
2016-01-14	14	01	2016	1	VILLA DEL ROSARIO	1	23	1
2016-01-14	14	01	2016	2	CUCUTA	1	9	1
2016-01-14	14	01	2016	2	LOS PATIOS	2	19	1
2016-01-14	14	01	2016	2	LOS PATIOS	2	20	1
2016-01-14	14	01	2016	2	LOS PATIOS	2	20	1
2016-01-15	15	01	2016	1	LOS PATIOS	2	20	1
2016-01-15	15	01	2016	2	LOS PATIOS	2	18	1
2016-01-15	15	01	2016	2	VILLA DEL ROSARIO	1	22	1
2016-01-15	15	01	2016	2	VILLA DEL ROSARIO	1	21	1
2016-01-15	15	01	2016	2	LOS PATIOS	2	20	1
2016-01-16	16	01	2016	51	CUCUTA	1	12	1
2016-01-16	16	01	2016	52	CUCUTA	1	3	1
2016-01-16	16	01	2016	52	CUCUTA	1	9	1
2016-01-16	16	01	2016	2	CUCUTA	2	14	1
2016-01-16	16	01	2016	2	VILLA DEL ROSARIO	1	23	1
2016-01-16	16	01	2016	2	CUCUTA	1	7	1
2016-01-18	18	01	2016	1	CUCUTA	1	3	1
2016-01-18	18	01	2016	1	CUCUTA	2	15	1
2016-01-18	18	01	2016	2	VILLA DEL ROSARIO	2	23	1
2016-01-18	18	01	2016	2	CUCUTA	2	2	1
2016-01-18	18	01	2016	2	VILLA DEL ROSARIO	2	22	1
2016-01-18	18	01	2016	2	CUCUTA	1	3	1
2016-01-18	18	01	2016	2	VILLA DEL ROSARIO	1	22	1
2016-01-18	18	01	2016	2	VILLA DEL ROSARIO	1	24	1
2016-01-19	19	01	2016	52	VILLA DEL ROSARIO	2	22	1
2016-01-19	19	01	2016	2	CUCUTA	2	5	1
2016-01-20	20	01	2016	2	CUCUTA	1	15	1
2016-01-20	20	01	2016	2	CUCUTA	1	7	1
2016-01-20	20	01	2016	3	CUCUTA	2	4	1
2016-01-20	20	01	2016	3	VILLA DEL ROSARIO	2	22	1
2016-01-20	20	01	2016	3	CUCUTA	1	5	1
2016-01-20	20	01	2016	3	CUCUTA	1	5	1
2016-01-21	21	01	2016	2	CUCUTA	2	6	1
2016-01-21	21	01	2016	2	LOS PATIOS	2	19	1
2016-01-21	21	01	2016	2	CUCUTA	2	16	1
2016-01-21	21	01	2016	3	CUCUTA	2	1	1
2016-01-21	21	01	2016	3	CUCUTA	2	5	1
2016-01-21	21	01	2016	3	LOS PATIOS	1	20	1
2016-01-21	21	01	2016	3	LOS PATIOS	1	19	1
2016-01-21	21	01	2016	3	CUCUTA	1	3	1
2016-01-22	22	01	2016	3	VILLA DEL ROSARIO	1	24	1
2016-01-22	22	01	2016	3	CUCUTA	2	9	1
2016-01-22	22	01	2016	3	CUCUTA	2	9	1
2016-01-22	22	01	2016	3	LOS PATIOS	2	19	1
2016-01-23	23	01	2016	3	VILLA DEL ROSARIO	1	22	1
2016-01-23	23	01	2016	3	CUCUTA	2	5	1
2016-01-23	23	01	2016	3	VILLA DEL ROSARIO	1	24	1
2016-01-23	23	01	2016	3	CUCUTA	2	2	1
2016-01-23	23	01	2016	3	CUCUTA	2	2	1
2016-01-24	24	01	2016	3	CUCUTA	2	2	1
2016-01-24	24	01	2016	3	LOS PATIOS	1	18	1
2016-01-25	25	01	2016	51	CUCUTA	1	4	1
2016-01-25	25	01	2016	51	CUCUTA	1	6	1
2016-01-25	25	01	2016	52	CUCUTA	1	9	1
2016-01-25	25	01	2016	3	LOS PATIOS	1	20	1
2016-01-25	25	01	2016	3	LOS PATIOS	1	19	1
2016-01-25	25	01	2016	3	LOS PATIOS	2	18	1
2016-01-25	25	01	2016	3	CUCUTA	1	3	1
2016-01-26	26	01	2016	3	VILLA DEL ROSARIO	1	24	1
2016-01-26	26	01	2016	2	CUCUTA	2	16	1
2016-01-26	26	01	2016	3	CUCUTA	2	2	1
2016-01-26	26	01	2016	3	CUCUTA	2	10	1
2017-05-13	13	05	2017	19	CUCUTA	2	13	1
2016-01-27	27	01	2016	3	LOS PATIOS	2	18	1
2016-01-28	28	01	2016	4	CUCUTA	1	9	1
2016-01-28	28	01	2016	4	CUCUTA	2	12	1
2016-01-29	29	01	2016	4	VILLA DEL ROSARIO	2	23	1
2016-01-29	29	01	2016	4	LOS PATIOS	2	20	1
2016-01-29	29	01	2016	4	CUCUTA	2	15	1
2016-01-30	30	01	2016	3	CUCUTA	1	9	1
2016-01-30	30	01	2016	3	CUCUTA	2	15	1
2016-01-30	30	01	2016	4	LOS PATIOS	2	19	1
2016-01-30	30	01	2016	4	CUCUTA	1	10	1
2016-01-30	30	01	2016	3	CUCUTA	1	3	1
2016-01-30	30	01	2016	4	CUCUTA	1	9	1
2016-01-31	31	01	2016	3	LOS PATIOS	2	20	1
2016-01-31	31	01	2016	4	VILLA DEL ROSARIO	2	22	1
2016-02-01	01	02	2016	4	CUCUTA	1	5	1
2016-02-01	01	02	2016	4	VILLA DEL ROSARIO	2	22	1
2016-02-02	02	02	2016	5	LOS PATIOS	1	20	1
2016-02-04	04	02	2016	4	VILLA DEL ROSARIO	1	24	1
2016-02-04	04	02	2016	5	CUCUTA	1	3	1
2016-02-06	06	02	2016	5	CUCUTA	1	6	1
2016-02-07	07	02	2016	5	LOS PATIOS	1	17	1
2016-02-08	08	02	2016	6	CUCUTA	2	5	1
2016-02-08	08	02	2016	4	CUCUTA	2	15	1
2016-02-09	09	02	2016	5	CUCUTA	2	15	1
2016-02-09	09	02	2016	5	CUCUTA	2	16	1
2016-02-10	10	02	2016	5	LOS PATIOS	1	19	1
2016-02-11	11	02	2016	5	CUCUTA	1	14	1
2016-02-11	11	02	2016	5	CUCUTA	1	10	1
2016-02-11	11	02	2016	6	LOS PATIOS	2	18	1
2016-02-12	12	02	2016	6	LOS PATIOS	2	18	1
2016-02-12	12	02	2016	6	CUCUTA	2	12	1
2016-02-13	13	02	2016	6	VILLA DEL ROSARIO	1	24	1
2016-02-13	13	02	2016	6	CUCUTA	2	15	1
2016-02-14	14	02	2016	6	LOS PATIOS	1	17	1
2016-02-14	14	02	2016	6	LOS PATIOS	2	20	1
2016-02-15	15	02	2016	5	CUCUTA	1	5	1
2016-02-15	15	02	2016	6	LOS PATIOS	2	20	1
2016-02-15	15	02	2016	6	LOS PATIOS	1	17	1
2016-02-15	15	02	2016	5	LOS PATIOS	1	19	1
2016-02-17	17	02	2016	7	CUCUTA	2	1	1
2016-02-17	17	02	2016	7	LOS PATIOS	1	19	1
2016-02-18	18	02	2016	6	CUCUTA	2	5	1
2016-02-18	18	02	2016	7	VILLA DEL ROSARIO	2	21	1
2016-02-19	19	02	2016	6	CUCUTA	2	9	1
2016-02-19	19	02	2016	7	LOS PATIOS	2	18	1
2016-02-20	20	02	2016	6	CUCUTA	2	14	1
2016-02-20	20	02	2016	7	VILLA DEL ROSARIO	1	23	1
2016-02-21	21	02	2016	7	LOS PATIOS	2	19	1
2016-02-22	22	02	2016	7	CUCUTA	2	9	1
2016-02-22	22	02	2016	7	CUCUTA	1	3	1
2016-02-23	23	02	2016	7	CUCUTA	2	9	1
2016-02-24	24	02	2016	7	CUCUTA	1	11	1
2016-02-24	24	02	2016	8	LOS PATIOS	2	20	1
2016-02-26	26	02	2016	8	CUCUTA	1	6	1
2016-02-28	28	02	2016	8	CUCUTA	2	6	1
2016-03-02	02	03	2016	9	CUCUTA	2	8	1
2016-03-02	02	03	2016	9	VILLA DEL ROSARIO	1	22	1
2016-03-03	03	03	2016	9	VILLA DEL ROSARIO	1	22	1
2016-03-03	03	03	2016	9	CUCUTA	2	15	1
2016-03-03	03	03	2016	9	CUCUTA	2	3	1
2016-03-03	03	03	2016	9	LOS PATIOS	1	20	1
2016-03-03	03	03	2016	9	CUCUTA	1	12	1
2016-03-05	05	03	2016	9	LOS PATIOS	2	20	1
2016-03-05	05	03	2016	9	LOS PATIOS	2	17	1
2016-03-06	06	03	2016	9	CUCUTA	2	15	1
2016-03-07	07	03	2016	4	CUCUTA	1	16	1
2016-03-07	07	03	2016	9	CUCUTA	1	12	1
2016-03-07	07	03	2016	9	CUCUTA	2	15	1
2016-03-07	07	03	2016	9	CUCUTA	1	9	1
2016-03-07	07	03	2016	9	CUCUTA	1	5	1
2016-03-08	08	03	2016	10	VILLA DEL ROSARIO	2	23	1
2016-03-10	10	03	2016	10	LOS PATIOS	2	17	1
2016-03-10	10	03	2016	10	LOS PATIOS	2	20	1
2016-03-12	12	03	2016	10	VILLA DEL ROSARIO	1	22	1
2016-03-13	13	03	2016	10	CUCUTA	2	5	1
2016-03-13	13	03	2016	10	CUCUTA	1	7	1
2016-03-13	13	03	2016	10	CUCUTA	2	4	1
2016-03-14	14	03	2016	10	CUCUTA	2	9	1
2016-03-16	16	03	2016	10	LOS PATIOS	1	20	1
2016-03-17	17	03	2016	10	CUCUTA	1	16	1
2016-03-17	17	03	2016	10	CUCUTA	2	12	1
2016-03-17	17	03	2016	11	LOS PATIOS	2	19	1
2016-03-17	17	03	2016	10	CUCUTA	2	16	1
2016-03-18	18	03	2016	10	LOS PATIOS	1	18	1
2016-03-18	18	03	2016	11	VILLA DEL ROSARIO	1	23	1
2016-03-18	18	03	2016	11	CUCUTA	1	1	1
2016-03-20	20	03	2016	11	VILLA DEL ROSARIO	1	22	1
2016-03-21	21	03	2016	11	CUCUTA	1	15	1
2016-03-22	22	03	2016	11	CUCUTA	1	1	1
2016-03-22	22	03	2016	11	CUCUTA	2	15	1
2016-03-22	22	03	2016	12	CUCUTA	1	10	1
2016-03-22	22	03	2016	11	CUCUTA	2	5	1
2016-03-23	23	03	2016	11	CUCUTA	2	4	1
2016-03-24	24	03	2016	12	CUCUTA	2	9	1
2016-03-26	26	03	2016	12	CUCUTA	1	11	1
2016-03-26	26	03	2016	12	CUCUTA	1	2	1
2016-03-29	29	03	2016	12	LOS PATIOS	2	18	1
2016-03-30	30	03	2016	13	CUCUTA	2	3	1
2016-04-02	02	04	2016	13	CUCUTA	1	9	1
2016-04-02	02	04	2016	13	CUCUTA	1	2	1
2016-04-02	02	04	2016	13	CUCUTA	2	16	1
2016-04-03	03	04	2016	13	CUCUTA	1	16	1
2016-04-04	04	04	2016	12	CUCUTA	2	2	1
2016-04-07	07	04	2016	14	VILLA DEL ROSARIO	1	24	1
2016-04-07	07	04	2016	14	VILLA DEL ROSARIO	1	24	1
2016-04-07	07	04	2016	14	CUCUTA	1	1	1
2016-04-07	07	04	2016	3	CUCUTA	1	4	1
2016-04-08	08	04	2016	14	CUCUTA	1	2	1
2016-04-09	09	04	2016	14	CUCUTA	1	8	1
2016-04-10	10	04	2016	13	CUCUTA	1	8	1
2016-04-11	11	04	2016	14	LOS PATIOS	2	17	1
2016-04-11	11	04	2016	14	CUCUTA	2	5	1
2016-04-12	12	04	2016	14	CUCUTA	2	10	1
2016-04-12	12	04	2016	14	LOS PATIOS	1	20	1
2016-04-13	13	04	2016	14	LOS PATIOS	2	20	1
2016-04-13	13	04	2016	15	LOS PATIOS	1	18	1
2016-04-14	14	04	2016	14	LOS PATIOS	2	20	1
2016-04-14	14	04	2016	14	CUCUTA	1	16	1
2016-04-15	15	04	2016	15	CUCUTA	2	10	1
2016-04-15	15	04	2016	15	CUCUTA	1	2	1
2016-04-16	16	04	2016	15	CUCUTA	2	2	1
2016-04-16	16	04	2016	15	CUCUTA	1	5	1
2016-04-16	16	04	2016	15	CUCUTA	1	1	1
2016-04-19	19	04	2016	16	CUCUTA	1	2	1
2016-04-19	19	04	2016	15	CUCUTA	1	9	1
2016-04-20	20	04	2016	15	VILLA DEL ROSARIO	1	21	1
2016-04-20	20	04	2016	15	CUCUTA	1	1	1
2016-04-22	22	04	2016	16	VILLA DEL ROSARIO	2	22	1
2016-04-23	23	04	2016	16	VILLA DEL ROSARIO	2	23	1
2021-04-09	09	04	2021	14	CUCUTA	1	13	1
2016-04-23	23	04	2016	16	VILLA DEL ROSARIO	1	23	1
2016-04-24	24	04	2016	16	VILLA DEL ROSARIO	1	21	1
2016-04-24	24	04	2016	16	CUCUTA	1	6	1
2016-04-24	24	04	2016	16	CUCUTA	1	15	1
2016-04-24	24	04	2016	16	CUCUTA	1	2	1
2016-04-24	24	04	2016	16	CUCUTA	1	9	1
2016-04-25	25	04	2016	16	VILLA DEL ROSARIO	1	22	1
2016-04-26	26	04	2016	16	CUCUTA	1	8	1
2016-04-27	27	04	2016	17	VILLA DEL ROSARIO	1	24	1
2016-04-27	27	04	2016	17	LOS PATIOS	1	20	1
2016-04-28	28	04	2016	17	VILLA DEL ROSARIO	1	22	1
2016-04-28	28	04	2016	17	CUCUTA	2	10	1
2016-04-28	28	04	2016	17	CUCUTA	2	11	1
2016-04-28	28	04	2016	17	LOS PATIOS	1	17	1
2016-04-28	28	04	2016	17	CUCUTA	1	7	1
2016-04-29	29	04	2016	17	CUCUTA	2	16	1
2016-04-29	29	04	2016	17	CUCUTA	1	3	1
2016-04-30	30	04	2016	17	LOS PATIOS	1	20	1
2016-04-30	30	04	2016	17	LOS PATIOS	1	18	1
2016-05-02	02	05	2016	18	CUCUTA	2	15	1
2016-05-03	03	05	2016	13	CUCUTA	2	8	1
2016-05-03	03	05	2016	17	CUCUTA	1	8	1
2016-05-05	05	05	2016	18	CUCUTA	2	1	1
2016-05-05	05	05	2016	17	CUCUTA	2	1	1
2016-05-09	09	05	2016	18	CUCUTA	1	8	1
2016-05-10	10	05	2016	18	VILLA DEL ROSARIO	2	24	1
2016-05-10	10	05	2016	18	VILLA DEL ROSARIO	1	24	1
2016-05-10	10	05	2016	18	CUCUTA	1	5	1
2016-05-10	10	05	2016	18	LOS PATIOS	1	18	1
2016-05-10	10	05	2016	19	LOS PATIOS	1	18	1
2016-05-11	11	05	2016	18	VILLA DEL ROSARIO	1	24	1
2016-05-11	11	05	2016	19	CUCUTA	1	6	1
2016-05-11	11	05	2016	19	LOS PATIOS	1	19	1
2016-05-13	13	05	2016	19	CUCUTA	2	5	1
2016-05-14	14	05	2016	18	LOS PATIOS	2	20	1
2016-05-14	14	05	2016	18	CUCUTA	2	8	1
2016-05-15	15	05	2016	19	CUCUTA	1	1	1
2016-05-16	16	05	2016	19	CUCUTA	1	8	1
2016-05-17	17	05	2016	19	CUCUTA	1	8	1
2016-05-17	17	05	2016	19	CUCUTA	1	16	1
2016-05-18	18	05	2016	19	CUCUTA	1	8	1
2016-05-18	18	05	2016	19	VILLA DEL ROSARIO	1	22	1
2016-05-20	20	05	2016	20	VILLA DEL ROSARIO	1	23	1
2016-05-20	20	05	2016	20	CUCUTA	1	6	1
2016-05-20	20	05	2016	20	CUCUTA	1	8	1
2016-05-21	21	05	2016	20	VILLA DEL ROSARIO	1	24	1
2019-02-20	20	02	2019	7	CUCUTA	2	13	1
2016-05-22	22	05	2016	20	VILLA DEL ROSARIO	1	22	1
2016-05-22	22	05	2016	20	CUCUTA	2	3	1
2016-05-22	22	05	2016	20	LOS PATIOS	1	18	1
2016-05-23	23	05	2016	20	VILLA DEL ROSARIO	2	22	1
2016-05-23	23	05	2016	20	LOS PATIOS	1	20	1
2016-05-24	24	05	2016	20	LOS PATIOS	1	20	1
2016-05-24	24	05	2016	20	LOS PATIOS	1	18	1
2016-05-24	24	05	2016	20	CUCUTA	1	8	1
2016-05-25	25	05	2016	21	VILLA DEL ROSARIO	1	22	1
2016-05-25	25	05	2016	21	CUCUTA	1	7	1
2016-05-27	27	05	2016	21	LOS PATIOS	2	20	1
2016-05-31	31	05	2016	19	LOS PATIOS	1	18	1
2016-05-31	31	05	2016	21	CUCUTA	2	15	1
2016-05-31	31	05	2016	22	LOS PATIOS	1	19	1
2016-05-31	31	05	2016	22	LOS PATIOS	1	19	1
2016-06-01	01	06	2016	22	LOS PATIOS	1	19	1
2016-06-01	01	06	2016	22	VILLA DEL ROSARIO	1	21	1
2016-06-01	01	06	2016	22	CUCUTA	1	8	1
2016-06-01	01	06	2016	22	CUCUTA	1	5	1
2016-06-02	02	06	2016	22	CUCUTA	2	1	1
2016-06-04	04	06	2016	22	CUCUTA	2	10	1
2016-06-06	06	06	2016	22	CUCUTA	2	11	1
2016-06-08	08	06	2016	23	CUCUTA	1	16	1
2016-06-08	08	06	2016	23	CUCUTA	1	5	1
2016-06-09	09	06	2016	21	VILLA DEL ROSARIO	2	23	1
2016-06-09	09	06	2016	23	CUCUTA	2	16	1
2016-06-13	13	06	2016	23	CUCUTA	1	5	1
2016-06-14	14	06	2016	23	CUCUTA	1	5	1
2016-06-15	15	06	2016	23	CUCUTA	1	11	1
2016-06-15	15	06	2016	24	CUCUTA	2	8	1
2016-06-18	18	06	2016	24	CUCUTA	2	9	1
2016-06-18	18	06	2016	18	LOS PATIOS	1	18	1
2016-06-18	18	06	2016	18	LOS PATIOS	1	18	1
2016-06-18	18	06	2016	24	CUCUTA	2	1	1
2016-06-19	19	06	2016	24	LOS PATIOS	1	19	1
2016-06-22	22	06	2016	20	LOS PATIOS	1	17	1
2016-06-22	22	06	2016	25	LOS PATIOS	1	20	1
2016-06-25	25	06	2016	25	VILLA DEL ROSARIO	2	23	1
2016-06-25	25	06	2016	24	CUCUTA	1	12	1
2016-06-25	25	06	2016	25	VILLA DEL ROSARIO	2	23	1
2016-06-27	27	06	2016	25	LOS PATIOS	1	19	1
2016-06-27	27	06	2016	25	CUCUTA	1	5	1
2016-06-29	29	06	2016	26	LOS PATIOS	1	18	1
2016-06-30	30	06	2016	25	VILLA DEL ROSARIO	2	24	1
2021-07-08	08	07	2021	26	CUCUTA	2	13	1
2016-07-02	02	07	2016	26	CUCUTA	2	5	1
2021-06-12	12	06	2021	22	CUCUTA	2	13	1
2015-04-15	15	04	2015	14	CUCUTA	3	8	1
2015-05-11	11	05	2015	16	CUCUTA	3	8	1
2015-05-04	04	05	2015	17	CUCUTA	3	11	1
2015-05-11	11	05	2015	18	CUCUTA	3	3	1
2015-05-24	24	05	2015	19	CUCUTA	3	14	1
2015-01-17	17	01	2015	2	CUCUTA	3	8	1
2015-06-05	05	06	2015	21	CUCUTA	3	11	1
2015-06-09	09	06	2015	22	CUCUTA	3	5	1
2015-06-09	09	06	2015	22	CUCUTA	3	8	1
2015-07-16	16	07	2015	27	LOS PATIOS	3	17	1
2015-10-06	06	10	2015	39	VILLA DEL ROSARIO	3	24	1
2015-10-14	14	10	2015	40	CUCUTA	3	16	1
2015-10-19	19	10	2015	41	CUCUTA	4	15	1
2015-10-20	20	10	2015	41	CUCUTA	3	9	1
2015-10-21	21	10	2015	41	CUCUTA	3	9	1
2015-10-26	26	10	2015	42	VILLA DEL ROSARIO	3	21	1
2015-11-04	04	11	2015	43	CUCUTA	3	12	1
2015-12-09	09	12	2015	49	CUCUTA	3	10	1
2015-12-10	10	12	2015	49	CUCUTA	3	10	1
2015-12-15	15	12	2015	49	VILLA DEL ROSARIO	3	21	1
2015-12-08	08	12	2015	49	VILLA DEL ROSARIO	3	22	1
2015-12-08	08	12	2015	49	LOS PATIOS	5	18	1
2016-01-02	02	01	2016	51	CUCUTA	3	5	1
2016-01-02	02	01	2016	52	CUCUTA	3	15	1
2016-01-27	27	01	2016	3	VILLA DEL ROSARIO	3	22	1
2018-07-24	24	07	2018	29	CUCUTA	3	4	1
2018-08-03	03	08	2018	31	CUCUTA	5	4	1
2018-09-25	25	09	2018	38	LOS PATIOS	3	20	1
2018-10-16	16	10	2018	41	VILLA DEL ROSARIO	3	21	1
2018-10-24	24	10	2018	42	CUCUTA	3	15	1
2018-10-20	20	10	2018	42	CUCUTA	3	6	1
2018-12-02	02	12	2018	47	CUCUTA	3	16	1
2018-11-28	28	11	2018	47	CUCUTA	3	16	1
2018-12-01	01	12	2018	48	CUCUTA	3	4	1
2018-12-15	15	12	2018	49	VILLA DEL ROSARIO	3	21	1
2018-12-21	21	12	2018	51	CUCUTA	5	12	1
2019-01-02	02	01	2019	52	CUCUTA	3	6	1
2018-12-29	29	12	2018	52	CUCUTA	3	4	1
2019-03-16	16	03	2019	11	LOS PATIOS	3	19	1
2019-04-02	02	04	2019	13	CUCUTA	3	1	1
2019-04-26	26	04	2019	16	CUCUTA	3	5	1
2019-05-04	04	05	2019	18	LOS PATIOS	3	19	1
2019-01-10	10	01	2019	2	CUCUTA	3	4	1
2019-06-11	11	06	2019	23	CUCUTA	3	6	1
2019-08-14	14	08	2019	32	LOS PATIOS	3	17	1
2019-01-28	28	01	2019	4	CUCUTA	3	8	1
2019-11-11	11	11	2019	42	CUCUTA	3	15	1
2019-11-25	25	11	2019	47	CUCUTA	3	13	1
2019-02-20	20	02	2019	7	CUCUTA	3	1	1
2020-04-29	29	04	2020	18	CUCUTA	3	16	1
2021-04-19	19	04	2021	16	CUCUTA	3	4	1
2021-04-26	26	04	2021	17	CUCUTA	3	14	1
2021-05-14	14	05	2021	19	CUCUTA	3	2	1
2021-05-14	14	05	2021	19	CUCUTA	3	2	1
2021-05-13	13	05	2021	19	CUCUTA	3	1	1
2021-05-27	27	05	2021	21	CUCUTA	3	14	1
2021-06-03	03	06	2021	21	CUCUTA	3	14	1
2021-06-16	16	06	2021	24	CUCUTA	3	16	1
2021-07-03	03	07	2021	25	LOS PATIOS	1	18	1
2021-07-07	07	07	2021	26	CUCUTA	3	2	1
2021-08-22	22	08	2021	33	LOS PATIOS	2	18	1
2021-08-18	18	08	2021	33	LOS PATIOS	3	19	1
2021-09-04	04	09	2021	35	CUCUTA	3	2	1
2021-09-02	02	09	2021	35	CUCUTA	3	1	1
2021-09-17	17	09	2021	37	CUCUTA	3	12	1
2021-10-01	01	10	2021	38	CUCUTA	3	1	1
2021-01-25	25	01	2021	4	CUCUTA	3	14	1
2021-10-07	07	10	2021	40	LOS PATIOS	3	19	1
2021-10-07	07	10	2021	40	CUCUTA	3	12	1
2021-10-07	07	10	2021	40	CUCUTA	2	9	1
2021-11-08	08	11	2021	44	CUCUTA	2	15	1
2021-11-24	24	11	2021	47	CUCUTA	3	1	1
2021-11-25	25	11	2021	47	CUCUTA	3	11	1
2021-11-23	23	11	2021	47	CUCUTA	3	14	1
2021-12-23	23	12	2021	50	CUCUTA	2	4	1
2021-12-14	14	12	2021	50	CUCUTA	3	2	1
2021-12-22	22	12	2021	50	LOS PATIOS	3	17	1
2021-12-13	13	12	2021	50	LOS PATIOS	3	20	1
2021-12-26	26	12	2021	51	LOS PATIOS	3	18	1
